# Supplementary material for: High-density marker profiling confirms ancestral genomes of Avena species and identifies D-genome chromosomes of hexaploid oat
Source: Theor Appl Genet. 2016 Aug 13;129(11):2133–49. doi: 10.1007/s00122-016-2762-7 (PMC5069325; doi:10.1007/s00122-016-2762-7)
Supplement: Supplementary file 1 — Online Resource 1 Details of germplasm assayed by GBS analysis (sheet 1) and list of accessions omitted because of potential misclassification (sheet 2) (XLSX 24 kb) [file 122_2016_2762_MOESM1_ESM.xlsx]

## Sheet: Index page
Online Resource 1 (ESM_1): Table of Germplasm used in this work
This file is part of an article "High-density marker profiling confirms ancestral genomes of Avena species and identifies D-genome chromosomes of hexaploid oat"
Submitted to: Theoretical and Applied Genetics, 2016
Authors: H. Yan, W.A. Bekele, C.P. Wight, Y. Peng, T. Langdon, R.G. Latta, A. Diederichsen, Y-B. Fu, C.J. Howarth, E.N. Jellen, B. Boyle, Y. Wei, N.A. Tinker1*
Correspondence: Nick Tinker, Agriculture and Agri-Food Canada, nick.tinker@canada.ca
Index of raw data included to support ….
Sheet 1)	Validated samples (list of all accessions and number of samples included in the analyses)
Sheet 2)	Missclassified Samples (samples and accessions removed from these analyses. See header for explanations)

## Sheet: 1) Validated Accessions 
Species name	Haplome	Accession No.	Origin	Number of plants
A. abyssinica	AB	CN 21939	Ethiopia	4
		CN 21941	Ethiopia	4
		CN 22068	Ethiopia	5
		CN 22076	Ethiopia	4
		CN 22092	Ethiopia	1
		CN 22193	Ethiopia	4
A. agadiriana	AB	CN 25837	Morocco	1
		CN 25854	Morocco	1
		CN 25856	Morocco	1
		CN 25869	Morocco	1
A. atlantica	As	CN 25859	Morocco	1
		CN 25887	Morocco	1
		CN 25897	Morocco	1
A. barbata	AB	CN 64812	Israel	1
		CN 71804	Izmir, Turkey	1
		CN 71818	Central Greece, Greece	1
		CN 73713	Beja, Portugal	1
		CN 65538	USDA-REQ	1
A. brevis	As	CN 3145	Portugal	1
		CN 53507	Germany	4
		CN 53508	United States	4
		CN 55100	United Kingdom	4
		CN 58088	Russian Federation	4
		CN 58163	Europe	1
A. canariensis	Ac	CN 23017	Canary Islands	1
		CN 23029	Canary Islands, Spain	1
		CN 25442	Canary Islands	1
		CN 26172	Canary Islands	1
		CN 26195	Canary Islands	1
A. clauda	Cp	CN 19205	Iran	1
		CN 21378	Greece	1
		CN 21388	Algeria	1
A. damascena	Ad	CN 19457	Syria	1
		CN 19458	Syria	1
		CN 19459	Syria	1
A. eriantha	Cp	CN 21992	Cyprus	1
		CN 58101	England, United Kingdom	1
		CN 73755	Madrid, Spain	1
A. fatua	ACD	CN 21269	Iraq	3
		CN 22544	Turkey	1
		CN 24167	Israel	4
		CN 24919	Iran	4
		CN 82124	Gansu, China	1
		PI 544659	South Dakota, United States	1
		PI 545459	Mexico, Mexico	1
		volunteer		4
Avena x glabrata	ACD	CN 4249	Turkey	4
Avena x haussknechtii	ACD	CN 52987	Portugal	4
A. hirtula	As	CN 19530	Antalya, Turkey	1
		CN 21703	Morocco	1
A. hispanica	As	CN 25676	Portugal	1
		CN 25698	Portugal	4
		CN 25727	Portugal	4
		CN 25766	Portugal	1
		CN 25778	Portugal	1
		CN 25787	Portugal	4
A. hybrid	ACD	CN 24884	Iran	2
		CN 24885	Iran	4
		CN 24926	Iran	4
		CN 24930	Iran	4
		CN 25241	Turkey	2
A. insularis	AC (CD)	CN 108634	Tunisia	4
		CN 108635	Tunisia	4
		CN 19178	Italy	4
A. longiglumis	Al	CN 58138	Oran, Algeria	1
		CN 58139	Libya	1
		CN 73757	Setubal, Portugal	1
A. lusitanica	As	CN 25885	Morocco	1
		CN 25899	Morocco	1
A. macrostachya	CmCm	CN 24393	Algeria	1
A. maroccana	AC (CD)	CN 21861	Morocco	1
		CN 23043	Morocco	5
		CN 23044	Morocco	4
		CN 23049	Morocco	3
A. murphyi	AC (CD)	CN 21989	Spain	5
A. nuda	As	CN 58062	Germany	4
		CN 79349	United Kingdom	3
		CN 79350	United Kingdom	4
		CN 79356	Germany	4
		CN 58061	Ontario, Canada	1
		CN 79351	Netherlands	1
A. occidentalis	ACD	CN 23036	Spain	4
		CN 25942	Morocco	4
		CN 25956	Morocco	1
		CN 26226	Canary Islands, Spain	2
		CN 4541	Spain	4
		CN 4547	Spain	4
A. sativa	ACD	CN 106505	Canada	3
		CN 106509	Canada	3
		CN 106555	Russian Federation	4
		CN 18136	Canada	1
		CN 1954	South Africa	4
		CN 21305	Turkey	4
		CN 21340	Kirsehir, Turkey	1
		CN 21886	Algeria	3
		CN 21955	Ethiopia	4
		CN 21957	Ethiopia	1
		CN 22244	Ethiopia	4
		CN 22319	Ethiopia	5
		CN 22330	Ethiopia	4
		CN 22577	Turkey	4
		CN 22582	Turkey	3
		CN 23600	Tunisia	3
		CN 24549	Turkey	4
		CN 24942	Ethiopia	1
		CN 25416	Spain	4
		CN 2806	Algeria	5
		CN 2807	United States	3
		CN 2811	Ethiopia	1
		CN 28697	United States	1
		CN 28720	United Kingdom	3
		CN 28728	United Kingdom	3
		CN 2897	Morocco	4
		CN 29661	China	3
		CN 3162	Algeria	3
		CN 40449	United States	4
		CN 40455	Argentina	4
		CN 42524	Montana, United States	1
		CN 4281	Turkey	3
		CN 45394	Greece	3
		CN 4703	Canada	1
		CN 5154	Canada	3
		CN 5220	United States	4
		CN 5224	United States	4
		CN 52992	United States	2
		CN 52998	Denmark	4
		CN 53006	United States	4
		CN 53022	United States	4
		CN 53030	United States	4
		CN 53046	United States	4
		CN 53074	United States	4
		CN 53087	Sweden	4
		CN 53094	Sweden	4
		CN 53095	Malmohus, Sweden	1
		CN 53165	Sweden	4
		CN 53173	United States	4
		CN 53256	United Kingdom	3
		CN 53326	Sweden	1
		CN 53331	Sweden	4
		CN 53340	Sweden	1
		CN 53420	Sweden	4
		CN 53421	Sweden	4
		CN 53424	Sweden	4
		CN 53495	United States	4
		CN 53542	Sweden	1
		CN 53549	United States	4
		CN 53574	Sweden	4
		CN 53576	Sweden	4
		CN 53590	United States	3
		CN 53617	Xizang, China	2
		CN 53634	Sweden	4
		CN 53648	Sweden	1
		CN 53770	United States	4
		CN 53777	United States	2
		CN 53811	Algeria	4
		CN 53911	Sweden	4
		CN 53975	United States	1
		CN 54079	Australia	3
		CN 54258	United States	3
		CN 54561	Canada	5
		CN 54919	United States	4
		CN 55031	Sweden	1
		CN 55170	United States	2
		CN 56446	United States	1
		CN 56853	United States	1
		CN 56863	United States	1
		CN 57141	Canada	2
		CN 63538	Uttar Pradesh, India	2
		CN 63856	Japan	4
		CN 63899	Belgium	1
		CN 64158	Hungary	1
		CN 64226	Rio Grande do Sul, Brazil	1
		CN 64264	Hungary	4
		CN 64364	Georgia	1
		CN 64367	China	1
		CN 64371	Chernivtsi, Ukraine	1
		CN 64377	Irkutsk, Russian Federation	3
		CN 64378	Dzavhan, Mongolia	1
		CN 64379	Leningrad, Russian Federation	1
		CN 64380	Poland	1
		CN 64381	Hrodna, Belarus	1
		CN 64385	Krym, Ukraine	1
		CN 64387	Kabardino-Balkaria, Russian Federation	1
		CN 64388	Armenia	1
		CN 64399	Ankara, Turkey	1
		CN 64407	China	1
		CN 64446	Kirov, Russian Federation	1
		CN 64448	Sakhalin, Russian Federation	1
		CN 64449	Kirov, Russian Federation	1
		CN 64567	Russian Federation	3
		CN 64938	Sweden	1
		CN 65254	Sweden	4
		CN 65312	Sweden	1
		CN 65909	Sweden	2
		CN 65923	Romania	4
		CN 73607	Egypt	3
		CN 79331	United Kingdom	4
		CN 79332	Poland	4
		CN 82122	Xinjiang, China	1
		CN 88624	Korea, North	1
		CN 88661	Colonia, Uruguay	1
		CN 88681	New South Wales, Australia	1
		CN 88739	Sweden	4
		CN 90176	Poland	4
		PI 40650	Gansu, China	1
		PI 636013	Heves, Hungary	1
A. sterilis	ACD	CN 19783	Iran	4
		CN 19991	Iran	4
		CN 20234	Iraq	4
		CN 20235	Iraq	4
		CN 20239	Iraq	1
		CN 20242	Iraq	4
		CN 20280	Iraq	4
		CN 20349	Lebanon	4
		CN 20625	Israel	4
		CN 20982	Turkey	4
		CN 21178	Algeria	1
		CN 22266	Ethiopia	1
		CN 23417	Morocco	4
		CN 24168	Israel	3
		CN 24842	Turkey	3
		CN 25974	Morocco	4
		CN 75938	Israel	1
A. strigosa	As	CN 21993	Portugal	3
		CN 21994	Portugal	4
		CN 21996	Spain	4
		CN 21997	Spain	4
		CN 21998	Spain	4
		CN 21999	Spain	6
		CN 22000	Spain	5
		CN 22001	Spain	4
		CN 22002	Uruguay	4
		CN 28912	Czech Republic	3
		CN 3078	Ontario,Canada	1
		CN 54038	United Kingdom	4
		CN 58063	Denmark	4
		CN 81737	Los Lagos, Chile	1
		CN 88610	New South Wales, Australia	1
		CN 88866	Lugo, Spain	1
A. vaviloviana	AB	CN 22004	Ethiopia	4
		CN 22005	Ethiopia	4
		CN 22228	Ethiopia	1
		CN 22422	Ethiopia	1
A. ventricosa	Cv	CN 21405	Algeria	1
		CN 39706	Azerbaijan	1
A. wiestii	As	PI 53626	Giza, Egypt	1
		CN 58104	Ontario, Canada	1
TOTALS:		247		632
Acessions removed completely due to probable missclassification (see missclassified samples in sheet 2).		CN 19739
		CN 21674
		CN 21905
		CN 22633
		CN 25414
		CN 25864
		CN 26265
		CN 26441
		CN 5221
		CN 5222
		CN 52852
		CN 63917
		CN 79368
		PI 560776
		PI 636073
		PI 657427
		PI 657468
		PI 657471
		PI 657472

## Sheet: 2) Misclassified Samples
Probable misclassifications of accessions in genebanks at USDA (PI numbers) or PGRC (CN numbers). Sample Identifiers are for internal reference. Accession numbers indicate the source of the germplasm used in this study (PGRC=CN or USDA =PI). Alternate accession identifiers indicate that a synonymous accession may be available at an alternate genebank. All accessions in this list were identified a…
Sample	Accession	Alternate Accession	Former classification	Probable classification	Genome size
CN_108634_brush	CN 108634		insularis_A404	maroccana
CN_19739	CN 19739		barbata_A562	A genome diploid	9
CN_21269	CN 21269		fatua_A420	AB genome
CN_21674	CN 21674		hirtula_A568	AB genome	16.7
CN_21861	CN 21861		maroccana_A570	AB genome	16
CN_21905_PGRC_147_10	CN 21905		vaviloviana_A332	Unknown
CN_21905_PGRC_147_7	CN 21905		vaviloviana_A330	AB genome
CN_21905_PGRC_147_8	CN 21905		vaviloviana_A331	Unknown
CN_21905	CN 21905		vaviloviana_A422	Unknown	16.87
CN_21993	CN 21993		strigosa_A428	Unknown	8.9
CN_22005_PGRC_146_8	CN 22005		vaviloviana_A329	Unknown
CN_22633_black	CN 22633		hirtula_A575	AB genome	16
CN_22633_yellow	CN 22633		hirtula_A576	A genome	9
CN_23049_PGRC_36_2	CN 23049		maroccana_A88	Unknown
CN_24168_ECORC	CN 24168		sterilis_A460	Unknown
CN_25241_PGRC_24_5	CN 25241		hybrida_A65	Unknown
CN_25241_PGRC_24_6	CN 25241		hybrida_A66	Unknown
CN_25414	CN 25414		lusitanica_A580	AB genome	16
CN_25864	CN 25864		atlantica_A587	AB genome
CN_26265_ECORC	CN 26265		lusitanica_A596	A genome diploid
CN_26441	CN 26441		lusitanica_A597	A genome diploid	9
CN_2807_PGRC_56_9	CN 2807		sativa_A137	Unknown
CN_28912_138_9	CN 28912		strigosa_A305	Unknown	9.2
CN_5154_PGRC_58_6	CN 5154		sativa_A142	Unknown
CN_5221_177_10	CN 5221		sativa_A386	AB genome
CN_5221_177_5	CN 5221		sativa_A384	AB genome
CN_5221_177_7	CN 5221		sativa_A385	AB genome
CN_5222_178_3	CN 5222		sativa_A387	AB genome
CN_5222_178_5	CN 5222		sativa_A388	AB genome
CN_5222_178_8	CN 5222		sativa_A389	AB genome
PI_299112	CN 52852		weistii_A659	ACD genome	23.7
CN_63917	CN 63917	PI 194896	sativa_A665	AB genome
CN_79368_ECORC	CN 79368	PI 401812	sativa_(hulless)_A637	Unknown	23.6
PI_560776_brown	PI 560776		fatua_A654	AB genome	15.7
PI_560776_yellow	PI 560776		fatua_A655	AB genome	15.7
PI_636073	PI 636073		sativa_A657	AB genome
PI_657427	PI 657427		damascena_A669	AB genome
PI_657468	PI 657468		damascena_A670	ACD genome
PI_657471	PI 657471		damascena_A671	AB genome
PI_657472	PI 657472		damascena_A658	AB genome
