# Supplementary material for: High-density marker profiling confirms ancestral genomes of Avena species and identifies D-genome chromosomes of hexaploid oat
Source: Theor Appl Genet. 2016 Aug 13;129(11):2133–49. doi: 10.1007/s00122-016-2762-7 (PMC5069325; doi:10.1007/s00122-016-2762-7)
Supplement: Supplementary file 2 — Online Resource 2 Raw data and GBS tags used in this work (shown in multiple worksheets, with explanations and table of contents provided on the first worksheet) (XLSX 37885 kb) [file 122_2016_2762_MOESM2_ESM.xlsx]

## Sheet: Index page
Online Resource 2 (ESM_2): Raw data and GBS tags used in this work
This file is part of an article "High-density marker profiling confirms ancestral genomes of Avena species and identifies D-genome chromosomes of hexaploid oat"
Submitted to: Theoretical and Applied Genetics, 2016
Authors: H. Yan, W.A. Bekele, C.P. Wight, Y. Peng, T. Langdon, R.G. Latta, A. Diederichsen, Y-B. Fu, C.J. Howarth, E.N. Jellen, B. Boyle, Y. Wei, N.A. Tinker1*
Correspondence: Nick Tinker, Agriculture and Agri-Food Canada, nick.tinker@canada.ca
Index of raw data included to support ….
Sheet 1)	Tag level haplotypes and assigned loci from the hexaploid model (discovered using Haplotag in cluster discovery mode with a prior set of 4657 A. sativa samples)
Sheet 2)	Presence-absence scores for all validated samples based on hexaploid model from haplotag
Sheet 3)	Locations of analysed GBS tags on hexaploid consensus map
Sheet 4)	List of de novo tags used in second GBS analysis
Sheet 5)	Pressence-absence scores for de novo tags in extant species of avena as well as in silico polyploids

## Sheet: 1) hexaploid tags
Tag level haplotypes and assigned loci from the hexaploid model (discovered using Haplotag in cluster discovery mode with a prior set of 4657 A. sativa samples)
Locus	Haplotype Identifier	Tag-level haplotype
avgbs_cluster_1.1	A	TGCAGTTTTTCTACTTCCAGAATGAACTTGAATCAGACCCAGCAGCAAAGGAAGCTCTCTGCTC
avgbs_cluster_1.1	B	TGCAGTTTTTTTACTTCCAGAATGAACTTGAATCAGACCCAGCAGCAAAGGAAGCTCTCTGCTC
avgbs_cluster_2.1	A	TGCAGTTTCTAAACGTGTCGTCGAATTCCATATCGGGGCAGCTCCCTGCTGGCATTGATGGGAT
avgbs_cluster_2.1	B	TGCAGTTTCTAAACGTGTCGTCGAATTCCATATCGGGGCAGCTCCCTGCTGGCATTGGTGGGAT
avgbs_cluster_3.1	A	TGCAGTTGTGCTTGGCCCCAAATTGCTGGCAGCTAAACTGTACGATCGATGCCCAGACGAGGTA
avgbs_cluster_3.1	B	TGCAGTTGTGCTTGGCCCCAAATTGCTGGCAGCTAAACTGTACGATCGATGCTCAGACGAGGTA
avgbs_cluster_4.1	A	TGCAGTTGTCGCAGCACTTGGGGAAAAACCCAGCTGCGGACATGCAACGCACGGCCGAGATCGG
avgbs_cluster_4.1	B	TGCAGTTGTCGTAGCACTTGGGGAAAAACCCAGCTGCGGACATGCAACGCACGGCCGAGATCGG
avgbs_cluster_5.1	A	TGCAGTTGTCCAATTGCAGGTTCTTTAACATTGAGGCAGGAAAATCATAGCGATAAGCTTGCGA
avgbs_cluster_5.1	B	TGCAGTTGTCCAATTGCAGGTTCTTTAACATTGAGGCAGGAAAATCATAGCGATAAGCTTGTGG
avgbs_cluster_7.1	A	TGCAGTTGTAGCCAACGTCAGCCTCATTGAGGGCATCAACGTCGGAAGAGTTGAGGCGGAAGGA
avgbs_cluster_7.1	B	TGCAGTTGTAGCCGACGTCAGCCTCGTTGAGGGCATCAACGTCGGAAGAGTTGAGACGGAAGGA
avgbs_cluster_8.1	A	TGCAGTTGTTCCTGCTTATCTACTTGGTCTCTACCGCCAATCATGCATAGTAAAGGAGAATCAT
avgbs_cluster_8.1	B	TGCAGTTGTTTCTGCTTATCTACTTGGTCTCTACCGCCAATCATGCATAGTAAAGGAGAATCAT
avgbs_cluster_9.1	A	TGCAGTTGACAGCTCTCTACACGCATCTAATTCAGTTGGCAGCTCTGCACTCTGCTCATCTACC
avgbs_cluster_9.1	B	TGCAGTTGACAGCTCTCTACACGCATCTAATTCAGTTGGCAGCTCTGCACTCTGCTCGTCTACC
avgbs_cluster_10.1	A	TGCAGTTCTCCACAGCTCATTTACAGAAAAATCCTTGAGTAGTAGCACTAATGTCAGTACAAGA
avgbs_cluster_10.1	B	TGCAGTTCTCCACAGCTCATTTACAGAAAAATCCTTGAGTAGTAGCACTAATGTCAGTACAAGG
avgbs_cluster_10.2	A	TGCAGTTCTCCACAGCTCATTTACAGAAAAATCCTTGAGTAGTAGCACTAATGTCAGTAGAAGA
avgbs_cluster_10.1	C	TGCAGTTCTCCACAGCTCATTTACAGAAAAATCCTTGAGTAGTAGCACTAATGTCAGTATAAGA
avgbs_cluster_10.2	B	TGCAGTTCTCCACAGCTCATTTACAGAAAAATCCTTGAGTAGTAGCACTGATGTCAGTATAAGA
avgbs_cluster_11.1	A	TGCAGTTCGCCCCCATATCGACGACGTCATCATCCACGTTGATAAACTCATCGCCAAGTACTCG
avgbs_cluster_11.1	B	TGCAGTTCGTCCCCATATCGACGACGTCATCATCCACGTTGATAAACTCATCGCCAAGTACTCG
avgbs_cluster_12.1	A	TGCAGTTCCAGCTAGGTAATCCTCGCCTCATCTCCTTGATGAGCTCCTCCGTTATCACACTGCC
avgbs_cluster_12.1	B	TGCAGTTCCAGCTAGGTAATCCTCGCCTCATCTCCTTGATGAGCTCCTCCGTTATCACACTTCC
avgbs_cluster_13.1	A	TGCAGTTCAGTAACTGCTTGAGCAATGCAAGCAATGATCCTAGGTAAGCCTGAGCAAAAAGTGA
avgbs_cluster_13.1	B	TGCAGTTCGGTAACTGCTTGAGCAATGCAAGCAATGATCCTAGGTAAGCCTGAGCAAAAAGTGA
avgbs_cluster_14.1	A	TGCAGTTCACCAGCAGGGAAGGGGAGCCATGTAAAATGCATGTCCTGTTTTCACTCTCTGGTCA
avgbs_cluster_14.1	B	TGCAGTTCACTAGCAGGGAAGGGGAGCCATGTAAAATGCATGTCCTGTTTTCACTCTCTGGTCA
avgbs_cluster_15.1	A	TGCAGTGGTTAAGAATGTGGACAGGGATGAGAAGCGTGCAACGCTGGGATATCACAGTGAAAGG
avgbs_cluster_15.1	B	TGCAGTGGTTAAGGATGTGGACAGGGATGAGAAGCGTGCAACGCTGGGATATCACAGTGAAAGG
avgbs_cluster_16.1	A	TGCAGTGGCCGCTGCCTGTCCTCTGATGCCCATGAAGCCGCGAGCATTTGCTCCATCACGCCAA
avgbs_cluster_16.1	B	TGCAGTGGCCGCTGCCTGTCCTCTGATGCCCATGAAGCCGCGAGCATTTGCTCCATCGCGCCAA
avgbs_cluster_17.1	A	TGCAGTTGCAGATCAGTCCACCAACCTAGATGACATCCATGCTACAGGTGCTGGCCCCTCATTG
avgbs_cluster_17.1	B	TGCAGTTGCAGATCAGTCCACCAACCTAGATGACATCCATGCTACAGGTGCTGGCCCTTCATTG
avgbs_cluster_18.1	A	TGCAGTGGAGGTACTGCTGTTCGTGGGACGCTTGCGGATGTTCAATGATGAGGCTATAGGTGTG
avgbs_cluster_18.1	B	TGCAGTGGAGGTACTGCTGTTCGTGGGACGCTTGCGGATGTTCAATGATGAGGCTGTAGGTGTG
avgbs_cluster_19.1	A	TGCAGTGCTTCCTGGGCGTGAGCGTCATCATCTGCATCGTGCTCTACGACCGCGTACTGGTGCC
avgbs_cluster_19.1	B	TGCAGTGCTTCCTGGGCGTGAGCGTCATCATCTGCATCGTGCTCTACGACCGCGTCCTGGTGCC
avgbs_cluster_20.1	A	TGCAGTGCAGGGTCTTCGCCTACGCCGACACCCAGCGCTACCGCCTAGGCCCAAACTACCTCAT
avgbs_cluster_20.1	B	TGCAGTGCAGGGTTTTCGCCTACGCCGACACCCAGCGCTACCGCCTAGGCCCAAACTACCTCAT
avgbs_cluster_22.1	A	TGCAGTCTCCGCTGGAATCATCCATAGACAAGGGACCATATGTTAATCTCATGGGAGACGGGAT
avgbs_cluster_22.1	B	TGCAGTCTCCGCTGGAATCATCCATAGACAAGGGACCATATGTTAATCTCATGGGAGATGGGAT
avgbs_cluster_23.1	A	TGCAGTCGCGACCTCGCAGGTACCGTCGCATCGAGAGGATGCGAGCGTCTTCACGGAGGCTCGT
avgbs_cluster_23.1	B	TGCAGTCGCGACCTCGCAGGTACCGTCGCATCGAGAGGATGCGAGCGTCTTCATGGAGGCTCGT
avgbs_cluster_24.1	A	TGCAGTCGCCATTCGAGCCGTTCGGTGAGAGGTGGGGAAATTTGTCCGTCGCGTGAGAGGTGGG
avgbs_cluster_24.1	B	TGCAGTCGCCGTTCGAGCCGTTCGGTGAGAGGTGGGGAAATTTGTCCGTCGCGTGAGAGGTGGG
avgbs_cluster_25.1	A	TGCAGTCAGCACTATAGAACTGGGCGTGATATCCACATTGATACGTCGGAAACGTATCTATAAT
avgbs_cluster_25.1	B	TGCAGTCAGCGCTATAGAACTGGGCGTGATATCCACATTGATACGTCGGAAACGTATCTATAAT
avgbs_cluster_26.1	A	TGCAGTCACTAGCATGGTGACAGTGAAATCCAATAATTAATCACATAGTGGATAAGAGCAGCCA
avgbs_cluster_26.1	B	TGCAGTCACTAGCATGGTGACAGTGAAATCCAATAATTAATCACATAGTGGATCAGAGCAGCCA
avgbs_cluster_27.1	A	TGCAGTATGTCAAGACTGCATTGACAAGGCTGCACGATCATCGGTGCATCTCGGACCATCCTCC
avgbs_cluster_27.1	B	TGCAGTATGTCGAGACTGCATTGACAAGGCTGCACGATCATCGGTGCATCTCAGACCATCCTCC
avgbs_cluster_28.1	A	TGCAGTATCCTCGCAGATTGACGAGGTTAATATGCCTAATGCTGCCCAGGATCTCCAGCTCCTT
avgbs_cluster_28.1	B	TGCAGTATCCTCGCAGATTGACGAGGTTAATATGCCTAATGCTGCCCAGGATCTCTAGCTCCTT
avgbs_cluster_29.1	A	TGCAGTACTTAGCAGTTTTGGGCGAGGGCGGGCAGGAAATTTTGGGGGTTTGTGGGCTTTGCGT
avgbs_cluster_29.1	B	TGCAGTACTTGGCAGTTTTGGGCGAGGGCGGGCAGGAAATTTTGGGGGTTTGTGGGCTTTGCGT
avgbs_cluster_30.1	A	TGCAGTACTGGTTGAATAGAAGGGTGAGGATGATGAGAGGTATGGTGAAGCCCACGGCTACGGG
avgbs_cluster_30.1	B	TGCAGTACTGGTTGAATAGAAGGGTGAGGATGATGAGAGGTATGGTGAAGCCCGCGGCTACGGG
avgbs_cluster_31.1	A	TGCAGTACCTGGCGATGGACATCTCGACGGAGTACATCGATCACTTCAAGGCCCGAGATCGGAA
avgbs_cluster_31.1	B	TGCAGTACCTGGTGATGGACATCTCGACGGAGTACATCGATCACTTCAAGGCCCGAGATCGGAA
avgbs_cluster_32.1	A	TGCAGTACCAGGTGTTGTGTACATTCCGTCAAAATTGGGCAGAGCCGAGGTGGTGCTCGCGGCC
avgbs_cluster_32.1	B	TGCAGTACCAGGTGTTGTGTACATTCCGTCAAAATTGGGCAGAGCCGAGGTGGTGCTGGCGGCC
avgbs_cluster_33.1	A	TGCAGTACAAATTGAGTCGATCGATGGTCCATCCTTGCTCCTCAGGCTGCAATTGACAAAAAAA
avgbs_cluster_33.1	B	TGCAGTACAAATTGAGTCGATCGATGGTCCATCCTTGCTCCTCAGGCTGCAATTGACAAGAAAA
avgbs_cluster_35.1	A	TGCAGGTTTTCTTTCAAACTTCTGTAAGCAATACCCATACTTTGTGACAAGTAAACTTGAACAT
avgbs_cluster_35.1	B	TGCAGGTTTTTTTTCAAACTTCTGTAAGCAATACCCATACTTTGTGACAAGTAAACTTGAACAT
avgbs_cluster_36.1	A	TGCAGGTTTGTTTTCTACAGCCTCTTCTTGGCGCCATGGTGGCGATGAGGTGAGGTCTCTAGGA
avgbs_cluster_36.1	B	TGCAGGTTTGTTTTCTACAGCCTCTTCTTGGCGCCATGGTGGCGATGAGGTGAGGTTTCTAGGA
avgbs_cluster_37.1	A	TGCAGGTTTGGAGCACACTTTCAGGCGTCAGCAGCAGGCGCAGATGATGACAACGGAGTCGATC
avgbs_cluster_37.1	B	TGCAGGTTTGGAGCACACTTTCAGGCGTCAGCAGCAGGCGCAGATGATGACAACGGGGTCGATC
avgbs_cluster_38.1	A	TGCAGGTTGTTCCATATGTTCTTTGATCCTCTGATCGATCAAACGTTGTGCTTCCTGCTGCTCC
avgbs_cluster_38.1	B	TGCAGGTTGTTCCATATGTTCTTTGATCCTCTGATCGATCAAACGTTGTGTTTCCTGCTGCTCC
avgbs_cluster_40.1	A	TGCAGGTTCAGGGCAGGGGAAAGGTGAGTACCCGTGGGCCGTATCGTTTGACGAACCACTCAGA
avgbs_cluster_40.1	B	TGCAGTTTCAGGGCAGGGGAAAGGTGAGTACCCGTGGGCCGTATCGTTTGACAAACCACTCAGA
avgbs_cluster_41.1	A	TGCAGGTTCAGCTCTCATCTGCAAACGAGATGTTGACGGTATGTAATGATTTGAATCCTTTCTG
avgbs_cluster_41.1	B	TGCAGGTTCAGCTTTCATCTGCAAACGAGATGTTGACGGTATGTAATGATTTGAATCCTTTCTG
avgbs_cluster_42.1	A	TGCAGGTTACAGATCGATTACCGTGGCTGGGCAGGTGCATAAGTTTATAGTTGGTGACCGATCA
avgbs_cluster_42.1	B	TGCAGGTTACAGCTCGATTACCGTGGCTGGGCAGGTGCATAAGTTTATAGTTGGTGACCGATCA
avgbs_cluster_43.1	A	TGCAGGTGTCTCGCTGAAAAAGAGCTACCCATACTGCTCAAAGCGGATGACGTGGACTGCCATG
avgbs_cluster_43.1	B	TGCAGGTGTCTCGCTGAAAAAGAGCTACCCATACTGCTCAAAGCGGATGATGTGGACTGCCATG
avgbs_cluster_43.1	C	TGCAGGTGTCTCGCTGAAAAAGAGCTACCCGTACTGCTCAAAGCGGATGATGTGGACTGCCATG
avgbs_cluster_44.2	A	TGCAGGTGGTGTGCACCAAGCTGTTGGCTGCTGACACTGGGCGAGGGGCTGGAGTACGTCAACC
avgbs_cluster_44.1	A	TGCAGGTGGTGTGCACCAAGCTGTTGGCTGCTGACACTGGGCGAGGTGCTGGAGTACGTCAACC
avgbs_cluster_44.1	B	TGCAGGTGGTGTGTACCAAGCTGTTGGCTGCTGACACTGGGCGAGGGGCTGGAGTACGTCAACC
avgbs_cluster_44.2	B	TGCAGGTGGTGTGTACCAAGCTGTTGGCTGCTGACACTGGGCGAGGTGCTGGAGTACGTCAACC
avgbs_cluster_45.1	A	TGCAGGTGGAGCTAGAGGACGAGTCCGAGAAGATGCAGGAGATGGTCGCCCGCGGCAACAACGA
avgbs_cluster_45.2	A	TGCAGGTGGAGCTCGCGGACGAGTCGGAGAAGATGGAGGAGATGGTCGCCCGCGGCAAAAACGA
avgbs_cluster_45.2	B	TGCAGGTGGAGCTCGCGGACGAGTCGGAGAAGATGGAGGAGATGGTCGCCCGCGGCAACAACGA
avgbs_cluster_45.1	B	TGCAGGTGGAGCTGGAGGACGAGTCGGAGAAGATGCAGGAGATGGTCGCCCGCGGCAACAACGA
avgbs_cluster_46.1	A	TGCAGGTGCCTAATTCGCCGCTGGTGGTGAGGTTCACGGATCGGAGCCAAGATGACGGAAGCGT
avgbs_cluster_46.1	B	TGCAGGTGCCTAATTCGCCGCTGGTGGTGAGGTTCACGGATCGGAGCCAAGATGACGGAGGCGT
avgbs_cluster_48.1	A	TGCAGGTGATATTTTCTACTCTAATGAATGACAACATAAACATATCAGGGTTCATGAACCAAAT
avgbs_cluster_48.1	B	TGCAGGTGATGTTTTCTACTCTAATGAATGACAACATAAACATATCAGGGTTCATGAACCAAAT
avgbs_cluster_49.1	A	TGCAGGTCTTGAGTTGACCATGCAAAGATATCCCAATTCTCACGGAGGAAGTTAGTGAGCTCGC
avgbs_cluster_49.1	B	TGCAGGTCTTGAGTTGACCATGCAAAGATATCCCAATTCTCACGGAGGAAGTTGGTGAGCTCGC
avgbs_cluster_50.1	A	TGCAGGTCTGAAGGTTTGAAGAAGGGTTCGTGGGTTCTGCGCCAAGCTAATTTTCTTCGTCGTT
avgbs_cluster_50.1	B	TGCAGGTCTGAAGGTTTGAAGAAGGGTTCGTGGGTTCTGCGCCAAGCTAATTTTCTTTGTCGTT
avgbs_cluster_51.1	A	TGCAGGTCCTTGTTGTACAATGATGCACAGGGTGGCAATTGTAGTGTATGTACGACGACGCACG
avgbs_cluster_51.1	B	TGCAGGTCCTTGTTGTACAATGATGCACAGGGTGGCAATTGTAGTGTATGTACGATGACGCACG
avgbs_cluster_53.1	A	TGCAGGTCCCTAATTGTGCTGCTCATATGATGGGCTTATGTAGGTGGGAACTAATAGCTGGGAG
avgbs_cluster_53.1	B	TGCAGTTCCCTCATTGTGCTGCTCATATGATGGGCTTATGTAGGTGGGAACTAATAGCTGGGAG
avgbs_cluster_54.1	A	TGCAGGTCCCGTCGAGGCACCACCTGTATGGACAGGAACCTGTCGATTATGTAGACGATGAGGT
avgbs_cluster_54.1	B	TGCAGGTCCCGTCGAGGCACCACCTGTATGGACAGGAACCTGTCGATTATGTAGACGGTGAGGT
avgbs_cluster_55.1	A	TGCAGGTACGGCAACTTGTCCACGTCCGCTTCCGTGATCATCCTCTCCTCCCCGACGACAGCCT
avgbs_cluster_55.1	B	TGCAGGTACGGCAACTTGTCCACGTCCGCTTCCGTGATCATCCTCTCCTCCCCGACGATAGCCT
avgbs_cluster_56.1	A	TGCAGGGTTGCCCTGTGTAGATGATGACATTGGGGGAAAGGCAGTCGAGCTACTAAGCTACAGC
avgbs_cluster_56.1	B	TGCAGGGTTGCCCTGTGTAGATGATGACATTGGGGGAAAGGCAGTCGAGCTACTAAGCTACATC
avgbs_cluster_57.1	A	TGCAGGGTCCCCAAGCACCTCAGGGAAGAGAAGGCGATAGAGTGCGTCCACTGCGGTTGCAAGG
avgbs_cluster_57.1	B	TGCAGGGTCCCCAAGCACCTCAGGGAAGAGAAGGGGATAGAGTGCGTCCACTGCGGTTGCAAGG
avgbs_cluster_57.1	C	TGCAGGGTCCCCAAGCACCTCAGGGAAGAGAAGGTGATAGAGTGCGTCCACTGCTGTTGCAAGG
avgbs_cluster_58.1	A	TGCAGGGGAGCAGCTGAGAGGACTGTTGTTATGATTTAGCGACTTAACATTGGTATTCCTTTAT
avgbs_cluster_58.1	B	TGCAGGGGAGCAGCTGAGAGGACTGTTGTTATGATTTAGCGACTTAACATTGGTATTTCTTTAT
avgbs_cluster_60.1	A	TGCAGGGATAGAGTCATTCTCCAAGCTTGGGGACTCGATCTACTTTGAGGAGAAAGACAGCAAG
avgbs_cluster_60.1	B	TGCAGGGATAGAGTCATTCTCCAAGCTTGGGGACTCGATCTACTTTGAGGAGAAAGGCAGCAAG
avgbs_cluster_61.1	A	TGCAGGGACATCACCACGCGGAAGTCGCTCGGTTACGCCTACGTCAACTACAACACCCCTGCTG
avgbs_cluster_61.1	B	TGCAGGGACGTCACCACGCGGAAGTCGCTCGGTTACGCCTACGTCAACTACAACACCCCTGCTG
avgbs_cluster_62.1	A	TGCAGGCTCTTTCTGCGGTCATCTGAACTGCTCCCGATCATCGTGCACCTCAGGCAGTCACCTG
avgbs_cluster_62.1	B	TGCAGGCTCTTTCTGCGGTCATCTGAACTGCTCCCGATCATCGTGCACCTCAGGCAGTCGCCTG
avgbs_cluster_64.1	A	TGCAGGCTCACGAACCGCATGACCCAACCGACGTCCGTCCTTAAGGGCCGAGATCGGAAGAGCG
avgbs_cluster_64.1	B	TGCAGGCTCGCGAACCGCATGACCCAACCGACGTCCGTCCTTACGGGCCGAGATCGGAAGAGCG
avgbs_cluster_66.1	A	TGCAGGTCTTCTAAGTCGCGGCTGCCAGCCAGCTCGACAGCCTCACATATCGCAGTGAATGCTG
avgbs_cluster_66.1	B	TGCAGGTCTTCTAAGTCGCGGCTGCCAGCCAGCTCGACAGCCTCACATATTGCAGTGAATGCTG
avgbs_cluster_67.1	A	TGCAGGCCTACTACAGGAAACACAAATCAGATTGTTGTTTTTCCTAGCTAACTGTAACCTAGTC
avgbs_cluster_67.1	B	TGCAGGCCTACTACAGGAAACACAAATCAGATTGTTGTTTTTCCTAGCTAATTGTACCCTAGTC
avgbs_cluster_68.1	A	TGCAGGCCCCGCAACAGCGGTGAGCCTGGTATGGTTCCTGGCGGTGAAGCTCCTAGCCACCACG
avgbs_cluster_68.1	B	TGCAGGCCCCGCAACAGCGGTGAGCCTGGTATGGTTCTTGGCGGTGAAGCTCCTAGCCACCACG
avgbs_cluster_68.1	C	TGCAGGCCCCGCGACAGCGGTGAGCCTGGTATGGTTCCTGGCGGTGAAGCTCCTAGCCACCACG
avgbs_cluster_69.1	A	TGCAGGCCCAACTTCTACCACTCCGAAGGTTCTGTCCTCTGAAGTTGGTGACACAAAGCAGGAT
avgbs_cluster_69.1	B	TGCAGGCCCGACTTCTACCACTCCGAAGGTTCTGTCCTCTGAAGTTGGTGACACAAAGCAGGCT
avgbs_cluster_69.1	C	TGCAGGCCCGTCTTCTACCACTCCGAAGGTTCTGTCCTCTGAAGTTGGTGACACAAAGCAGGCT
avgbs_cluster_70.1	A	TGCAGGCCATTGGCCATGGTGATGTTGCTACTCATTGCTGCCGCACTGTGTCATGTGGGTTCCT
avgbs_cluster_70.1	B	TGCAGGCCATTGGCCATGGTGATGTTGCTACTCATTGCTGCCGCACTGTGTCATGTGGGTTCTT
avgbs_cluster_71.1	A	TGCAGGCCCTGTTATGTCGTAGCTCCCCATGCCGACCAGATAAGGAGAGTCTGAGAGCACCCGA
avgbs_cluster_71.1	B	TGCAGGTCCTGTTATGTCGTAGCTCCCCATGCCGACCAGATAAGGAGAGTCTGAGAGCACCCGA
avgbs_cluster_72.1	A	TGCAGGCATGCTCTCCTGTCAGCGAGAGGAATCGCTATCATTCTCTGGTGCTGCGGATGAGCGA
avgbs_cluster_72.1	B	TGCAGGCATGCTCTCCTGTCAGCGAGAGGAATCGCTATCATTCTCTGGTGCTGCGGGTGAGCGA
avgbs_cluster_73.1	A	TGCAGGCAGAGAGTGTGTGAAGTTTATATTTCTGGTGGATCTCCTGTGATCCGTTTGGGGTCAC
avgbs_cluster_73.1	B	TGCAGGCAGAGGGTGTGTGAAGTTTATATTTCTGGTGGATCTCCTGTGATCCGTTTGGGGTCAC
avgbs_cluster_74.1	A	TGCAGGCAGACAGGTACAATCAAAGAATTGATTTCTGTCTTTAGCAAAAGAAAAAGACAATCAT
avgbs_cluster_74.1	B	TGCAGGCAGACAGGTACATTCAAAGAATTGATTTCTGTCTTTAGCAAAAGAAAAAGACAATCCT
avgbs_cluster_75.1	A	TGCAGGCACTTGGATTGCCGCACCAGGCGGCGGACCTTCTCGACATCAGGGGACATATGCTTGA
avgbs_cluster_75.1	B	TGCAGGCACTTGGATTGCCGCACCAGGCGGCGGACCTTCTCGACATCAGGGGACATGTGCTTGA
avgbs_cluster_76.1	A	TGCAGGCACCAAGCCAGTCGATGCGGATCGGCACAACCAACAGCCGTAACCTGAGCCAGATGCT
avgbs_cluster_76.1	B	TGCAGGCACCGAGCCAGTCGATGCGGATCGGCACAACCAACAGCCGTAACCTGAGCCAGATGCT
avgbs_cluster_77.1	A	TGCAGGATTGAGAGAGTTGGTGTCGGGTAGATGAGGAGGATATGTAGTGGGGCGGCATTGCTGT
avgbs_cluster_77.1	B	TGCAGGATTGAGAGAGTTGGTGTCGGGTAGATGAGGAGGATATGTAGTGGGGCGGCGTTGCTGT
avgbs_cluster_77.1	C	TGCAGGATTGAGAGAGTTGGTGTCGGGTAGATGAGGAGGATATGTAGTGGGGTGGCGTTGCTGT
avgbs_cluster_78.1	A	TGCAGGAGGGGGCCATCGTCGTGTCGCGGAGAATCAAGTGTTCGTTCTGAGGTATTACCCTGAC
avgbs_cluster_78.1	B	TGCAGGAGGGGGCCATCGTCGTGTCGCGGAGAATCAAGTGTTCGTTCTGAGGTATTACCCTGGC
avgbs_cluster_79.1	A	TGCAGGAGGGCCTGACAGGATGAGGGACAAGCTGTGGCACATCGTCGACGTGCGCGACACCGCC
avgbs_cluster_79.1	B	TGCAGGAGGGCCTGACAGGATGAGGGACAAGCTGTGGCATATCGTCGACGTGCGCGACACCGCC
avgbs_cluster_80.1	A	TGCAGGAGGCTGACACTGTCTCCAGCCGCCACAAGCAGCTCAGGGAGTAACAGCAGCAGTGATG
avgbs_cluster_80.1	B	TGCAGGAGGCTGACACTGTCTCCAGCCGCCACAAGCAGCTCAGGGAGTAACAGCGGCAGTGATG
avgbs_cluster_81.1	A	TGCAGGAGGCATTAAACGAGAGCTGGCTGCTGCAAAGAAGAGGGTCAGTCTTTGATTTAGCGAT
avgbs_cluster_81.1	B	TGCAGGAGGCATTAAACGAGAGCTGGCTGCTGCAAAGAAGAGGGTCAGTCTTTGGTTTAGCGAT
avgbs_cluster_82.1	A	TGCAGGAGCGTTGGAAAGGGAAGAGGCCGCCTGGAGCAGAGATAGGTTTGGAGCTCGCTTGGGG
avgbs_cluster_82.1	B	TGCAGGGGCGTTGGAAAGGGAAGAGGCCGCCTGGAGCAGAGATAGGTTTGGAGCTCGCTTGGGG
avgbs_cluster_83.1	A	TGCAGGAGAATTGAACACGAACCCCAACAAGTTCTTCATTACTGTTATACCGATGGAGAGCAGA
avgbs_cluster_83.1	B	TGCAGGAGAATTGAACACGAACCCCAACAAGTTCTTCATTACTGTTATACTGATGGAGAGCAGA
avgbs_cluster_84.1	A	TGCAGGAAGCCGATGATGGTGAAGAAGAGGGTGGCGTCGAAGAAGGTGCCGAGAGCAGCAGCTA
avgbs_cluster_84.1	B	TGCAGGAAGCTGATGATGGTGAAGAAGAGGGTGGCGTCGAAGAAGGTGCCGAGAGCAGCAGCTA
avgbs_cluster_85.1	A	TGCAGGTACGAATGGATCCCCATGTAAGAAATCTGGAACCACAACAAAGTATCCGAGATCGGAA
avgbs_cluster_85.1	B	TGCAGTTACGAATGGATCCCCATGTAAGAAATCTGGAACCACAACAAAGTATCCGAGATCGGAA
avgbs_cluster_86.1	A	TGCAGGAACAACCAGGGCACAAACCCAAAGATATTGGCCAGCATCTGCCGCCCAAGCTGGCGCT
avgbs_cluster_86.1	B	TGCAGGAACAACCAGGGCACAAACTCAAAGATATTGGCCAGCATCTGCCGCCCAAGCTGGCGCT
avgbs_cluster_87.1	A	TGCAGGAACAAAGCAGCTACAGCCCCGCCGCGGACTACGAGATGAACGGAATCAAGGCGCTCCC
avgbs_cluster_87.1	B	TGCAGGAACAAAGCAGCTACAGCCCCGCCGCGGACTACGAGATGAACGGCATCAAGGCGCTCCC
avgbs_cluster_87.1	C	TGCAGGAACAGAGCAGCTACAGCCCCGCCGCGGACTACGAGATGAACGGCATCAAGGCGCTCCC
avgbs_cluster_89.1	A	TGCAGCTTTCAAGGAAAAGGCATTCCAACGATAGGGGAGGTGGGCCCGACACAGGCTCCAGAGA
avgbs_cluster_89.1	B	TGCAGCTTTCCAGGAAAAGGCATTCCAACGATAGGGGAGGTGGGCCCGACACAGGCTCCAGAGA
avgbs_cluster_90.1	A	TGCAGCTTGCACCTCTCAAACTGGAACACTTCGTTGAAATATTACTGTCGCAACATACAGAGTT
avgbs_cluster_90.1	B	TGCAGCTTGCACCTCTCAAACTGGAATACTTCGTTGAAATATTACTGTCGCAACATACAGAGTT
avgbs_cluster_90.1	C	TGCAGCTTGTACCTCTCAAACTGGAACACTTCGTTGAAATATTACTGTCGCAACATACAGAGTT
avgbs_cluster_91.1	A	TGCAGCTTCTGCTACAGTTCTACTGACATTCTTCTTAGTTTGGAGCAGGGGTCTTTTGAAGATT
avgbs_cluster_91.1	B	TGCAGCTTCTGCTACAGTTCTACTGACATTCTTCTTAGTTTGGAGCAGGGTTCTTTTGAAGATT
avgbs_cluster_92.1	A	TGCAGCTTCTCCAGTCCAATGCCCGAGTCCACCATCGCCCTCTTGCACGGCTCGACAACTCTCT
avgbs_cluster_92.2	A	TGCAGCTTCTCCAGTCCAATGCCCGAGTCCACCATGGCCCTCTTGCACGGCTCGACAACTCTCT
avgbs_cluster_92.3	A	TGCAGCTTCTCCAGTCCAATGCCCGAGTCCGCCATGGCCCTCTTGCACGGCTCGACAACTCTCT
avgbs_cluster_92.1	B	TGCAGCTTCTCCAGTCCAATGCCCGAGTCTGCCATCGCCCTCTTGCACGGCTCGACAACTCTCT
avgbs_cluster_92.3	B	TGCAGCTTCTCCAGTCCAATGCCCGAGTCTGCCATGGCCCTCTTGCACGGCTCAACAACTCTCT
avgbs_cluster_92.2	B	TGCAGCTTCTCCAGTCCAATGCCCGAGTCTGCCATGGCCCTCTTGCACGGCTCGACAACTCTCT
avgbs_cluster_93.1	A	TGCAGCTTATTCTTCTGTATCCACCTTCCTTGACCATGTACAGAGGGTGGAACCCTGAATGCAG
avgbs_cluster_93.1	B	TGCAGCTTCTTCTTCTGTATCCACCTTCCTTGACCATGTACAGAGGGTGGAACCCTGAATGCAG
avgbs_cluster_95.1	A	TGCAGCTGTCAGATAATGGCGGCCTGATTGTCTGGTTAGATGTCGATTTTTGCAATATGTATAG
avgbs_cluster_95.1	B	TGCAGCTGTCAGATAATGGCGGCCTGATTGTCTGGTTAGATGTCGATTTTTGCAATATGTATAT
avgbs_cluster_96.1	A	TGCAGCTGGTGCTTTAATTCTGGCTAAACTTATTCCCTACCATTTATCATGTGATAACAAGCAT
avgbs_cluster_96.1	B	TGCAGCTGGTGCTTTAATTCTGGCTAAACTTATTCCCTACCATTTATCATGTGATAACAAGCCT
avgbs_cluster_97.1	A	TGCAGCTGGGCTGGGTAGGAGGAACCGAGGAAGATATTGTAACAGGGAGATAGGGAGGGAAGAG
avgbs_cluster_97.1	B	TGCAGTTGGGCTGGGTAGGAGGAACCGAGGAAGATATTGTAACAGGGAGATAGGGAGGGAAGAG
avgbs_cluster_98.1	A	TGCAGCTGGACGCTGTCACTGCTTGTCTTGTTGCTCCGAACATATCTCTGTAAGGCTCGCTGCC
avgbs_cluster_98.1	B	TGCAGCTGGACGCTGTTACTGCTTGTCTTGTTGCTCCGAACATATCTCTGTAAGGCTCGCTGCC
avgbs_cluster_98.1	C	TGCAGCTGGACGTTGTCACTGCTTGTCTTGTTGCTCCGAACATATCTCTGTAAGGCTCGCTGCC
avgbs_cluster_99.2	A	TGCAGCTGCTTCATGCTCAGCATTTTCACTTATTTGATGCCTTTCATCGAACTACTCTTAAGCA
avgbs_cluster_99.1	A	TGCAGCTGCTTCCTGCTCAGCATTTTCACTTATTTAATGCCTTTCATCGAACTACTCTTAAGCA
avgbs_cluster_99.1	B	TGCAGCTGCTTCCTGCTCAGCATTTTCACTTATTTGATGCCTTTCATCAAACTACTCTTAAGCA
avgbs_cluster_99.2	B	TGCAGCTGCTTCCTGCTCAGCATTTTCACTTATTTGATGCCTTTCATCGAACTACTCTTAAGCA
avgbs_cluster_100.1	A	TGCAGCTGCCCGCTGCTCGTCCTGGTTCGCGCTCCGCAGCCTAGTCATCAGCGAGACGAGACCA
avgbs_cluster_100.1	B	TGCAGCTGCCCTCTGCTCGTCCTGGTTCGCGCTCCGCAGCCTAGTCATCAGCGAGACGAGACCA
avgbs_cluster_101.1	A	TGCAGCTGAGCCGATATACCTTATATTTAGCCTGGATGCACTTCTGCTTTTTATGATATATATA
avgbs_cluster_101.1	B	TGCAGCTTAGCCGATATACCTTATATTTAGCCTGGATGCACTTCTGCTTTTTATGATATATATA
avgbs_cluster_102.1	A	TGCAGCTGAGCACATGTATAAAAAGCATCAACACCAATATGCTTGGTCAGCTCATGCTTGACCA
avgbs_cluster_102.1	B	TGCAGCTGAGCACATGTATAAAAAGCATCAACACCAATATGCTTGGTCAGCTCATGCTTGACCG
avgbs_cluster_103.1	A	TGCAGCTCATTTTCAGTAGACTCACCGACAGATGCTGTTACCAGCGATGGCATGCTATCTAGCA
avgbs_cluster_103.1	B	TGCAGCTCATTTTCAGTAGACTCACCGACAGATGCTGTTACCAGCGATGGCATGCTGTCTAGCA
avgbs_cluster_104.1	A	TGCAGCTCAATATGATCTCTAGACTAGCCCCACAAACCAACACTAGTCTTTTCTGCGCAATTTG
avgbs_cluster_104.1	B	TGCAGCTCAATATGATCTCTAGACTAGCCCCACAGACCAACACTAGTCTTTTCTGCGCAATTTG
avgbs_cluster_104.1	C	TGCAGCTCAATATGATCTCTAGACTAGCCCCACAGACCAACACTAGTTTTTTCTGCGCAATTTG
avgbs_cluster_104.2	A	TGCAGCTCATTATGATCTCTAGACTAGCCCCACAGACCAACACTAGTCTTTCCTGCGCAATTTG
avgbs_cluster_104.2	B	TGCAGCTCATTATGATCTCTAGACTAGCCCCACAGACCAACACTAGTCTTTTCTGCGCAATTTG
avgbs_cluster_105.1	A	TGCAGCTAGGTCCGCCAATCGCTTCCCGAGCTCCAAGCCATTCTTGAGGATCTCATGCTTCGAT
avgbs_cluster_105.1	B	TGCAGCTAGGTCCGCCAATCGCTTCCCGAGCTCCAAGCCATTCTTGAGGTTCTCATGCTTCGAT
avgbs_cluster_106.1	A	TGCAGCTACTTTCCCTTTCCCTAGGTGTTTGGCTACAGAAATTAATCAAGACACTAAAAGTGTA
avgbs_cluster_106.1	B	TGCAGCTACTTTCCCTTTCCCTAGGTGTTTGGCTACAGAAATTAATCAAGATACTAAAAGTGTA
avgbs_cluster_107.1	A	TGCAGCTACTTCGGCGTGCGTCGTCTAGATTTTTGCCACCATTCCATGAGTGTGCTCTCATTAT
avgbs_cluster_107.1	B	TGCAGCTGCTTCGGCGTGCGTCGTCTAGATTTTTGCCACCATTCCATGAGTGTGCTCTCATTAT
avgbs_cluster_107.2	A	TGCAGCTGCTTCGGCGTGCGTCGTCTAGATTTTTGCCACCATTCCATGAGTGTGCTCTCGTTAT
avgbs_cluster_107.2	B	TGCAGCTGCTTCGGCGTGCGTCGTCTAGATTTTTGCCACCATTGCATGAGTGTGCTCTCGTTAT
avgbs_cluster_108.1	A	TGCAGCTACGCAGCCAAGAACTCGAAGGCGAATCACAAGAGAACTCCAGTCCAGTGGTGTGTTA
avgbs_cluster_108.1	B	TGCAGCTACGCAGCCAAGAACTCGAAGGCGAATCACAAGAGAACTCCAGTCCAGTGGTGTGTTG
avgbs_cluster_109.1	A	TGCAGCTAATATTTCCATTTCAGTATTACAACATCTATATGGTCAGATTCTACGGTTAGTTGCT
avgbs_cluster_109.1	B	TGCAGCTAATGTTTCCATTTCAGTATTACAACATCTATATGGTCAGATTCTACGGTTAGTTGCT
avgbs_cluster_110.1	A	TGCAGCGGTGCCGTGCGATCATCGGTGCAAGTGAGAGAGAGGATGGCTAGATCCAGTGCCCCTC
avgbs_cluster_110.1	B	TGCAGCGGTGTCGTGCGATCATCGGTGCAAGTGAGAGAGAGGATGGCTAGATCCAGTGCCCCTC
avgbs_cluster_111.1	A	TGCAGCGGGACTAGTGTTGACAGGCCAACATCGCCAATCTTGCTGACTAGGTTGACGTCGAGGA
avgbs_cluster_111.1	B	TGCAGCGGGACTAGTGTTGACAGGCCAACATCGCCAATCTTGCTGACTAGGTTGGCGTCGAGGA
avgbs_cluster_111.1	C	TGCAGTGGGACTAGTGTTGACAGGCCAACATCGCCAATCTTGCTGACTAGGTTGGCGTCGAGGA
avgbs_cluster_112.1	A	TGCAGCGGCAGCGCAGCATGCACTAACAACCTATAGAGACTCGATACAACCGACGGCTATCAGA
avgbs_cluster_112.1	B	TGCAGCGGCAGCGCAGCATGCACTAACAACCTATAGAGACTCGATACAACCGACGGCTATTAGA
avgbs_cluster_114.1	A	TGCAGCGCCTTGGCACCCCTGGCGACAAATTTGAGGAATTCAAATTCGTTGCGATGCCCTCGGA
avgbs_cluster_114.1	B	TGCAGCGCCTTGGCACCCCTGGCGACAAATTTGAGGAATTCAAATTCGTTGCGGTGCCCTCGGA
avgbs_cluster_115.1	A	TGCAGCGCCCAGACTTGGACTGTCATGGTATCACGATCAACCTGGCGGATGCCAAGCATACCAT
avgbs_cluster_115.1	B	TGCAGCGCCCAGACTTGGACTGTCATGGTATCACGATCAACCTGGCGGATGCCAAGCGTACCAT
avgbs_cluster_116.1	A	TGCAGCGACTCGTGTACACGATGGCATCCAAGGTTGCTCTCGCCATAGCCATGACTCTCCTCTC
avgbs_cluster_116.1	B	TGCAGCGACTCGTGTACACGATGGCATCCAAGGTTGCTCTCGCCATAGCCCTGACTCTCCTCTC
avgbs_cluster_117.2	A	TGCAGAGAATCGTCAAGCAGATTAAAGGGGATCGATCATCATGGGTTGATTGTCTATTTGCCTG
avgbs_cluster_117.2	B	TGCAGAGAATCGTCAAGCAGATTAAAGGGGATCGGGCATCATGGGTTGATTGTCTATTTGCCTG
avgbs_cluster_117.2	C	TGCAGAGAATCGTCAAGCAGATTAAAGGGGATCGGTCATCATGGGGTGATTGTCTATTTGCCTG
avgbs_cluster_117.2	D	TGCAGAGAATCGTCAAGCAGATTAAAGGGGATCGGTCATCATGGGTTGATTGTCTATTTTCCTG
avgbs_cluster_117.1	A	TGCAGCGAATCATCAAGCAGATTAAAGGGGATCGGTCATCATGGGTTGATTGTCTATTTGCCTG
avgbs_cluster_117.1	B	TGCAGCGAATCGTCAAGCAGATTAAAGGGGATCGGTCATCATGGGTTGATTGTCTATTTGCCTG
avgbs_cluster_118.1	A	TGCAGCGAATAAGACAAAGGTCTTCCAATGATAGGGGCTGGCCCGACACAGGCTCTAGAGATGT
avgbs_cluster_118.1	B	TGCAGCTAATAAGACAAAGGTCTTCCAATGATAGGGGCTGGCCCGACACAGGCTCTAGAGATGT
avgbs_cluster_119.1	A	TGCAGCCTTTCGGTAGCACTACGATGGTGTAGAACGCGGCTGTGTGCATCTTAGCTATGCAGAG
avgbs_cluster_119.1	B	TGCAGCCTTTCGGTAGCACTACGATGGTGTAGAACGCGGCTGTGTGCATCTTAGCTGTGCAGAG
avgbs_cluster_120.1	A	TGCAGCCGTGGCTCAGCTGGAGATCGGCTTCTACCGCAAGACATGCCCGCAAGTCGAGCAGATA
avgbs_cluster_120.1	B	TGCAGCCGTGGCTCAGCTGGAGATCGGCTTCTACCGCAAGACATGCCCGCAAGTCGAGCAGATC
avgbs_cluster_121.1	A	TGCAGCCGCTTCTTCTTGTCCTCCTTCACGCGCTCCAACAGCTCCAGGTCGTCGTCCGCCTCCA
avgbs_cluster_121.1	B	TGCAGCCGCTTCTTCTTGTCCTCCTTGACGCGCTCCAACAGCTCCAGGTCGTCGTCCGCCTCCA
avgbs_cluster_121.1	C	TGCAGCCGTTTCTTCTTGTCCTCCTTGACGCGCTCCAGCAGCTCCAGGTCGTCGTCCGCCTCCA
avgbs_cluster_123.1	A	TGCAGCCGAGCCTTCTTCTCCCGCATGATCCCTTGGAGTATGAGGCGAGCCCTACGGCTCCCCA
avgbs_cluster_123.1	B	TGCAGCCGAGTCTTCTTCTCCCGCATGATCCCTTGGAGTATGAGGCGAGCCCTACGGCTCCCCC
avgbs_cluster_124.1	A	TGCAGCCGACCCGTAGATCTTGCGCCACCGCTCGAAGCCCGTGGAGTTGAAGTTGGCGCACACC
avgbs_cluster_124.1	B	TGCAGCCGACCCGTAGATCTTGCGCCACCGCTCGAAGCCCGTGGAGTTGAAGTTGGCGCACACT
avgbs_cluster_125.2	A	TGCAGCCCAAAGGGAAAAGGTACTGGAGAAGCAATTACATAGCCTCATTGAACAGCTGACAGCT
avgbs_cluster_125.1	A	TGCAGCCCAGAGGGAAAAGGTACTGGAGAAACAATTACATAGCCTCATTGAACAACTGACAGCT
avgbs_cluster_125.1	B	TGCAGCCCAGAGGGAAAAGGTACTGGAGAAACAATTACATAGCCTCATTGAACAGCTGACAGCT
avgbs_cluster_125.2	B	TGCAGCCCAGAGGGAAAAGGTACTGGAGAAACAATTACATAGCCTCATTGAGCAGCTGACAGCT
avgbs_cluster_126.1	A	TGCAGCCCACACACAATTCGATATCTATCTCTGTTCGAAGAAGATCTAGCCAGATAATTAAGCG
avgbs_cluster_126.1	B	TGCAGCCCACACACAATTCGATATCTATCTCTGTTCGAAGAAGATCTAGCTAGATAATTAAGCG
avgbs_cluster_127.1	A	TGCAGCCCAATCCCAGTACAAGCAAGCTTATTTGTCAAGACTCCACCAGATCCCGCCCTCACCA
avgbs_cluster_127.1	B	TGCAGCCCAATCCCAGTACAAGCAAGCTTATTTGTCGAGACTCCACCAGATCCCGCCCTCACCA
avgbs_cluster_127.2	A	TGCAGCCCAATCCCCGTACAAGCAAGCTTATTTGTCGAGACTCCACCAGATCCCGCCCTCAACA
avgbs_cluster_127.2	B	TGCAGCCCAATCCCCGTACAAGCAAGCTTATTTGTCGAGACTCCACCAGATCCCGCCCTCACCA
avgbs_cluster_128.1	A	TGCAGCCCAAGATGGCTCCACCACCATCTCCATCGCCGTTGCTGATTCCCATAATGATGAGGGA
avgbs_cluster_128.1	B	TGCAGCCCAAGATGGCTCCACCACCATCTCCATCGCCGTTGCTGATTCCCATGATGATGAGGGA
avgbs_cluster_128.1	C	TGCAGCCCAAGATGGCTCCACCACCATCTCCATCGCCGTTGCTGATTCCCATGATGATGTGGGA
avgbs_cluster_129.1	A	TGCAGCCATTGTTACCATGCAAATTGCATAACTCGCTGGCTTAAGATCAACAAGGTGAGGTTCA
avgbs_cluster_129.1	B	TGCAGCCATTGTTACCATGCAAATTGCATAACTCGCTGGCTTAAGATCAACAATGTGAGGTTCA
avgbs_cluster_131.1	A	TGCAGCCAGAAAAAGAGGTTACATCCATAATCTCCCAACTAAGAATAGGGCACCTCTCCGCCCG
avgbs_cluster_131.1	B	TGCAGCCAGGAAAAGAGGTTACATCCATAATCTCCCAACTAAGAATAGGGCACCTCTCCGCCCG
avgbs_cluster_132.1	A	TGCAGCCACCTTCCCCCTCCTCAAGACACTTTCCCTTCAGGATATGCACGATGTCGTCAAGTTG
avgbs_cluster_132.1	B	TGCAGCCATCTTCCCCCTCCTCAAGACACTTTCCCTTCAGGATATGCACGATGTCGTCAAGTTG
avgbs_cluster_133.1	A	TGCAGCATTTACTTCAATTGTCAGTATGGTCGGTCACGCACGGGGATATATAATTACTGAGGGA
avgbs_cluster_133.1	B	TGCAGCATTTACTTCAATTGTCAGTATGGTCGGTCACGCACGGGGATATATAATTATTGAGGGA
avgbs_cluster_134.1	A	TGCAGCATGGATCTTATACTAGCGATGCCTTAATTTCTGGTTTTGTTCGTTCCCAGAGGCGAAG
avgbs_cluster_134.1	B	TGCAGCATGGATCTTATACTAGCGATGCCTTAATTTCTGGTTTTGTTCGTTCCCAGAGGCGACG
avgbs_cluster_135.1	A	TGCAGCATCTCTCCATGGCCCGTGCCCACAGCATGCCTGATGGACTCGACAACCGACTTCCTGC
avgbs_cluster_135.1	B	TGCAGCGTCTCTCCATGGCCCGTGCCCACAGCATGCCTGATGGACTCGACAACCGACTTCCTGC
avgbs_cluster_136.1	A	TGCAGCATATGTAATAGCACCACCAACATCATCATCGGCAGCCGAGGTTTATCTGCTGCCCAGC
avgbs_cluster_136.1	B	TGCAGCGTATGTAATAGCACCACCAACATCATCATCGGCAGCCGAGGTTTATCTGCTGCCCAGC
avgbs_cluster_137.1	A	TGCAGCAGGCAGAAATGCCGACCGAGGCGCATCATTGCTACTACATCGCTACCATGGCAGCAGC
avgbs_cluster_137.1	B	TGCAGCAGGCAGAAATGCCGACCGAGGCGCATCATTGCTACTACATCGCTATCATGGCAGCAGC
avgbs_cluster_138.2	A	TGCAGCAGCCTACTGATGTCATCGGCGATGAACTCGGCATCCATGCCGCTGCCGAGATCGGAAG
avgbs_cluster_138.2	B	TGCAGCAGCCTGCTGATGTCATCGGCGATGAACTCGGCATCCATGCCGCTGCCGAGATCGGAAG
avgbs_cluster_138.1	A	TGCAGCAGCCTGCTGATGTCATCGGCGATGAACTCGGCATCCGTGCCGCTGCCGAGATCGGAAG
avgbs_cluster_138.1	B	TGCAGCAGCCTGCTGATGTCATCGGCGATGAACTCGGCATCTGTGCCGCTGCCGAGATCGGAAG
avgbs_cluster_139.1	A	TGCAGCAGCCAAGATCTGGGCTCTCGTCGATCCTCTTCTTTCGAGTTGCAGCCGCGTCTTCTAC
avgbs_cluster_139.1	B	TGCAGCAGCCAAGATCTGGGCTCTCGTCGATCCTCTTCTTTCGAGTTGCAGCTGCGTCTTCTAC
avgbs_cluster_140.2	A	TGCAGCAGCACGTCGACCATGTCCTTGGCCACAAAGCTATCCCCGTCATGGCGGAGACCCTCAC
avgbs_cluster_140.2	B	TGCAGCAGCACGTCGACCATGTCCTTGGCCACAAAGCTATCCCCGTCATGGCGGCGACCCTCAC
avgbs_cluster_140.1	A	TGCAGCAGCACGTCGACCATGTCCTTGGCCACAAAGCTATCCCCGTCATGGCGGCGACGCTCAC
avgbs_cluster_140.1	B	TGCAGCAGTACGTCGACCATGTCCTTGGCCACAAAGCTATCCCCGTCATGGCGGCGACCCTCAC
avgbs_cluster_141.1	A	TGCAGCAGAGGATCCTCGAGCTCGGCTACAACTTCCTCTTCACGGTACGTGCGTGCATTCGTCG
avgbs_cluster_141.1	B	TGCAGCAGAGGATCCTCGAGCTCGGCTACAACTTCCTCTTCACGGTACGTGCGTTCATTCGTCG
avgbs_cluster_142.2	A	TGCAGCAGAGCACCACCCAGAATCCCCACCACGGTCCTGGAGATAGCCCATGCCCAATCCCTGA
avgbs_cluster_142.2	B	TGCAGCAGAGCGCCACCCAGAATCCCCACCACGGTCCTGGAGATAGCCCATGCCCAATCCCTGA
avgbs_cluster_142.1	A	TGCAGCAGAGCGCCACCCAGAATCCCCACCACGGTCCTGGAGATAGCCCATGCCCAATCCTTGA
avgbs_cluster_142.1	B	TGCAGCAGAGCGCCACCCAGAATCCCCACCATGGTCCTGGAGATAGCCCATGCCCAATCCTTGA
avgbs_cluster_143.1	A	TGCAGCACTTGAAGGCCACTGATGGTGACATTTTTCTCAATCAGCTGGTCACTCGGGAATATCT
avgbs_cluster_143.1	B	TGCAGCACTTGAAGGCCACTGATGGTGACATTTTTCTCAATCAGCTGGTCACTCGGGAATGTCT
avgbs_cluster_145.1	A	TGCAGCACCATTGACGCAGCCGACGCTGAGATCCAAAGCGCTCTGCCGAACGCTCGATGCGAAG
avgbs_cluster_145.1	B	TGCAGCACCATTGACGCAGCCGACGCTGAGATCCAAAGCGCTCTGCCGAATGCTCGATGCGAAG
avgbs_cluster_147.1	A	TGCAGCACCAGAGGCATCCTCGTCACAATCCCTAATCAGACCCACGAGAACGCGAATTAGCAAC
avgbs_cluster_147.1	B	TGCAGCACCAGAGGCATCCTCGTCACAATCCCTAATCAGACCCACGAGAACGCGAATTAGCGAC
avgbs_cluster_149.1	A	TGCAGCACAGGACGGAGTTCCTCGTCTCTGAGGTGGGATTGCAACCAACCTTCATTGCTCATTG
avgbs_cluster_149.1	B	TGCAGCGCAGGACGGAGTTCCTCGTCTCTGAGGTGGGATTGCAACCAACCTTCATTGCTCATTG
avgbs_cluster_150.1	A	TGCAGCACAGCAACGGCGCAGCTGGGGAGTTGGTGACCATCAAGGCAAGCTACAGAGGGGACAT
avgbs_cluster_150.1	B	TGCAGCGCAGCAACGGCGCAGCTGGGGAGCTGGTGACCATCAAGGCGAGCTACAGAGGGGACAT
avgbs_cluster_150.1	C	TGCAGCGCAGCAACGGCGCAGCTGGGGAGTTGGTGACCATCAAGGCGAGCTACAGAGGGGACAT
avgbs_cluster_151.1	A	TGCAGCAATTAGCCTACCAGTATGCTGCCAAGGGGGCATCCCTGGTCCTGGTTGCGAGAAGGGA
avgbs_cluster_151.2	A	TGCAGCACTTAGCCTACCAGTATGCTACCAAGGGGGCATCCCTGGTCCTGGTCGCAAGAAGGGA
avgbs_cluster_151.2	B	TGCAGCACTTAGCCTACCAGTATGCTACCAAGGGGGCATCCCTGGTCCTGGTTGCGAGAAGGGA
avgbs_cluster_151.1	B	TGCAGCACTTAGCCTACCAGTATGCTGCCAAGGGGGCATCCCTGGTCCTGGTTGCGAGAAGGGA
avgbs_cluster_152.1	A	TGCAGCAAGGGCGGATTCATCATCTCCAGACACCTCCAGATACGCACACACACATTGTATGTAC
avgbs_cluster_152.1	B	TGCAGCAAGGGCGGATTCATCATCTCCAGACACCTCCAGATACGCACACACGCATTGTATGTAC
avgbs_cluster_153.1	A	TGCAGCAAGGCTCTCTAGTCTCTTCAAATAAACTGAATCTTGAACCAGGGATCAAGCTGTGTGA
avgbs_cluster_153.1	B	TGCAGCAAGGTTCTCTAGTCTCTTCAAATAAACTGAATCTTGAACCAGGGATCAAGCTGTGTGA
avgbs_cluster_154.1	A	TGCAGCAAGCTGCTGAGCCAAGGTGAGATCCTTTGATCTCCCCCTTACTGTCTTTTCTTTTTTG
avgbs_cluster_154.1	B	TGCAGCAAGCTGCTGAGCCAAGGTGAGATCCTTTGATCTCCCCCTTACTGTCTTTTCTTTTTTT
avgbs_cluster_154.1	C	TGCAGCAAGCTGCTGAGCCAAGGTGAGATCCTTTGATCTCCCCCTTACTGTCTTTTTTTTTTTG
avgbs_cluster_157.1	A	TGCAGCAACCTTTTCCTTCTGGTTCTTCTCTTCAGCATCATCCGTGCCCTCTGGTGTGTTATTC
avgbs_cluster_157.1	B	TGCAGCAACTTTTTCCTTCTGGTTCTTCTCTTCAGCATCATCCGTGCCCTCTGGTGTGTTATTC
avgbs_cluster_158.1	A	TGCAGCAACCAATACGGCTCGCAAGCATGTCTATCCGCCACGAGGCACATGATGGAGAAAACCA
avgbs_cluster_158.1	B	TGCAGCAACCAGTACGGCTCGCAAGCATGTCTATCCGCCACGAGGCACATGATGGAGAAAACCA
avgbs_cluster_159.1	A	TGCAGCAAATGATTCCTAGTAGTGGTGCGATTCATGGAAGCTCTCTGGGTTATTCTGGCTCTGG
avgbs_cluster_159.1	B	TGCAGCAAATGGTTCCTAGTAGTGGTGCGATTCATGGAAGCTCTCTGGGTTATTCTGGCTCTGG
avgbs_cluster_160.1	A	TGCAGCAAATGAAAACCCGAGTTGCACGACAATGCCCCCAAGAGGGTAACGACGCATCACGCCG
avgbs_cluster_160.1	B	TGCAGCAAATGAAAACCCGAGTTGCACGACAATGCCCCCAAGAGGGTAACGGCGCATCACGCCG
avgbs_cluster_161.1	A	TGCAGCAAACCGTAGTGCAAGCAATAGGCGCATACTTTCCAGCGTCGATGAGGATGTTGGAGGT
avgbs_cluster_161.1	B	TGCAGCAACCCGTAGTGCAAGCAATAGGCGCATACTTTCCAGCGTCGATGAGGATGTTGGAGGT
avgbs_cluster_162.1	A	TGCAGATTTAGTAACAACGGAAAAAAAAAGTTGGCTGATTTGTCCCACAATGATCACACGAACG
avgbs_cluster_162.1	B	TGCAGATTTAGTAACAACGGAAAAAAAAAGTTGGCTGATTTGTCCCACAATGCTCACACGAACG
avgbs_cluster_163.1	A	TGCAGATTGTTGGAAGAGTTCTACACAAAATACCAACGCAACTTGGCAGCGTCCACATCGAGGA
avgbs_cluster_163.1	B	TGCAGATTGTTGGAAGAGTTCTACACAAAATACCAACGCAACTTGGCAGCGTCCGCATCGAGGA
avgbs_cluster_164.1	A	TGCAGATTGTATCTCAGTGTAACATATACGAGCGGGGACACAAGGAGAGGGTTTTCAGATACAT
avgbs_cluster_164.1	B	TGCAGATTGTGTCTCAGTGTAACATATACGAGCGGGGACACAAGGAGAGGGTTTTCAGATACAT
avgbs_cluster_165.1	A	TGCAGATTGCAAGAGAATGAAGAACTTGTGCTTACACCTTTTGAGAAGAATATTGATACCTGGA
avgbs_cluster_165.1	B	TGCAGATTGCAAGAGAATGAAGAACTTGTGCTTACACCTTTTGAGAAGAATATTGATATCTGGA
avgbs_cluster_166.1	A	TGCAGATTATAGCGTACTACTCCCTCCATTTAGAAATATAAGATGTTTTAGGTTTGTAAAGGAG
avgbs_cluster_166.1	B	TGCAGATTATAGCGTACTACTCCCTCCATTTAGAAATATAAGATGTTTTAGGTTTGTAAATGAG
avgbs_cluster_167.1	A	TGCAGATGGTGGATATATTCCCTAGAGGCAATAAAGTTGTTATTATCATATTTCCTTATTCAAT
avgbs_cluster_167.1	B	TGCAGATGTTGGATATATTCCCTAGAGGCAATAAAGTTGTTATTATCATATTTCCTTATTCAAT
avgbs_cluster_168.1	A	TGCAGATGCTCTTGAGACTGTCGCAGCAACAAATCCTTTTGCGCAAGCATCACTTATAGAAGCT
avgbs_cluster_168.1	B	TGCAGATGCTCTTGAGACTGTCGCAGCAACAAATCCTTTTGCGCAAGCATCGCTTATAGAAGCT
avgbs_cluster_171.2	A	TGCAGATGAAAGATCCTATCTCCAATTCTCCCAAGCAGAGTAGCAATGTCAGCTCGCCGTCGGT
avgbs_cluster_171.1	A	TGCAGATGAAAGATCCTATTGCCAATTCTCCCAAGCAGAGTAGCAATGTCAGCTCACCGTCGGT
avgbs_cluster_171.1	B	TGCAGGTGAAAGATCCTATCTCCAATTCTCCCAAGCAGAGTAGCAATGTCAGCTCGCCGTCGGT
avgbs_cluster_171.1	C	TGCAGGTGAAAGATCCTATTGCCAATTCTCCCAAGCAGAGTAGCAATGTCAGCTCACCGTCGGT
avgbs_cluster_171.2	B	TGCAGGTGAAAGATCCTATTGCCAATTCTCCCAAGCAGAGTAGCAATGTCAGCTCGCCGTCGGT
avgbs_cluster_172.1	A	TGCAGATCAGGAAGGATGGGGAATGGTTCTCTGTTCAGGCCCTGCCTGGAGCTCTCGTCGTCAA
avgbs_cluster_172.1	B	TGCAGATCAGGAAGGATGGGGAATGGTTCTCTGTTCAGGCCCTGCCTGGATCTCTAGTCGTCAA
avgbs_cluster_172.1	C	TGCAGATCAGGAAGGATGGGGAATGGTTCTCTGTTCAGGCCCTGCCTGGATCTCTCGTCGTCAA
avgbs_cluster_173.1	A	TGCAGATCACATTCCCATGTCAAGCATGAACCCAGGCATCCACCAGCCCCGCCAACGTGGCCTC
avgbs_cluster_173.1	B	TGCAGATCACATTCCCATGTCAAGCATGAACCCAGGCATCCACCAGCCCCGCCAATGTGGCCTC
avgbs_cluster_174.1	A	TGCAGATATGTTCTCCTGGAAAGCTAGGACTTGAGGAACATAAGTTTTCTCTATTGTTCGACAA
avgbs_cluster_174.1	B	TGCAGATATGTTCTCCTGGAAAGCTAGGACTTGAGGAACATAAGTTTTTTCTATTGTTCGACAA
avgbs_cluster_174.1	C	TGCAGATCTGTTCTCCTGGAAAGCTAGGACTTGAGGAACATAAGTTTTCTCTATTGTTCGACAA
avgbs_cluster_175.1	A	TGCAGATAGGCATAGTGGTCTCCTCCATATATGTTGGTAGTTATTATGCTTCATGTGAGTCTAA
avgbs_cluster_175.1	B	TGCAGATAGGCATGGTGGTCTCCTCCATATATGTTGGTAGTTATTATGCTTCATGTGAGTCTAA
avgbs_cluster_176.1	A	TGCAGATACCCACGCATAACGGCTGTCCAAGATATAGCGTCCTTCTGGGGCATCTCATCAAACA
avgbs_cluster_176.1	B	TGCAGATACCCACGCATAACGGCTGTCCAAGATATAGGGTCCTTCTGGGGCATCTCATCAAACA
avgbs_cluster_176.1	C	TGCAGATACCCGCGCATAACGGCTGTCCAAGATATAGTGTCCTTCTGGGGCATCTCATCAAACA
avgbs_cluster_177.1	A	TGCAGATAATCCAGGGCGCCCATTAAGGTGCTGAGAAGCCATGTCTTCGTTGTTCAGCTGGTCC
avgbs_cluster_177.1	B	TGCAGATGATCCAGGGCGCCCATTAAGGTGCTGAGAAGCCATGTCTTCGTTGTTCAGCTGGTCC
avgbs_cluster_178.1	A	TGCAGATAAGGTTTTCACTGGTGGCCTGGACAACGACGTCAAGTGGTGGGATCTTCGCAAGAAC
avgbs_cluster_178.1	B	TGCAGATAAGGTTTTCACTGGTGGCCTGGACAACGACGTCAAGTGGTGGGATCTTCGCAAGAAT
avgbs_cluster_179.1	A	TGCAGAGTTGCTGAGCCTAAACGAAAAAGTATGGATGTACCAGAAGGTACCAGCTAAAACCATT
avgbs_cluster_179.1	B	TGCAGGGTTGCTGAGCCTAAACGAAAAAGTATGGATGTACCAGAAGGTACCAGCTAAAACCATT
avgbs_cluster_180.1	A	TGCAGAGTCTAGAAGTTGTCGGGTGCAATAAAATAAAGGATGAGGAGATTAATCCTGCACTCTC
avgbs_cluster_180.1	B	TGCAGAGTCTAGAAGTTGTCGGGTGCAATAAAATAAAGGATGAGGAGATTACTCCTGCACTCTC
avgbs_cluster_181.1	A	TGCAGAGGATCAACGATCTCCACAACGAGCTGGAGTCTGCTCCTAGCTCTGCGCTTGCCGCCGA
avgbs_cluster_181.1	B	TGCAGAGGATCAACGATCTCCACAACGAGCTGGAGTCTGCTCCTAGCTCTGCGCTTGCTGCCGA
avgbs_cluster_182.1	A	TGCAGAGCATCAGAACTGACTACTTCAGATTCCATTGCCACGGATGACAGCACGCAGATCTCAC
avgbs_cluster_182.1	B	TGCAGAGCATCAGGACTGACTACTTCAGATTCCATTGCCACGGATGACAGCACGCAGATCTCAC
avgbs_cluster_183.1	A	TGCAGAGATCTTCACTGACATTCAGGAGGTCTGGTTCGTCAGGCTTGGTCTGGGATGAGAGGCT
avgbs_cluster_183.1	B	TGCAGAGATCTTCGCTGACATTCAGGAGGTCTGGTTCGTCAGGCTTGGTCTGGGATGAGAGGCT
avgbs_cluster_185.2	A	TGCAGACTGAGGATGTAGAGGCGCGCGTCCTGCGTCTTCTCATTGGGGAGGGACTTGAGCGCCT
avgbs_cluster_185.1	A	TGCAGACTGAGGATGTAGAGGCGCGCGTCCTGCGTCTTCTCATTGGGGAGGTACTTGAGCGCCT
avgbs_cluster_185.2	B	TGCAGGCTGAGGATGTAGAGGCGCGCGTCCTGCGTCTTCTCATTGGGGAGGGACTTGAGCGCCT
avgbs_cluster_185.1	B	TGCAGGCTGAGGATGTAGAGGCGCGCGTCCTGCGTCTTCTCATTGGGGAGGTACTTGAGCGCCT
avgbs_cluster_186.1	A	TGCAGACTCCACACGAAGCAATCCAGTTCTTTCGTCCAAACTAGGTTCTTCTCTCTGCTTCAAT
avgbs_cluster_186.1	B	TGCAGACTCCACACGAAGCAATCCAGTTCTTTCGTCCAAACTAGGTTCTTCTCTCTGCTTCGAT
avgbs_cluster_187.1	A	TGCAGACGTGTCTGAAGAGCATCTAAATGAGCTAGATGAAGTGTTCAGGGAAGCTGCAAAGGAT
avgbs_cluster_187.1	B	TGCAGACGTGTCTGAAGAGCATCTAAATGAGCTAGATGAAGTGTTCAGGGAAGCTGCAAAGGCT
avgbs_cluster_188.1	A	TGCAGACGAAGCAGCTGGAGATCACCATGATGGAGCTGGAGGAGGCCAGGATGGAGGTCGCGTC
avgbs_cluster_188.1	B	TGCAGACGAAGCAGCTGGAGATCACCATGATGGAGCTGGAGGAGGCCAGGCTGGAGGTCGCGTC
avgbs_cluster_189.1	A	TGCAGACCATCCTCACCGCAACTACTAAGGACCCAAATCCTTCGCCGTCGCCGAGATCGGAAGA
avgbs_cluster_189.1	B	TGCAGACCATCCTCGCCGCAACTACTAAGAACCCAAATCCTTCGCCGTCGCCGAGATCGGAAGA
avgbs_cluster_189.1	C	TGCAGACCATCCTCGCCGCAACTACTAAGGACCCAAATCCTTCGCCGTCGCCGAGATCGGAAGA
avgbs_cluster_189.1	D	TGCAGACCGTCCTCGCCGCAACTACTAAGGACCCAAATCCTTCGCCGTCGCCGAGATCGGAAGA
avgbs_cluster_191.1	A	TGCAGACATCTTCAAATTAGAGTTCAAGGACAACCACGGCACACAACTTTATACATTGCTACAG
avgbs_cluster_191.1	B	TGCAGACATCTTCCAATTAGAGTTCAAGGACAACCACGGCACACAACTTTATACATTGCTACAG
avgbs_cluster_192.1	A	TGCAGACAGTATTAGTTTCCGTCTGGTAGTAGTTGTAGTAGTAATCTGGAACCTCTTATTAACA
avgbs_cluster_192.1	B	TGCAGACAGTGTTAGTTTCCGTCTGGTAGTAGTTGTAGTAGTAATCTGGAACCTCTTATTAACA
avgbs_cluster_193.1	A	TGCAGACACTACGGCATGTCAATATTTTAGAGGGCAAGGGAAATGTTGCTCTAAAAGAGCTCCA
avgbs_cluster_193.1	B	TGCAGACACTACGTCATGTCAATATTTTAGAGGGCAAGGGAAATGTTGCTCTAAAAGAGCTCCA
avgbs_cluster_194.1	A	TGCAGACAAGGCAAAGGGCCTGATGCAGCTGGCTAGCAAGGGCAACCCTGTCGCCCAGAACGTC
avgbs_cluster_194.1	B	TGCAGACAAGGCAAAGGGCCTGATGCAGCTGGCTAGCAAGGGCAACCCTGTCGTCCAGAACGTC
avgbs_cluster_196.1	A	TGCAGAAGTTCCGACACACTTACAAAGAGCAGCGGCGAGAGGGGGTCGCCTTGACGTACTCCAC
avgbs_cluster_196.1	B	TGCAGAAGTTCCGACACACTTACAAAGAGCAGCGGCGAGAGGGGGTCGCCTTGACGTACTCCGC
avgbs_cluster_197.1	A	TGCAGAAGGTTTCCGTAGTATTTGTTGTCGAACACGTTGGGCGTGACACCGTCGAGGTTCAGTA
avgbs_cluster_197.1	B	TGCAGAAGGTTTCTGTAGTATTTGTTGTCGAACACGTTGGGCGTGACACCGTCGAGGTTCAGTA
avgbs_cluster_198.1	A	TGCAGAAGGTAGGGCTGCATGCGAAGTCCTGGCTTGAAGGGGGTCGTGGTTCTGCACATCATCC
avgbs_cluster_198.2	A	TGCAGAAGGTAGGGCTGCATGCGAAGTCCTGGCTTGAAGGTGGTCGTGGTTCTGCACATCATCC
avgbs_cluster_198.2	B	TGCAGCAGGTAGGGCTGCATGCGAAGTCCTCGCTTGAAGGTGGTCGTGGTTCTGCACATCATCC
avgbs_cluster_198.2	C	TGCAGCAGGTAGGGCTGCATGCGAAGTCCTGGCTTGAAGGGGGTCGTGGTTCTGCACATCATCC
avgbs_cluster_198.1	B	TGCAGCAGGTAGGGCTGCATGCGAAGTCCTGGCTTGAAGGTGGTCGTGGTTCTGCACATCATCC
avgbs_cluster_199.1	A	TGCAGAAGTGATTTCACCTGTAGCCTGGTCTTGATGGTGTCTATAGGGTACAGCGCCGTCTCCA
avgbs_cluster_199.1	B	TGCAGAAGTGGTTTCACCTGTAGCCTGGTCTTGATGGTGTCTATAGGGTACAGCGCCGTCTCCA
avgbs_cluster_200.1	A	TGCAGAAGCCATCGATCCTAAGCTCTCGAGCAAAGTAGCGGTACGCGTGGCTAGATCGGAAGGT
avgbs_cluster_200.1	B	TGCAGAAGTCATCGATCCTAAGCTCTCGAGCAAAGTAGCGGTACGCGTGGCTAGATCGGAAGGT
avgbs_cluster_201.1	A	TGCAGAAGCAGAAGGTTAGTGAACAGATAAATTTTAACTACTCATAATAGAGGCAAACCTGAAG
avgbs_cluster_201.1	B	TGCAGCAGCAGAAGGTTAGTGAACAGATAAATTTTAACTACTCATAATAGAGGCAAACCTGAAG
avgbs_cluster_202.1	A	TGCAGAAGACGGCTATGTTTTCAATAAGGCGAGCTTGCAGAGCTACAATTTCATGAGCTTTTGT
avgbs_cluster_202.1	B	TGCAGAGGACGGCTATGTTTTCAATAAGGCGAGCTTGCAGAGCTACAATTTCATGAGCTTTTGT
avgbs_cluster_203.1	A	TGCAGAACCTTTCGTGGCTAGAGGCTGTTCGATTTAGGGTTTTCGTCCCAGGGGGTTCTTATAG
avgbs_cluster_203.1	B	TGCAGAACTTTTCGTGGCTAGAGGCTGTTCGATTTAGGGTTTTCGTCCCAGGGGGTTCTTATAG
avgbs_cluster_206.1	A	TGCAGAACATGGTCTTTCACCACTACCCTCCATGCCACCACGACGCCGACAAGGTGATGGGCAT
avgbs_cluster_206.1	B	TGCAGAACATGGTCTTTCACCACTACCCTCCATGCCGCCACGACGCCGACAAGGTGATGGGCAT
avgbs_cluster_207.1	A	TGCAGAACAGGTGTTTGTTGTCGGTGAGGCCGTCAATGACAGCATGCCAGTGGTCGCTTCCGAG
avgbs_cluster_207.1	B	TGCAGAGCAGGTGTTTGTTGTCGGTGAGGCCGTCAATGACAGCATGCCAGTGGTCGCTTCCGAG
avgbs_cluster_208.1	A	TGCAGAACAAAGTGACGGCGCTGATGGCGATGCTGGACCAGGTGGATCGGAGGTACAGGCACTA
avgbs_cluster_208.1	B	TGCAGAACAAAGTGACGGCGCTGATGGCGATGCTGGACCAGGTGGATCGGAGGTACATGCACTA
avgbs_cluster_209.1	A	TGCAGAAATTTTATGCCGATTCAAACCAAAATTGCTTTTTCCATTGAATCGATACCACAGCGTG
avgbs_cluster_209.1	B	TGCAGAAATTTTATGCCGATTCAAACCAAAATTGCTTTTTCCATTGAATCGATACCACAGTGTG
avgbs_cluster_210.1	A	TGCAGAAAGAGATGAAGTTTTGTTGTTTCCACCATGGTAGAACCCAAGTTTGTAATGACTTCCC
avgbs_cluster_210.1	B	TGCAGAAAGAGATGAAGTTTTGTTGTTTCCACCATGGTAGAACCCAAGTTTGTAATGACTTCCT
avgbs_cluster_211.1	A	TGCAGAAAATTGACAGTGATAACTACCCTGAGGTGTGTATGTCCACCCTACACTTGCATATAAG
avgbs_cluster_211.1	B	TGCAGAAAATTGACAGTGATAACTACCCTGAGGTGTGTATGTCCACCCTACACTTGTATATAAG
avgbs_cluster_211.2	A	TGCAGAAAATTGACAGTGATAACTACCCTGAGGTGTGTATGTCCACCCTACTCTTGTATATAAG
avgbs_cluster_211.2	B	TGCAGAAAATTGACAGTGATAACTACCCTGAGGTGTGTATGTCCACCCTATTCTTGTATATAAG
avgbs_cluster_212.1	A	TGCAGAAAATATTGGTTAAACTTTCTATTGTCCTTGATTCATATAAGAACTGTACTGGTCTTGA
avgbs_cluster_212.1	B	TGCAGAAAATATTGGTTAAACTTTCTATTGTCCTTGATTCATATAAGAACTGTACTGGTCTTGG
avgbs_cluster_215.1	A	TGCAGAAAAAAAAACAAGAAAAAGCACCAAACACTAGAGGATTACTGTGACCTTTTGCTAGATA
avgbs_cluster_215.1	B	TGCAGAAAAAAACACAAGAAAAAGCACCAAACACTACAGGATTACTGTGACCTTTTGCTAGATA
avgbs_cluster_216.1	A	TGCAGAAAAAAAAGGATAAAAGAAAACAGCCAGCCCACGTGGGCGGCAAATAGTTGCCGCCGCA
avgbs_cluster_216.1	B	TGCAGAAAAAAAAGGATAAAAGAAAACAGCTAGCCCACGTGGGCGGCAAATAGTTGCCGCCGCA
avgbs_cluster_217.1	A	TGCAGAAAAAAAAGAATTTCCTAAGCAAGACCGCTATTGAACAGGCTGTCAGGAGATATGCCAT
avgbs_cluster_217.1	B	TGCAGAAAAAAGAGAATTTCCTAAGCAAGACCGCTATTGAACAGGCTATCAGGAGATATGCCAT
avgbs_cluster_218.1	A	TGCAGAAAAAAAAGACACATGCATAAGTCTAGCTTTGGAAAAAAATAGACAACACATGTACATT
avgbs_cluster_218.1	B	TGCAGAAAAAAAAGACACATGCATAAGTGTAGCTTTGGAAAAAAATAGACAACACATGTACATT
avgbs_cluster_219.1	A	TGCAGAAAAAAAAGCGATCAGTAATATAAACGAAAAATAAAATTGGAGATGGGAGGTATCGATC
avgbs_cluster_219.1	B	TGCAGAAAAAAAAGCGATCAGTAATATAAACGAAAAATAGAATTGGAGATGGGAGGTATCGATC
avgbs_cluster_219.1	C	TGCAGAAAGAAAAGCGATCAGTAATATAAACGAAAAATAGAATTGGAGATGGGAGGTATCGATC
avgbs_cluster_221.1	A	TGCAGAAAAAAAATCATCCACCTCCACCAATTAATAGTCAAATACAAAATGGGCATTTGATCGA
avgbs_cluster_221.1	B	TGCAGAAAAAAAATCATCCGCCTCCACCAATTAATAGTCAAATACAAAATGGGCATTTGACCGA
avgbs_cluster_222.1	A	TGCAGAAAAAAAATTAAGACGACATATCTGTGACGCACCATAATAGGGTGCACCACAGATAAGT
avgbs_cluster_222.1	B	TGCAGAAAAAAAATTAAGACGACTTATCTGTGACGCACCACAATAGGGTGCACCACAGATAAGT
avgbs_cluster_223.1	A	TGCAGAAAAAAACGGTCTTTTGACCGTAACTTTTTACTCTTTTCGAATTTTGAATATCTAAATA
avgbs_cluster_223.1	B	TGCAGGAAAAAACGGCCTTTTGACCGTAACTTTTTACTCTTTTCGAATTTTAAATATCTAAATA
avgbs_cluster_223.1	C	TGCAGGAAAAAACGGTCTTTTGACCATAACTTTTTACTCTTTTCGAATTTTAAATATCTAAATA
avgbs_cluster_223.1	D	TGCAGGAAAAAACGGTCTTTTGACCGTAACTTTTTACTCTTTTCGAATTTTGAATATCTAAATA
avgbs_cluster_224.1	A	TGCAGAAAAATAGAGGCCACTTACCCATAACGCACCACCATGTAGTGCGTTACGAGTAAGTTGG
avgbs_cluster_224.1	B	TGCAGAAAAATAGAGGCCACTTACCCATAGCGCACCACCATGTAGTGCGTTACGAGTAAGTTGG
avgbs_cluster_227.1	A	TGCAGAAAAAAAGTGAAGCCACTTACCCGTGGTGTACCACCCTGTAGTGCGCCACACGTAAGTT
avgbs_cluster_227.1	B	TGCAGAAAAAAAGTGAAGCCACTTACCCGTGGCGCACCACCCTGTAGTGCGCCACACGTAAGTT
avgbs_cluster_228.1	A	TGCAGAAAAAAATAGAGACAACTTACCCATAGCGCACCACCACCTAGTGCGCCACGAGTAAGTG
avgbs_cluster_228.1	B	TGCAGAAAAAAATAGAGGCAACTTACCCATAGCGCACCACCACCTAGTGCGCCACAAGTAAGTG
avgbs_cluster_228.1	C	TGCAGAAAAAAATAGAGGCAACTTACCCATAGCGCACCACCACCTAGTGCGCCACGAGTAAGTG
avgbs_cluster_230.1	A	TGCAGAAAAAAATGGAAGCCACTTACCCGTGGCGCACCACCCCTAGTGCGCCACGAGTAAGTGG
avgbs_cluster_230.1	B	TGCAGAAAAAAATGGAAGCCACTTACCCGTGGCGCACCACCCCTAGTGCGCCGCGAGTAAGTGG
avgbs_cluster_231.1	A	TGCAGAAAAAACAAATTTCTAAGTGTATGTAGGGGTGAAAAACACTATTTTTGTCAGAAATTTG
avgbs_cluster_231.1	B	TGCAGAAAAAACAAATTTCTAAGTGTATGTAGGGGTGAAAAGTCCTATTTTTGTCAGAAATTTG
avgbs_cluster_232.1	A	TGCAGAAAAAACACATTCCTCGAGAGGAGATCGTCGTCATAGTTGTCGTCGTAAAGGCGGAGCG
avgbs_cluster_232.1	B	TGCAGAAAAAACACATTCCTCGAGAGGAGATCGTCGTCGTAGTTGTCGTCGTAAAGGCGGAGCA
avgbs_cluster_233.1	A	TGCAGAAACAACATAAAGCAGATTTAACATACACTAGTACAAAATGCAGATTTAACATCCACTG
avgbs_cluster_233.1	B	TGCAGAAACAACATAAAGCAGATTTAACATACACTAGTACATAATGCAGATTTAACATCCACTG
avgbs_cluster_233.1	C	TGCAGAAACAACATAAAGCAGATTTAACATCCACTAGTACATAATGCAGATTTAACATCCACTG
avgbs_cluster_234.1	A	TGCAGAAAAAACATGTGGGATTCTTTTGGTACTGTTTAGGGTTGAAAGGACATTTATTGTCATA
avgbs_cluster_234.1	B	TGCAGAAAAAACATGTGGGATTCTTTTGGTACTGTTTAGGGTTGAAAGGATATTTATTGTCATA
avgbs_cluster_234.1	C	TGCAGAAAAAACATGTGGGATTCTTTTGGTACAGTTTAGGGTTGAAAGGACATTTATTGTCATA
avgbs_cluster_235.1	A	TGCAGAAAAAACCAAGTGTCAGGCTCTCTGTTCTCTATAGGTATGAGTTGAACAACTCCATGCA
avgbs_cluster_235.1	B	TGCAGAAAAAACCAAGTGTCAGGCTCTCTGTTCTCTATAGGTATGAGTTGAACAACTCCTTGCA
avgbs_cluster_236.1	A	TGCAGAAAAAACGGTTAAAAGGAAAAAGAACAGCCACCACTACTGATGGGCCGAGATCGGAAGA
avgbs_cluster_236.1	B	TGCAGAAAAAACGGTTAAAAGGAAAAAGGACAGCCACCACTACTGATGGGCCGAGATCGGAAGA
avgbs_cluster_237.1	A	TGCAGAAAAAACTCTATAAATATTTTGCATGTAAATAGGGACATTTTTAACCCTGCTCCTCTAA
avgbs_cluster_237.1	B	TGCAGAAATAACTGTATAAATATTTTGCATGAAAATAGGGACATTTTTAACCCTGCTCCTCTAA
avgbs_cluster_239.1	A	TGCAGAAAAAAGAAGATTAGGGTATCGATCTTCACGGATTGGTAAGACTGCATGAATTCTGAAT
avgbs_cluster_239.1	B	TGCAGAAAAAAGAAGATTAGGGTATCGATCTTCACGGATTGGTAAGACTGCATGAATTTTGAAC
avgbs_cluster_239.1	C	TGCAGAAAAAAGAAGATTAGGGTATCGATCTTCACGGATTGGTAAGACTGCATGAATTTTGAAT
avgbs_cluster_240.1	A	TGCAGAAAAAAGGAAATAGAAATACGGCCAAAAGCCCATGTGGGCGGCAGATACTAGCCGCCGC
avgbs_cluster_240.1	B	TGCAGAAAAAAGGAAATAGAAATACGGCCAAAAGGCCATGTGGGCGGCAGATACTAGCCGCCGC
avgbs_cluster_241.1	A	TGCAGAAAAAAGGGCCACAATTAGTACCCAGATTACACGCCATTAAACTGCTGTTCTTCTAAAA
avgbs_cluster_241.1	B	TGCAGAAAAAAGGGCCACAATTAGTACCCAGATTACACGCCATTACACTGCTGTTCTTCTAAAA
avgbs_cluster_242.1	A	TGCAGAAAAAATAGAGGACACTTACCCGTGGCGCACCACCCCTAGTGCGCCACGACTAAGTGGG
avgbs_cluster_242.1	B	TGCAGAAAAAATGGAGGACACTTACCCGTGGCGCACCACCCCTAGTGCGCCACGAGTAAGTGGG
avgbs_cluster_245.1	A	TGCAGAAAAAATTATGCAATTGTTGCAAAATCGATCTCATCGGAGACATTGGCAGTGACCTCGT
avgbs_cluster_245.1	B	TGCAGAAAAAATTATGCAATTGTTGCAAAATCGATCTCGTCGGTGACATTGGCGGTGACCTCGT
avgbs_cluster_247.1	A	TGCAGAAAAAATTCCCAATCCCCCTTCTCTATTCGGTACAGGCAGATGGTGGCGTCGTGTAGAT
avgbs_cluster_247.1	B	TGCAGAAAAAATTCCCAATCCCCCTTCTCTGTTCGGTACCGACAGATGGTGGCGTCGTGTAGAT
avgbs_cluster_248.1	A	TGCAGAAAAAATTGAGACAACTTATCTGTGGCGCACCAAAATAGGGTGCACCACAGATAAGTTT
avgbs_cluster_248.1	B	TGCAGAAAAAATTGAGACAACTTATCTTTGGCGCACCAAAATAGGGTGTGCCACAGATAAGTTT
avgbs_cluster_249.1	A	TGCAGAAAAAATTGTGGCCACTTATCTATGGCGCAACGCCACAAATAAGTTTGGGCGGGATTCA
avgbs_cluster_249.1	B	TGCAGAAAAAATTGTGGCCACTTATCTATGGCGCAACGCCACAGATAAGTTTGGGCGGGATTCA
avgbs_cluster_249.1	C	TGCAGAAAAAATTGTGGCCATTTATCTATGGCGCAACGCCACATATAAGTTTGGGCGGGATTCA
avgbs_cluster_250.1	A	TGCAGAAAAAATTTGCTTTGCGTCAAAGAGGTGTGCGACAAACCAAAGGCACGCCCGAGATCGG
avgbs_cluster_250.1	B	TGCAGACAAAATTTGCTTTGCGTCAAAGCGGTGTGCGACAAACCAAAGGCACGCCCGAGATCGG
avgbs_cluster_251.1	A	TGCAGAAAAACAAGACACCAAGGTAATTCTACTAAAATAGCATCAGTTCGTGTTAGTTGTATCC
avgbs_cluster_251.1	B	TGCAGAAAAACAAGACACCAAGGTAATTCTGCTAAAACAGCATCAGTTCGTGTTAGTTGTATCC
avgbs_cluster_252.1	A	TGCAGAAAAACACCCCCTGCAACCTTTGGTGGCTGGGGAGGGCCGCCACCATCGCGGAGTAGGC
avgbs_cluster_252.1	B	TGCAGAAAAACACCCCTTGCAACCTTTGGTGGCTGGGGAGGGCCGCCACCACCGTGGAGTAGGC
avgbs_cluster_253.1	A	TGCAGAAAAACAGAAAGAAATGTAGTGGAATTTTGTTATTTGGAGGAAAAGTGGTGTTTTTCAT
avgbs_cluster_253.1	B	TGCAGAAAAACAGAAAGAAATGTAGTGGAATTTTGTTATTTGGAGGTAAAGTGGTGTTTTTCAT
avgbs_cluster_253.1	C	TGCAGAAAAACAGAAATAAATGTAGTGGAATTTTGTTATTTGGAGGTAAAGTGGTGTTTTTCAT
avgbs_cluster_254.1	A	TGCAGAAAAACATCTGATCAGTACATTCCCATGCACAGCCGCTCCTGTTGTGTACCGCGCCCCT
avgbs_cluster_254.1	B	TGCAGAAAAACATCTGATCAGTACATTCCCATGCACTGCCGCTCCTGTTGTGTACTGCGCCCCT
avgbs_cluster_256.1	A	TGCAGAAAAACGTTTCACACTCGCAAACTTAACCATACACGCACTGACAGAACGACCCCATCGC
avgbs_cluster_256.1	B	TGCAGAAAAACGTTTCACACTCGCAAACTTACCCATACACGCACTGACAGAACGACCCCATCGC
avgbs_cluster_256.1	C	TGCAGAAAACCGTTTCACACTCGCAAACTTACCCATACACGCACTGACAGAACGACCCCATCGC
avgbs_cluster_257.1	A	TGCAGAAAAACTGATGACATGATTAATAAAGAAAGGTGTGCATGTGGGTTGGGTCCACTTGAAA
avgbs_cluster_257.1	B	TGCAGGAAAACTGATGACATGATTAATAAAGAAAGGTGTGCATGTGGGTTGGGTCCACTTGAAA
avgbs_cluster_257.1	C	TGCAGGGAAACTGATGACATGATTAATAAAGAAAGGTGTGCATGTGGGTTGGGTCCACTTGAAA
avgbs_cluster_258.1	A	TGCAGAAAAAGAAAAAACAGAAACAAAGAGAACGAAAACGAAAACAAAGAAACACCTGATAGGC
avgbs_cluster_258.1	B	TGCAGAAAAAGAAAAAACAGAAACAAAGAGAACGAAAACGAAAACAAAGGAACACCTGATAGGC
avgbs_cluster_260.1	A	TGCAGAAAAAGAAAAAGGAAAAAGAAAACAGTTGCCGCTGAGGGCCAGGCGGCCCACTAGGGGC
avgbs_cluster_260.1	B	TGCAGAAAAAGAAAAAGGAAAAAGAAAACAGTTGCTGCTGAGGGCCAGGCGGCCCACTAGGGGC
avgbs_cluster_260.1	C	TGCAGAAAAAGAAAAAGGAAAAAGAAAACAGTTGTTGCTGAGGGCCAGGCGGCCCACTAGGGGC
avgbs_cluster_260.1	D	TGCAGAAAAAGAAAAAGGAAAAAGAAAATAGTTGCCGCTGAGGGCCAGGCGGCCCACTAGGGGC
avgbs_cluster_261.1	A	TGCAGAAAAAGAAAAAGGAAAAAGAAATCAGCTGCCGATGTGGGCCAGGCGGCCCAATAGGGGC
avgbs_cluster_261.1	B	TGCAGAAAAAGAAAAAGGAAAACGAAATCAGCTGCCGATGTGGGCCAAGCGGCCCAATAGGGGC
avgbs_cluster_262.1	A	TGCAGAAAAAGAAAAGAAAAAAAAGAAAAAGAAAAGGATAGCTGCTGTTGCAAGTGGGATTGGC
avgbs_cluster_262.1	B	TGCAGAAAAAGAAAAGAAAAAAAAGAAAAAGAAAAGGATAGCTGCTGTTGCAAGTGGGATTTTC
avgbs_cluster_263.1	A	TGCAGAAAAAGAAAAGGAAAAAGAAAAAAAGAGAAAAGGCAACTGCTGCCGCGAGTGGGCCTGG
avgbs_cluster_263.1	B	TGCAGAAAAAGAAAAGGAAAAAGAAAAAAAGAGAAAAGGCAACTGCTGTCGCGAGTGGGCCTGG
avgbs_cluster_263.1	C	TGCAGAAAAAGAAAAGGAAAAAGAAAAAAAGAGAAAAGGCAACTGTTGCCGCGAGTGGGCCTGG
avgbs_cluster_264.1	A	TGCAGAAAAAGAAAAGGAAAACAACAAAAGCAATCAGCACTGGGCTGACCAGCCCAATCAGGCG
avgbs_cluster_264.1	B	TGCAGAAAAAGAAAAGGAAAACAGCAAAAGCAATCAGCACTGGGTTGACCAGCCCAATCAGGCG
avgbs_cluster_265.1	A	TGCAGAAAAAGAAAAGGGAAAAAGAAAAATAGCCCAGCCCACGTGGGCGGAGGATAATATCCAC
avgbs_cluster_265.1	B	TGCAGAAAAAGAAAAGGGAAAAAGAAAAATAGCCCAGCCCACGTGGGCGGCGGATAATATCCAC
avgbs_cluster_266.1	A	TGCAGAAAAAGAAAAGGGAAAATAACAAACTGGCTGGTTTTTGACCAGCCCACGAGGTGAGTGG
avgbs_cluster_266.1	B	TGCAGAAAAAGAAAAGGGAAAATAACAATCTGGCTGGTTTTTGACCAGCCCACGAGGTGAGTGG
avgbs_cluster_266.1	C	TGCAGAAAAAGAAAAGGGAAAATAACAATCTGGCTGGTTTTTTACCAGCCCACGAGGTGAGTGG
avgbs_cluster_267.1	A	TGCAGAAAAAGAAAGAGAAAAAGGGAACTACCAAAAGCCCACGTGGGCGGCAGATAATAGCCGC
avgbs_cluster_267.1	B	TGCAGAAAAAGAAAGGGAAAAAGGGAACTACCAAAAGCCCACGTGGGCGGCAGATAATAGCCGC
avgbs_cluster_267.1	C	TGCAGAAAAAGAAAGGGAAAAAGGGAACTACCAAAAGCCCACGTGGGCGGCAGATAATAGCTGC
avgbs_cluster_268.1	A	TGCAGAAAAAGAAAGGAAAAAAGCAAACAGCCAGCCCACGTGGGCGGAGGATAACAGCCGTCGC
avgbs_cluster_268.1	B	TGCAGAAAAAGAAAGGGAAAAAGCAAACAACCAGCCCACGTGGGCGGAGGATAACAGCCGCCGC
avgbs_cluster_268.1	C	TGCAGAAAAAGAAAGGGAAAAAGCAAACAGCCAGCCCACGTGGGCGGAGGATAACAGCCGCCGC
avgbs_cluster_269.1	A	TGCAGAAAAAGAAATAGAAAAAGGCAAAAACAGCCAGCCCTATGGGCAGCGGATAACCGCCACG
avgbs_cluster_269.1	B	TGCAGAAAAAGAAATAGAAAAAGGCAAAAACAGCCAGCCCTGCGGGCAGCGGATAACCGCCACG
avgbs_cluster_270.1	A	TGCAGAAAAAGAACACAACAAAGAAATAAACACGACAATGGACAGACGAAGTCACACGACAAAG
avgbs_cluster_270.1	B	TGCAGAAAAAGAACACAACAAATAAATAAACATGACAATGGACAGACGAAGTCACACGACAAAG
avgbs_cluster_270.1	C	TGCAGAAAAAGAACACAACAAATAAATAAACACGACAATGGACAGACGAAGTCACACGACAAAG
avgbs_cluster_272.1	A	TGCAGAAAAAGAACACGACAAAGAAATAAACACGGCAATGGATAGACGAGAACACACAGCAAAG
avgbs_cluster_272.1	B	TGCAGAAAAAGAACACGACAAAGAAATAAACACGGCAATGGATAGACGAGAACACACGGCAAAG
avgbs_cluster_272.2	A	TGCAGAAAAAGAACACGGCAAAAAAATAAACACGGCAATGGACAGACGAGAACACACAGCAAAG
avgbs_cluster_272.2	B	TGCAGAAAAAGAACACGGCAAAAAAATAAACACGGCAATGGACAGACGAGAACACACGGCAAAG
avgbs_cluster_273.1	A	TGCAGAAAAAGAACACGACAAAGAAATAAACATGACAATAGACAAACGAAGGCACACGGCAAAG
avgbs_cluster_273.1	B	TGCAGAAAAAGAACACGACAAAGAAATAAACACGACAATAGACAGACGAAGGCACACGGCAAAG
avgbs_cluster_274.1	A	TGCAGAAAAAGAACACGGCAATGGACTGACGAGAACACACGGCAAAGAAAAGAGTCACAGCAAA
avgbs_cluster_274.1	B	TGCAGAAAAAGAACACGGCAATGGACTGACGAGAACACACGGCAAAGAAAAGAGTCACGGCAAA
avgbs_cluster_274.1	C	TGCAGAAAAAGAACATGGCAATGGACTGACGAGAACACACGGCAAAGAAAAGAGTCACGGCAAA
avgbs_cluster_275.1	A	TGCAGAAAAAGAATACGACAAAGAAATAAACACGGTAATGGACAGACAAAGGCACACGGCAAAT
avgbs_cluster_275.1	B	TGCAGAAAAAGAATACGGCAAAGAAATAAACACGGCAATGGACAGACGAAGGCACACGGCAAAT
avgbs_cluster_275.1	C	TGCAGAAAAAGAATACGGCAAAGAAATAAACACGGTAATGGACAGACGAAGGCACACGGCAAAT
avgbs_cluster_276.1	A	TGCAGAAAAAGAATTCAAAAAAGAAAAATAAGCCAGCCCTGTGGGCGGCAGATAAATGCCGCCG
avgbs_cluster_276.2	A	TGCAGAAAAAGAATTCGAAAAAGAAAAATAAGCCAGCCCTATGGGCCGCAGATAAATGCCGCCG
avgbs_cluster_276.2	B	TGCAGAAAAAGAATTCGAAAAAGAAAAATAAGCCAGCCCTATGGGCGGCAGATAAATGCCGCCG
avgbs_cluster_276.1	B	TGCAGAAAAAGAATTCGAAAAAGAAAAATAAGCCAGCCCTGTGGGCGGCAGATAAATGCCGCCG
avgbs_cluster_277.1	A	TGCAGAAAAAGACAGGAAAAACGGCAGAAACAACCCACGTGGCAGACGGATAGTTGCCGCCGCA
avgbs_cluster_277.1	B	TGCAGAAAAAGACAGGAAAAACGGCAGAAACAACCCACGTGGGAAACGGATAGTTGCCGCCGCA
avgbs_cluster_277.1	C	TGCAGAAAAAGACAGGAAAAACGGCAGAAACAACCCACGTGGGAGACGGATAGTTGCCGCCGCA
avgbs_cluster_278.1	A	TGCAGAAAAAGACATGGCTAGGTACAAATGTAAATCTGGTCAACTATTTGACATCATGTAAGGT
avgbs_cluster_278.1	B	TGCAGAAAAAGACATGGCTAGGTACAAATGTAAATCTGGTCAACTATTTGACATCATGTACTGA
avgbs_cluster_280.1	A	TGCAGAAAAAGAGACACCAGGAGCATGCATGGACTCAATGCTCGCGCAAGAATGAAAGTCAAGA
avgbs_cluster_280.1	B	TGCAGAAAAAGAGACACGGGGAGCATGCATGGACTCAATGCTCGTGCAAGAATGAAAGTCAAGA
avgbs_cluster_281.1	A	TGCAGAAAAAGAGTCATTTTTGCGGTACCCACGCGGCTACGGCGACGGCGGTGCTTGGTGAGAT
avgbs_cluster_281.1	B	TGCAGAAAAAGAGTCATTTTTGCGGTACCCACGCGGCTACGGCGACGGCGGTGTTTGGTGAGAT
avgbs_cluster_281.1	C	TGCAGAAAAAGAGTCATTTTTGTGGTACCCACGCGGCTACGGCGACGGCGGTGTTTGGTGAGAT
avgbs_cluster_282.1	A	TGCAGAAAAAGATAGCAAAAATTTCAGCACAAAGGTGGAAAACCAAACACAATCGAAAAATAGC
avgbs_cluster_282.1	B	TGCAGAAAAAGATAGCAAAAATTTCAGCACAAAGGTGGAAAACCAAACGCAATCGAAAAATAGC
avgbs_cluster_282.1	C	TGCAGAAAAAGATAGCAAAAATTTCAGCACAAAGGTGGAAAACCAAACGCAGTCGAAAAATAGC
avgbs_cluster_283.1	A	TGCAGAAAAAGATCCGAGAACCCAATCGATCGATTCATTATCGAGAGTATGTTGTGCACCGAGA
avgbs_cluster_283.1	B	TGCAGAAAAAGATCTGAGAACCCAATCGATCGATTCATTATCGAGAGTATGTTGTGCACCGAGA
avgbs_cluster_284.1	A	TGCAGAAAAAGATCGATCAAACAACAACCTACAAGCAACAATAAATAATTCAGATAAAGACACT
avgbs_cluster_284.1	B	TGCAGAAAAAGATCGATCAAACAACAACCTACAGGCAGCAATAAATAATTCAGATAAAGACACT
avgbs_cluster_284.1	C	TGCAGGAAAAGATCGATCAAACAACAACCTACAGGCAGCAATAAATAATTCAGATAAAGACACT
avgbs_cluster_285.1	A	TGCAGAAAAAGATGAAGGAAACGGGAAAATATCAAGGAGAAAACTTACCACTTTTCTCGTGTTC
avgbs_cluster_285.1	B	TGCAGAAAAAGATGAAGGAAATGGGAAAATGTCAAGGAGAAAACTTACCACTTTTCTCGTGTTC
avgbs_cluster_286.1	A	TGCAGAAAAAGCAAAAGAAAACAGCCCACGCAGGCGATATTTAATAACCGCCGCACAAGGCAGA
avgbs_cluster_286.1	B	TGCAGAAAAAGCAAAAGAAAACAGCCCACGCGGGCGATATTTAATAACCGCCGCACAAGGCAGA
avgbs_cluster_286.1	C	TGCAGAAAAAGCAAAAGAAAACAGCCCACGTGGGCGATATTTAATAACCGCCGCACAAGGCAGA
avgbs_cluster_286.1	D	TGCAGAAAAAGCAAAAGAAAATAGCCCACGCGGGCGATATTTAATAACCGCCGCACAAGGCAGA
avgbs_cluster_287.1	A	TGCAGAAAAAGCAAAAGAAAATAGCCCACGCGGGCGGTATTTAATAACCGCCACCCAGGGCAGA
avgbs_cluster_287.1	B	TGCAGAAAAAGCAAAAGAAAATAGCCCACGCGGGCTATATTTAATAACCGCCACCCAGGGCAGA
avgbs_cluster_287.1	C	TGCAGAAAAAGCAAAAGAAAATAGCCCACGCGGGCTGTATTTAATAACCGCCACCCAGGGCAGA
avgbs_cluster_288.1	A	TGCAGAAAAAGCAAATGAAAACAGCCAATGCGGGCGGTATTTAATAACCGCCGCGCAGGGCAGA
avgbs_cluster_288.1	B	TGCAGCAAAAGCAAATGAAAACAGCCAATGCGGGCGGTATTTAATAACCGCCGCGCAGGGCAGA
avgbs_cluster_289.1	A	TGCAGAAAAAGCCCATGCATCACGACAACATCACTGAACCTCACCAAGCACAAGACATGTAGGT
avgbs_cluster_289.1	B	TGCAGAAAAAGCCCGTGCATCACGACAACATCACTGAACCTCACCAAGCACAAGACATGTAGGT
avgbs_cluster_289.1	C	TGCAGAAAAAGCCCGTGCATCACGACAACATCACTGAACCTCACCAAGCACAAGACCTGTAGGT
avgbs_cluster_289.1	D	TGCAGAAAAAGCCCGTGCATCACGACAACATCACTGAACCTCACCAAGCACAAGACTTGTAGGT
avgbs_cluster_290.1	A	TGCAGAAAAAGGAAAAAAGGAAAAGCCCACATGGGCGACAGATAAAAGACGCCGCACGGGGGCA
avgbs_cluster_290.1	B	TGCAGAAAAAGGAAAAAAGGAAAAGCCCACATGGGCGGCAGATAAAAGACGCCGCACGGGGGCA
avgbs_cluster_290.1	C	TGCAGAAAAAGGAAAAAAGGAAAAGCCCACATGGGCGGCAGATAAAAGACGCTGCACGGGGGCA
avgbs_cluster_290.1	D	TGCAGAAAAGGGAAAAAAGGAAAAGCCCACATGGGCGGCAGATAAAAGACGCCGCACGGGGGCA
avgbs_cluster_291.1	A	TGCAGAAAAAGGAAAAGGAGAAGACCCACGTGGGCGACAAACATTAGCCACCGTACAGGGGCGG
avgbs_cluster_291.1	B	TGCAGAAAAAGGAAAAGGAGAAGACCCACGTGGGCGACAAACATTAGCCACCGTATAGGGGCGG
avgbs_cluster_291.1	C	TGCAGAGAAAGGAAAAGGAGAAGACCCACGTGGGCGACAAACATTAGCCACCGTACAGGGGCGG
avgbs_cluster_292.1	A	TGCAGAAAAAGGAAATAAAAATACAGCCAAAAGCCCACGTGGGCGACAGATACTAGCCGTCGCA
avgbs_cluster_292.1	B	TGCAGAAAAAGGAAATAAAAATACAGCCAAAAGCCCACGTGGGCGGAAGATACTAGCCGTCGCA
avgbs_cluster_292.1	C	TGCAGAAAAAGGAAATAAAAATACAGCCAAAAGCCCACGTGGGCGGCAGATACTAGCCGTCGCA
avgbs_cluster_293.1	A	TGCAGAAAAAGGAAGAAAAAACAATTGTTGCCGCTGTGGGCCAGGCGGCCCGCTAAGGGCGAGC
avgbs_cluster_293.1	B	TGCAGAAAAAGGAAGAAAAAACAGCTGTTGCCGCTATGGGCCAGGCGGCCCGCTAAGGGCGAGC
avgbs_cluster_293.1	C	TGCAGAAAAAGGAAGAAAAAACAGCTGTTGCCGCTGTGGGCCAGGCGGCCCGCTAAGGGCGAGC
avgbs_cluster_295.1	A	TGCAGAAAAAGGACTGGCACGCCAAGCTGGACGTCCTGGAGGCCACTGTCAAGGAGCACGACAC
avgbs_cluster_295.1	B	TGCAGAATAAGGACTGGCACGCCAAGCTGGACGTCCTGGAGGCCACTGTCAAGGAGCACGACGC
avgbs_cluster_295.1	C	TGCAGAATAAGGACTGGCACGCCAAGCTGGACATCCTGGAGGCCACTGTCAAGGAGCACGACGC
avgbs_cluster_296.1	A	TGCAGAAAAAGGGAAGGTCGATCTTTTTAGATGATTGAATGCGAAAACAATGTATATATGACAA
avgbs_cluster_296.1	B	TGCAGAGAAAGGGAAGGTCGATATTTTTAGATGATTGAATGCGAAAACAATGTATATATGACAA
avgbs_cluster_297.1	A	TGCAGAAAAAGGGTTGACGCATCTAAGCCGTTTAACCCAGTTGTCCTTCACAATGGCAACTCAG
avgbs_cluster_297.1	B	TGCAGAAAAAGGGTTGGCGCATCTAAGCCGTTTAACCCAGTTGTCCTTCACAATGGCAACTCAG
avgbs_cluster_298.1	A	TGCAGAAAAAGGTTGAAGAAGACCAGCAGGAAGGGTGTGCCAATGCCCACAGGCATCTGTCTCC
avgbs_cluster_298.1	B	TGCAGAAAAAGGTTGAAGAAGACCAGCAGGAAGGGTGTGCCAATGCCCACAGGGATCTGTCTCT
avgbs_cluster_299.1	A	TGCAGAAAAAGTAAAAGGAAAAGGCAACTGCTACCGTTATGGGCCAGGCGGCCCACTTAGGCCC
avgbs_cluster_299.1	B	TGCAGAAATAGTAAAAGGAAAAGGCAACTGCTACCGTTTTGGGCCAGGCGGCCCACTTAGGCCC
avgbs_cluster_300.1	A	TGCAGAAAAAGTAACAAAATTCGCATGTATAAAGGAATAAAAGCTCTTCTTTTAAGTCCTTTCT
avgbs_cluster_300.1	B	TGCAGAAAAAGTAACAAAATTCGCCTGTATAAAGGAATAAAAGCTCTTCTTTTAAGTCCTTTAT
avgbs_cluster_300.1	C	TGCAGAAAAAGTAACAAAATTCGCCTGTATAAAGGAATAAAAGCTCTTCTTTTAAGTCCTTTCT
avgbs_cluster_301.1	A	TGCAGAAAAAGTACATATACGTAGGAACCCTACACAAAGGACTAAAAAAAGCGATAATTACAAG
avgbs_cluster_301.1	B	TGCAGAAAAAGTACATATATGTAAGAACCCTACACAAAGGACTAAAAAAAGCGATAATTACAAG
avgbs_cluster_301.1	C	TGCAGAAAAAGTACATATATGTAGGAACCCTACACAAAGGACTAAAAAAAGCGATAATTACAAG
avgbs_cluster_302.1	A	TGCAGAAAAAGTCTCTCCAATGCAGGGCAGCCGAGATCGGAAGAGCGGTTCAGCAGGAATGCCG
avgbs_cluster_302.1	B	TGCAGCAAAAGGCTCTCCAATGCAGGGCAGCCGAGATCGGAAGAGCGGTTCAGCAGGAATGCCG
avgbs_cluster_303.1	A	TGCAGAAAAAGTCTTCAGTAGCATGTTTGAACGCATCGATTGAACTGGGAAGCAACCTTGATTA
avgbs_cluster_303.1	B	TGCAGAAAAAGTCTTCAGTAGCATGTTTGAACGCCTCGATTGAACTGGGAAGCAACCTTGATTA
avgbs_cluster_304.2	A	TGCAGAAAAAGTGAGTGCGATAGATCAACCATGCGGACGAACGTGCAGCGCTCGCATTCATAGT
avgbs_cluster_304.1	A	TGCAGAAAAAGTGAGTGCGGTAGATCAACCATGCAGACGAACGTGCAGCGCTCACATTCGTAGT
avgbs_cluster_304.1	B	TGCAGAAAAAGTGAGTGCGGTAGATCAACCATGCAGACGAACGTGCAGCGCTCGCATTCGTAGT
avgbs_cluster_304.2	B	TGCAGAAAAAGTGAGTGCGGTAGATCAACCATGCGGACGAACGTGCAGCGCTCGCATTCATAGT
avgbs_cluster_304.2	C	TGCAGAAAAAGTGAGTGCGGTAGATCAACCATGCGGACGAACGTGCAGCGCTCGCATTCGTAGT
avgbs_cluster_305.1	A	TGCAGAAAAAGTGAGTGCGGTAGATCTACCTAGTGGATGAACATTAAGCACTCACATTCGTCGC
avgbs_cluster_305.1	B	TGCAGCAAAAGTGAGTGCGGTAGATCTACCTAGTGGATGAACATTAAGCACTCACATTCGTCGC
avgbs_cluster_305.1	C	TGCAGCAAAAGTGAGTGCGGTAGATCTACCTAGTGGGTGAACATTAAGCACTCACATTTGTCGC
avgbs_cluster_306.1	A	TGCAGAAAAATAAAAAGAAAAAGAAAAGAAAACAGCCACGTGAGCGGCGGATAATATCCGCCAC
avgbs_cluster_306.1	B	TGCAGAAAAATAAAGAGAAAAAGAAAAGAAAACAGCCACGTGAGCGGCGGATAATATCCGCCAC
avgbs_cluster_306.1	C	TGCAGAAAAATAAAGAGAAAAAGAAAAGAAAACAGCCACGTGAGCGGCGGATAATATCCGCCGC
avgbs_cluster_307.1	A	TGCAGAAAAATAAAAAGAAAAAGGAAAAACAGCGAGGGCGGCAAGCAGCTAGGCTGTGCCAGGC
avgbs_cluster_307.1	B	TGCAGAAAAATAAAAAGAAAAAGGAAAAATAGCGAGGGCGGCAAGCAGCTGGGCTGTGCCAGGC
avgbs_cluster_308.1	A	TGCAGAAAAATAAAAGGAAAAAGGAAAAGAAACAGCCCATGTGGGCGGTTTTTATTAACCGCCG
avgbs_cluster_308.1	B	TGCAGAAAAATAAAAGGAAAAAGGAAAAGAAACAGCCCATGTGGGTGGTTTTTATTAACCGCCG
avgbs_cluster_309.1	A	TGCAGAAAAATAAAAGAAAAAAGAAAAAGCAGCAGCCCACGTGGGCGGCAGATTACTGCCGCCG
avgbs_cluster_309.1	B	TGCAGAAAAATAAAAGGAAAAAGAAAAAGCAGCAGCCCACGTGGGCGGCAGATTACTGCCGCCG
avgbs_cluster_310.1	A	TGCAGAAAAATAAAAGCAAAAAAGGAACAACCCACGTGGGCGGTTTTATTAACCGCCGCACGGG
avgbs_cluster_310.1	B	TGCAGAAAAATAAAAGCAAAAAAGGAACAGCCCACATGGGCGGTTTTATTAACCGCCGCACGGG
avgbs_cluster_310.1	C	TGCAGAAAAATAAAAGCAAAAAAGGAACAGCCCACGTGGGCGGTTTTATTAACCGCCGCACGGG
avgbs_cluster_311.1	A	TGCAGAAAAATAAAAGGAAAAAAGAAAAACAGCCCACGTGGGCGGCAGATAGTTGACGCCGCAC
avgbs_cluster_311.1	B	TGCAGAAAAATAAAAGGAAAAAAGAAAAACAGCCCACGTGGGCGGCAGATAGTTGACTCCGCAC
avgbs_cluster_311.1	C	TGCAGAAAAATAAAAGGAAAAAAGAAAAACAGCCCACGTGGGTCGCAGATAGTTGACGCCGCAC
avgbs_cluster_313.1	A	TGCAGAAAAATAAAAGGAAAAAGAAAAAGGAAACAACCCACGTGGGTGGTAGATAGTTGCCGCC
avgbs_cluster_313.1	B	TGCAGAAAAATAAAAGGAAAAAGAAAAAGGAAACAACCCACGTGGGTGGTATATAGTTGCCGCC
avgbs_cluster_313.1	C	TGCAGAAAAATAAAAGGAAAAAGAAAAAGGAAACAGCCCACGTGGGTGGTAGATAGTTGCCGCC
avgbs_cluster_314.1	A	TGCAGAAAAATAAAGGGAAAAAGAAAAAGCTAACAGCCACGTGGGCGGTTTTATTAACCGCCGC
avgbs_cluster_314.1	B	TGCAGAAAAATAAAGGGAAAAAGAAAAAGCTAACAGCCACGTGGGCGGTTTTATTAACCGCTGC
avgbs_cluster_314.1	C	TGCAGAAAAATAAAGGGAAAAAGAAATAGCTAACAGCCACGTGGGCGGTTTTATTAACCGCTGC
avgbs_cluster_315.1	A	TGCAGAAAAATAAAGAGAAAAAGAATAAAGGAAACAGCCACGTGAGCGGCGAATAATATCCGCC
avgbs_cluster_315.1	B	TGCAGAAAAATAAAGAGAAAAAGAATAAAGGAAACAGCCACGTGAGCGGCGGATAATATCCGCC
avgbs_cluster_315.1	C	TGCAGAAAAATAAAGAGAAAAAGAATAAAGGAAACATCCACGTGAGCGGCGGATAATATCCGCC
avgbs_cluster_316.1	A	TGCAGAAAAATAAAGAGATCCTCGAGGCTGCCGAACTAAAGACGTGTGGGATGAGCGAGGAGAT
avgbs_cluster_316.1	B	TGCAGAAAAATAAAGAGCTTCTCGAGGCTGCCGAACTAAAGACGTGTGGGATGAGCGAGGAGAT
avgbs_cluster_317.1	A	TGCAGAAAAATAAAGGGAAAAAGAAAAAGAAAAACAGCTGGCGGCGCTTGCCACAGCTGGGCTC
avgbs_cluster_317.1	B	TGCAGAAAAATGAAGGGAAAAAGAAAAAGAAAAACAGCTGCCTGCGCTTGCCACAGCTGGGCTC
avgbs_cluster_318.1	A	TGCAGAAAAATAAAGGGAAAAAGAAAAAGAAAAAGGCAGAAAAACCTACTGCTACCGCTGTTGG
avgbs_cluster_318.1	B	TGCAGAAAAATAAAGGGAAAAAGAAAAAGAAAAAGGCAGAAAAACCTGCTGCTACCGCTATTGG
avgbs_cluster_318.1	C	TGCAGAAAAATAAAGGGAAAAAGAAAAAGAAAAAGGCAGAAAAACCTGCTGCTACCGCTGTTGG
avgbs_cluster_319.2	A	TGCAGAAAAATAAAGGGAAAAAGAAAAAGCTAACAGCCACGTGGGCCGCGGATAATATCCGCCG
avgbs_cluster_319.2	B	TGCAGAAAAATAAAGGGAAAAAGAAAAAGCTAACAGCCACGTGGGCGGCGGATAATATCCGCCG
avgbs_cluster_319.1	A	TGCAGAAAAATAAAGGGAAAAAGAAAAAGCTAACAGCCACGTGGGCGGTGGATAATATCCGCCA
avgbs_cluster_319.1	B	TGCAGAAAAATAAAGGGAAAAAGAAAAAGCTAACAGCCACGTGGGCGGTGGATAATATCCGCCG
avgbs_cluster_321.1	A	TGCAGAAAAATAAATGAAAAAGGAAAAAAGAAACAGCCTACGTGGGCGGTTTTTATTAACCGCC
avgbs_cluster_321.1	B	TGCAGAAAAATAAATGGAAAAGGAAAAAAGAAACAGCCCACGTGGGCGGTTTTTATTAACCGCC
avgbs_cluster_322.1	A	TGCAGAAAAATAAATGGAAAAAGATAAAAACAGCTAGCCCTGTGGGCGGCGGATAACCGCCACC
avgbs_cluster_322.1	B	TGCAGAAAAATAAATGGAAAAATATAAAAACAGCTAGCCCTGTGGGCGGCGGATAACCGCCACC
avgbs_cluster_323.2	A	TGCAGAAAAATAAATGGAAAAAGGAAAACAAACAACCCACGTGGGCGGTTTTTATTAACCGCCG
avgbs_cluster_323.1	A	TGCAGAAAAATAAATGGAAAAAGGAAAAGAAACAACCCACGTGGGCGGTTTTTATTAACCGCTG
avgbs_cluster_323.2	B	TGCAGAAAAATAAATGGAAAAAGGAAAAGAAACAACCCACGTGGGTGGTTTTTATTAACCGCCG
avgbs_cluster_323.1	B	TGCAGAAAAATAAATGGAAAAAGGAAAAGAAACAACCCACGTGGGTGGTTTTTATTAACCGCTG
avgbs_cluster_323.1	C	TGCAGAAAAATAAATGGAAAAAGGAAAATAAACAACCCACGTGGGCGGTTTTTATTAACCGCTG
avgbs_cluster_325.1	A	TGCAGAAAAATAAGCGAATCAAAAACCTGTTAGTCAGTGCTATGTTGTCCACATGCCTTGTATC
avgbs_cluster_325.1	B	TGCAGAAAAATAAGCGAATCAAAAATCTGTTAGTCAGTGCTATGTTGTCCACATGCCTTGTATC
avgbs_cluster_326.1	A	TGCAGAAAAATAAGGCGGTCAGGCTCAGGCACACAAAGATCACACACACACACTAGTACACCAC
avgbs_cluster_326.1	B	TGCAGAAAAATAAGGCGGTCAGGCTCAGGCACACAAAGATCACACACACACACTAGTAGTACAC
avgbs_cluster_327.1	A	TGCAGAAAAATAATCATACGAAAGGGTTAGATCTGATAAAATAATCAATTAGTAAATATCAACG
avgbs_cluster_327.1	B	TGCAGAAAAATAATCATACGAAAGGGTTAGATCTGATAAAATAATTAATTAGTATATATCAACG
avgbs_cluster_328.1	A	TGCAGAAAAATAGCAACCTGAACGACAGATGAGTTTCTGCCTTTTTTTCTTTGCAAAAATCTTC
avgbs_cluster_328.1	B	TGCAGAAAAATGGCAACCTGAACGACAGATGAGTTTCTGTCTTTTTTTCTTTGCAAAAATCTTC
avgbs_cluster_329.1	A	TGCAGAAAAATATGAAAGCAAAGACGGCACAACTCAAGTCCATCCGTTTCCGCTCTGTTTTCAT
avgbs_cluster_329.1	B	TGCAGAAAAATATGAAAGCAAATACGGCACAACTCAATTCCATCCGTTTCCGCTCTGTTTTCAT
avgbs_cluster_329.1	C	TGCAGAAAAATATGAAAGCAAATACGGCATAACTCAATTCCATCCGTTTCCGCTCTGTTTTCAT
avgbs_cluster_329.1	D	TGCAGGAAAATATGAAAGCAAATACGGCACAACTCAATTCCATCCGTTTCCGCTCTGTTTTCAT
avgbs_cluster_330.1	A	TGCAGAAAAATCACTTCATGGTGGCCCAGACATAGCAAAAGTCTTTTCCAATGTGTTCCTGAAA
avgbs_cluster_330.1	B	TGCAGAAAAATCACTTCATGGTGGCCCAGACATAGCAAAAGTCTTTTTCAATGTGTTCCTGAAA
avgbs_cluster_331.1	A	TGCAGAAAAATCGCGTTCGCCAGCAGGAGCAGCAACCAGACGAAATCCAAATCGAGACCCCAGC
avgbs_cluster_331.1	B	TGCAGAAAAATCGCGTTCGCCAGCAGGAGCAGCAACCAGACGAAATCCAAATCGAGACCCCGAG
avgbs_cluster_332.1	A	TGCAGAAAAATCTATGGTGCTCATGCAGCAAAATGGCACATTCGTATGGTAATAAATATTAGCA
avgbs_cluster_332.1	B	TGCAGAAAAATCTATGGTGCTCATGCAGCAAAATGGCATATTCGTATGGTAATAAATATTAGCA
avgbs_cluster_333.1	A	TGCAGAAAAATCTTTTTAAGGCCTTGTTTACTTTTCTAGTATTTTTATCCCTAAAAGATACGGG
avgbs_cluster_333.1	B	TGCAGAAAAATCTTTTTAAGGCCTTGTTTACTTTTTTAGTATTTTTATTTCTAAAAGATACGGG
avgbs_cluster_334.1	A	TGCAGAAAAATGATCACATTTTGCGAAATTTGCGAATGGTGATCGATTTTTGAACATTTCGCAG
avgbs_cluster_334.1	B	TGCAGAAAAATGGTCACATTTTGCGAAATTTGCGAATGGTGGTCGATTTTTGAACATTTCGCAG
avgbs_cluster_335.1	A	TGCAGAAAAATGCAAAAAATTGTGAAACACTTGTATCTTGTAAAGAATATTTTCCTTTCAGCTT
avgbs_cluster_335.1	B	TGCAGAAAAATGCAAAAAATTGTGAAATACTTGTATCTTGTAAAGAATATTTTCCTTTCAGCTT
avgbs_cluster_336.1	A	TGCAGAAAAATGCAATTGTACTTTTCTGTTAAAAAAGTGCAACTGAAATAAGTTACACTTTTTT
avgbs_cluster_336.1	B	TGCAGAAAAATGCAATTGTACTTTTCTGTTAAAAAAGTGCAACTGAAATGAGTTACACTTTTTT
avgbs_cluster_336.1	C	TGCAGAAAAATGTAATTGTACTTTTCTGTTAAAAAAGTGCAACTGAAATGAGTTACACTTTTTT
avgbs_cluster_337.1	A	TGCAGAAAAATGGCAGGTAAAAAAACAAGGAGACCCTAGCACAACCACTCGCACAAAGGACCGA
avgbs_cluster_337.1	B	TGCAGAAATATGGCAGGTAAAAAAACAAGGAGACCCTAGCACAACCACTCGCACAAAGGACCGA
avgbs_cluster_338.1	A	TGCAGAAAAATGGGTTGCCAAACTTTTGTGGAACACGAGCAACAACAGGACTGAGTGGTTTCGG
avgbs_cluster_338.1	B	TGCAGAAAAATGGGTTGCCAAACTTTTGTGGAACATGAGCAACAAGAGGACTGAGTGGTTTCGG
avgbs_cluster_339.1	A	TGCAGAAAAATGTCAAAATCTGACATCTAGTACCAAATTTCAAACCACCAATTTATGTCAGATT
avgbs_cluster_339.1	B	TGCAGAAAAATGTCAAAATCTGACATCTAGTGCCAAATTTCAAACCACCAATTTATGTCAGATT
avgbs_cluster_340.1	A	TGCAGAAAAATTCAGATCGGATCCCTCAACGTGCTATGCAAATAGGCTTCCATTTTGAGGCGGC
avgbs_cluster_340.1	B	TGCAGAAAAATTCAGATCGGGTCCCTCAACGTGCTATGCAAATAGGCTTCCATTTTGAGGCGGC
avgbs_cluster_341.1	A	TGCAGAAAAATTCATCAACTTCAGCATTAGAGCGGTAAGTTCGTACTATAGGTACAATGGTAAC
avgbs_cluster_341.1	B	TGCAGGAAAATTCATCAACTTCAGCATTAGAGCAGTAAGTTCGTACTATAGGTACAATGGTAAC
avgbs_cluster_341.1	C	TGCAGGAAAATTCATCAACTTCAGCATTAGAGCGGTAAGTTCGTACTATAGGTACAATGGTAAC
avgbs_cluster_344.1	A	TGCAGAAAAATTCTTGGCTCCCCCAGGCCTAGGCCCTTGGCGGTCGCACAACCCTGCCATGGGC
avgbs_cluster_344.1	B	TGCAGAAAAATTCTTGGCTCCCCCAGGCCTAGGTCCTTGGCGGTCGCACAACCCTGCCATGGGC
avgbs_cluster_345.1	A	TGCAGAAAAATTTGGATCTATTCTGATAAGATGATTCTACGTAAAATTATCTTCAATTTGATAT
avgbs_cluster_345.1	B	TGCAGTAAAATTTGGATCTATTCTGATAAGATGATTCTACATAAAATTATCTTCAATTTGATAT
avgbs_cluster_345.1	C	TGCAGTAAAATTTGGATCTATTCTGATAAGATGATTCTACGTAAAATTATCTTCAATTTGATAT
avgbs_cluster_346.1	A	TGCAGAAAACAACTGTGTCATAATTAATTCTCTGCGTTGCAACTCGCAGGCGCCACAGCACGGG
avgbs_cluster_346.1	B	TGCAGAAAACAACTGTGTCATAATTAATTCTCTGTGTTCCAACTCGCAGGCGTCACAGCACGGG
avgbs_cluster_348.1	A	TGCAGAAAACAAGGCAGTGCAACCTAGGAACCAAAGGTAGTAAAAAAAGCTTATCAAAACCTAA
avgbs_cluster_348.1	B	TGCAGAAAACAAGGCAGTGCAACCTAGGAACCAAAGGTAGTAAAAAAAGTTTATCAAAACCTAA
avgbs_cluster_349.1	A	TGCAGAAAACAAGGGCGCTGGGCAGAGGTTCGCGTCAACGCTGGCAGGCATGGTCGCGGGAAGG
avgbs_cluster_349.1	B	TGCAGAAAACAAGGGCGCTGGGCAGAGGTTCGCGTCGACGCTGGCAGGCATGGTCGCGGGAAGG
avgbs_cluster_350.1	A	TGCAGAAAACAAGTTACATGAATCAGCCTTCACAGCAACATGGGTACACAAACTTTTTCAGGAA
avgbs_cluster_350.1	B	TGCAGAAAACAAGTTACATGTATCAGCCTTCACAGCAACATGGGTACACAAACTTTTTCAGGAC
avgbs_cluster_351.1	A	TGCAGAAAACACAAGGAATAAGCAACGCAGATGCGAGCAAGTCAACACAAGTACCG
avgbs_cluster_351.1	B	TGCAGAAAACACAAGGAATAAGCAACGCAGATGCGAGCAATTCAACACAAGTACCG
avgbs_cluster_353.1	A	TGCAGAAAACACCAAGGGGACGTCAAGGCGCTAGCTCTAACTAGCTCTCTCACAAACAGAGGTG
avgbs_cluster_353.1	B	TGCAGAAAACACCAAGGGGACGTCAAGGCGCTAGCTCTAACTAGCTCTCTCACAGACAGAGGTG
avgbs_cluster_353.1	C	TGCAGGAAACACCAAGGGGACGTCAAGGCGCTAGCTCTAACTAGCTCTCTCACAGACAGAGGTG
avgbs_cluster_355.1	A	TGCAGAAAACAGCAACAAGGCTTCCGATGCTGGCCCGAGATCGGAAGAGCGGTTCAGCAGGAAT
avgbs_cluster_355.1	B	TGCAGAAAACAGCAATAAGGCTTCCGATGCTGGCCCGAGATCGGAAGAGCGGTTCAGCAGGAAT
avgbs_cluster_356.1	A	TGCAGAAAACAGTCGGAACCTAGACGCTATTTAGAAACTAGATATATTTAAATTTAGATAAAAT
avgbs_cluster_356.1	B	TGCAGAAAACAGTCGGAACCTAGACGCTATTTAGAAATTAGATATATTTAAATTTAGATAAAAT
avgbs_cluster_358.1	A	TGCAGAAAACATAATGCGAAAACATGTACAAAGAAATGGTATAGTGGACGCATACGAAACAAAA
avgbs_cluster_358.1	B	TGCAGAAAACATAATGCGAAAACATGTACAAAGAAATGGTATAGTGGACGCGTACGAAACAAAA
avgbs_cluster_358.1	C	TGCAGAAAACATAATGTGAAAACATGTACAAAAAAATGGTATAGTGGACGCGTACGAAACAAAA
avgbs_cluster_359.1	A	TGCAGAAAACATCCCCAAAACTCTGCCGCGGCAGAAACTCCCATCTACTGTCGCGGCAAAAAAT
avgbs_cluster_359.1	B	TGCAGAAAATATCCCCAAAACTCTGCCGCGGCAGAAACTCCCATCTACTGTCGCGGCAGAAAAC
avgbs_cluster_361.1	A	TGCAGAAAACATGGCTATGTAGTTCTCAGATTTTCTAGTAAATAAACAGATCCTGCTACTTTTA
avgbs_cluster_361.1	B	TGCAGAAAACATGGCTATGTAGTTCTCAGATTTTCTAGTAAATAAACAGATCCTGCTACTTTTT
avgbs_cluster_361.1	C	TGCAGAAAACATGGCTATGTAGTTCTCGGATTTTCTAGTAAATAAACAGATCCTGCTACTTTTT
avgbs_cluster_361.1	D	TGCAGAAAACATGGCTATGTAGTTCTTGGATTTTCTAGTAAATAAACAGATCCTGCTACTTTTT
avgbs_cluster_362.1	A	TGCAGAAAACCACATCTAACTTAACTAAATAATACAATACGTTTTTCTAGCCGTACCTGTACTC
avgbs_cluster_362.1	B	TGCAGAAAACCACATCTAACTTAACTAAATAATACAGTACGTTTTTCTAGCCGTACCTGTACTC
avgbs_cluster_362.1	C	TGCAGAAAACCACATCTAACTTAACTAAATAATACAGTATGTTTTTCTAGCCGTACCTGTACTC
avgbs_cluster_363.1	A	TGCAGAAAACCACTGGACCTTGCCTATGTTCAACATTTTCTAGGCCCGAGCCCGAGATCGGAAG
avgbs_cluster_363.1	B	TGCAGAAAACCACTGGGCCTTGCCTATGTTCAACATTTTCTAGGCCCGAGCCCGAGATCGGAAG
avgbs_cluster_364.1	A	TGCAGAAAACCGCTCCAAGGCCCTGCCGCGGTAGAAAAACGTCCGAAAATCCTGTCACGGCAGA
avgbs_cluster_364.1	B	TGCAGAAAACCGCTCCAAGGCCTTGCCGCGGTAGAAAAACGTCCGAAAATCCTGTCATGGCAGA
avgbs_cluster_365.1	A	TGCAGAAAACCTCTGCGAGCCACGCAAGGTCGCCGTCCGCGGTCACGCCTCCTCCCGCTCCCTC
avgbs_cluster_365.1	B	TGCAGAAAACCTCTGCGAGCCACGCAAGGTCGCTGTCCGCGGTCACGCCTCCTCCCGCTCCCGC
avgbs_cluster_366.1	A	TGCAGAAAACCTTTTTTTCGATCTTCTTGTTAACATCGGGCTGGTATAGCTCGTCATATATGTA
avgbs_cluster_366.1	B	TGCAGAAAACCTTTTTTTCGATCTTCTTGTTAACATCGGGCTGGTATAGCTCGTTATATATGTA
avgbs_cluster_367.1	A	TGCAGAAAACGAAATGCACACTAGTAGAAACAGAACCTTTTGTCCCGAGATCGGAAGAGCGGTT
avgbs_cluster_367.1	B	TGCAGAAAACGAAATGCACACTAGTAGAAACAGAACCTTTTGTTCCGAGATCGGAAGAGCGGTT
avgbs_cluster_370.1	A	TGCAGAAAACGCTCTCGTGCCGCCTCGATCTTGGCCATAGCCTCCTCTGGGTTTTCCCCGAGAT
avgbs_cluster_370.1	B	TGCAGCAAACGCTCTCGCGCCGCCTCGATCTTGGCCATAGCCTCCTCTGGGTTTTCCCCGAGAT
avgbs_cluster_371.1	A	TGCAGAAAACGCTCTCGTGCCGCCTCGATCTTGGCCATAGCCTCCTCTGGGTTTTCCCCG
avgbs_cluster_371.1	B	TGCAGCAAACGCTCTCGCGCCGCCTCGATCTTGGCCATAGCCTCCTCTGGGTTTTCCCCG
avgbs_cluster_371.1	C	TGCAGCAAATGCTCTCGCGCCGCCTCGATCTTGGCCATAGCCTCCTCTGGGTTTTCCCCG
avgbs_cluster_373.1	A	TGCAGAAAACGTTAGGGAGACAATTTACTGTACTAGAATAGTCGGCTAGGCCCGCCTATCGGAC
avgbs_cluster_373.1	B	TGCAGAAAACGTTAGGGAGACAATTTACTGTACTGGAATAGTCGTCTAGGCCCGCCTATCGGAC
avgbs_cluster_374.1	A	TGCAGAAAACTACTAACAGTATTGCGTGCCTAACGTGTCACGGGCTGGCTGGCCTGTTTGGCGT
avgbs_cluster_374.1	B	TGCAGAAAACTACTAACAGTATTGCGTGTCTAACGTGACACGGGCTGGCTGGCCTGTTTGGCGT
avgbs_cluster_375.1	A	TGCAGAAAACTAGAATACCATCGAGTAGCAAATAAATCCATCTACGTGCGCCGAGATCGGAAGA
avgbs_cluster_375.1	B	TGCAGAAAACTAGAATACCATTGAGTAGCAAATAAATCCATCTACGTGCGCCGAGATCGGAAGA
avgbs_cluster_376.1	A	TGCAGAAAACTAGACATGGATCGATAATGAGAGTGAAGTATTGCTTCCTAATGTTGACGGTTAT
avgbs_cluster_376.1	B	TGCAGCAAACTAGACATGGATCGATAATGAGAGTGAAGTATTGCTTCCTAATGTTGACGGTTAT
avgbs_cluster_377.1	A	TGCAGAAAACTAGTAACTAGCCCGCATGCCCAACGTGCCATGGGTCAGCCTGTTTGTCGCTCGT
avgbs_cluster_377.1	B	TGCAGAAAACTAGTAACTAGCCCGCATGCCCAACGTGCCATGGGTCGGCCTGTTTGGCGCTCGT
avgbs_cluster_379.1	A	TGCAGAAAACTCGGCCGAGGCACCGACTTTTGCATGCAGCTGCGGCACGTATACGTCTCCATCG
avgbs_cluster_379.1	B	TGCAGAAAACTGGGTCGAGGCACCGACTTTTGCATGCAGCTGCGGCACGTATACGTCTCCATCG
avgbs_cluster_382.1	A	TGCAGAAAAGAACAATTTATATTATCAAAAACTTTATCATTTTCTACACAGCCATAGCGACCAT
avgbs_cluster_382.1	B	TGCAGAAAAGAACAGTTTATATTATCAAAAACTTTATCATTTTCTACACAGCCATAGCGACCAT
avgbs_cluster_382.1	C	TGCAGAAAAGAACAGTTTATATTATTAAAAACTTTATCATTTTTTACACAGCCATAGCGACCAT
avgbs_cluster_382.1	D	TGCAGAAAAGAACAGTTTATATTATTAAAAACTTTATCATTTTTTACATAGCCATAGCGACCAT
avgbs_cluster_383.1	A	TGCAGAAAAGAACCAGCCCAGTTAGCCGCTGCGCGTGCTCTTTGCTGCCGCTCGTTTGCGTCTA
avgbs_cluster_383.1	B	TGCAGAAAAGAACCAGCCCAGTTAGCCGCTGCACGTGCTCTTTGCTGCCGCTCGTTTGCGTCTA
avgbs_cluster_386.1	A	TGCAGAAAAGAATTTACGGCGATGACATGGCTTGATGTCCTGCGGCAGAGGAAAAACAAGAGGG
avgbs_cluster_386.1	B	TGCAGAAAAGAATTTACGGCGGCGACATGGCTTGATGTCCTGCGACAGAGGAAAAACAAGAGGG
avgbs_cluster_388.1	A	TGCAGAAAAGAGCCTACTTCGATCGACGATTCTGAGCGGCTTGGTATACCAAATTGAACGAGGT
avgbs_cluster_388.1	B	TGCAGAAAAGAGCCTACTTCGATCGATGATTCTGAGCGGCTTGGTATACCAAATTGAACGAGGT
avgbs_cluster_388.1	C	TGCAGAAAAGAGCCTACTTTGATCGACGATTCTGAGCGGCTTGGTATACCAAATTGAACGAGGT
avgbs_cluster_389.1	A	TGCAGAAAAGATGGCAGCAGCCGTACTAATCCAAGCTAAAACCGAGAAAGAAAAAGTTGAAGCG
avgbs_cluster_389.1	B	TGCAGAAAAGATGGCAGCAGCCGTACTAATCCAAGCTGAAACCGAGAAAGAAAAAGTTGAAGCG
avgbs_cluster_390.1	A	TGCAGAAAAGATGGTCGACACCAAGCACATGGATGAGGCCTCTGCCTCCAACATCTCCGCGGAT
avgbs_cluster_390.1	B	TGCAGAAGAGATGGTCGACACCAAGCACATGGATGAGGCATCTGCCTCCAACATCTCCGCGGAT
avgbs_cluster_390.1	C	TGCAGAAGAGATGGTCGACACCAAGCACATGGATGAGGCCTCTGCCTCCAACATCTCCGCGGAT
avgbs_cluster_391.1	A	TGCAGAAAAGCAAGAACTAGGAGATGTGTTCTTGGGGAACACATCTTTACAGGTTGGCGGCAGC
avgbs_cluster_391.1	B	TGCAGAAAAGCAAGAACTAGGAGATGTGTTCTTGGGGAACACGTCTTTACAGGTTGGCGGCAGC
avgbs_cluster_392.1	A	TGCAGAAAAGCAGATTGATCCCAGCTCGACGTCGAGGTCGAGGTCGGTGTAGGCAGGAGAGCTA
avgbs_cluster_392.1	B	TGCAGAAAAGCAGATTGATCCCAGCTCGGCGTCAAGGTCGAGGTCGGTGTAGGCAGGAGAGCTA
avgbs_cluster_392.1	C	TGCAGAAAAGCAGATTGATCCCAGCTCGGCGTCGAGGTCGAGGTCGGTGTAGGCAGGAGAGCTA
avgbs_cluster_394.1	A	TGCAGAAAAGCGAGCTGATGGAAGGCGAGCATGACGGTGCGGAAGATTTTCGTCGGGAAAGCGA
avgbs_cluster_394.1	B	TGCAGAAAAGCGAGCTGATGGAAGGCGAGCATGACGGTGCGGAAGATTTTCGTCGTGAAAGCGA
avgbs_cluster_395.1	A	TGCAGAAAAGCGCTCACAGGCACACGGGCCGAGATCGGAAGAGCGGTTCAGCAGGAATGCCGAG
avgbs_cluster_395.1	B	TGCAGAAAAGCGCTCACAGGCACGCGGGCCGAGATCGGAAGAGCGGTTCAGCAGGAATGCCGAG
avgbs_cluster_396.1	A	TGCAGAAAAGCGGCGCCAAAGGACGGAGGCCTTGGAGGGGATCTGAGCGCCATCCCCTCGCCGT
avgbs_cluster_396.1	B	TGCAGAAAAGCGGCGCCAAAGGACGGAGGTCTTGGAGGGGATCTGAGCGCCATCCCCTCGCCGT
avgbs_cluster_397.1	A	TGCAGAAAAGTTGTTGGAAATGTGCTGGATAAAACACGGGCGCCAATGATCCGAGATCGGAAGA
avgbs_cluster_397.1	B	TGCAGAATAGTTGTTGGAAATGTGCTGGATAAAACACGGGCGCCAATGATCCGAGATCGGAAGA
avgbs_cluster_401.1	A	TGCAGAAAAGGAGCAAGACAGCGGACAAGGTGATAAAACCCCCGAGATCGGAAGAGCGGTTCAG
avgbs_cluster_401.1	B	TGCAGAAAAGGAGCAAGACAGCGGACAAGGTGATAGAACCCCCGAGATCGGAAGAGCGGTTCAG
avgbs_cluster_404.1	A	TGCAGAAAAGGCGGATGAGCTTGGTGGAGGGCGGGGAGAGGAGGTGCGCGGGGCCGAGATCGGA
avgbs_cluster_404.1	B	TGCAGAAAAGGCGGATGATCTTGGTGGAGGGCGGGGAGAGGAGGTGCACGGGGCCGAGATCGGA
avgbs_cluster_405.1	A	TGCAGAAAAGGGAATCGATCTTGTCCCCAACGCCGAGATCGGAAGAGCGGTTCAGCAGGAATGC
avgbs_cluster_405.1	B	TGCAGAAAATGGCGTCGATCTTGTCCCCAACGCCGAGATCGGAAGAGCGGTTCAGCAGGAATGC
avgbs_cluster_406.1	A	TGCAGAAAAGTACATGGTTGTTTGGTCGGACAACACATTATAGTTGGGCAGGCCTTGCAGAATG
avgbs_cluster_406.1	B	TGCAGGAAAGTACATGGTTGTTTGGTCGGACAACACATTATAGTTGGCCAGGCCTTGCAGAATG
avgbs_cluster_407.1	A	TGCAGAAAAGTACTCGTGATCTTGTTGTTGCTTGCACAAACACACAGGAATGAAGCGAAGAGCG
avgbs_cluster_407.1	B	TGCAGAAAAGTACTCGTGATCTTGTTGTTGCTTGCACAAACACGCAGGAATGAAGCGAAGAGCG
avgbs_cluster_407.2	A	TGCAGAAAAGTACTCGTGATCTTGTTGTTGCTTGCACAAACGCGAAGGAATGAAGCGAAGAGCG
avgbs_cluster_407.2	B	TGCAGAAAAGTACTCGTGATCTTGTTGTTGCTTGCACAAACGCGCAGGAATGAAGCGAAGAGCG
avgbs_cluster_408.1	A	TGCAGAAAAGTGGTCACATTTTACGAAATTTGTGAATGGTGATAGATTTTCGAACATTTCGCAG
avgbs_cluster_408.1	B	TGCAGAAAAGTGGTCACATTTTACGAAATTTGCGAATGGTGATAGATTTTCGAACATTTCGCAG
avgbs_cluster_408.1	C	TGCAGAAAAGTGGTCACATTTTACGAAATTTGCGAATGGTGATAGATTTTTGAACATTTCGCAG
avgbs_cluster_409.1	A	TGCAGAAAAGTCCCTGGAGTACAGAAAGGCCCAAGAAATAAAAATTATACCGAGGCCCAGAAAT
avgbs_cluster_409.1	B	TGCAGAAAAGTCCCTGGAGTACAGAAATGCTCAAGAAATAAAAATTATACCGAGGCCCAGAAAT
avgbs_cluster_411.1	A	TGCAGAAAAGTGGAACGGAGGGCTGCAATCCCTGCCACGTTCCAATGGAACCAAGGTTCAAGCT
avgbs_cluster_411.1	B	TGCAGAAAAGTGGAATGGAGGGCTGCAATCCCTGCCACGTTCTAATGGAACCAAGGTTCAAGCT
avgbs_cluster_412.1	A	TGCAGAAAAGTGGTCACATTTTACGAAATTTGTGAGTGGTGGTGGATTTTCGAACATTTCGTAA
avgbs_cluster_412.1	B	TGCAGAAAAGTGGTCACATTTTGCGAAATTTGTGAGTGATGGTGGATTTTCGAACATTTCGTAG
avgbs_cluster_413.1	A	TGCAGAAAAGTGGTCACATTTTGTGAAATTTGCGAATGGTGGTGGATTTTCGAACATTTTAAAA
avgbs_cluster_413.1	B	TGCAGAAAAGTGGTCACATTTTGTGAAATTTGCGAATGGTGGTGGATTTTCGAACATTTTACAA
avgbs_cluster_414.1	A	TGCAGAAAAGTGGTTACATTTTACGAAATTGGCAAAGGGTGGTTGTTTTCGAACATTTGGCACA
avgbs_cluster_414.1	B	TGCAGGAAAGTGGTTACATTTTACGAAATTGGCAAAGGGTGGTTGTTTTCGAACATTTGGCACA
avgbs_cluster_415.1	A	TGCAGAAAAGTGTTCACATGAAAAGCTAAAAATCCTGATGTTGGGGGTCGGATAATCCGCCCCT
avgbs_cluster_415.1	B	TGCAGAAAAGTGTTCGCATGAAAAGCTAAAAATCCTGATATTGGGGGTCGGATAATCCGCCCCT
avgbs_cluster_415.1	C	TGCAGAAAAGTGTTCGCATGAAAAGCTAAAAATCCTGATGTTGGGGGTCGGATAATCCGCCCCT
avgbs_cluster_416.1	A	TGCAGAAAAGTTAGAGTATAACTCTGTTGAAGGCCACATCGTTTCGACAATTTCAAATTGCACA
avgbs_cluster_416.1	B	TGCAGAAAAGTTGGAGTATAACTCTGTTGAAGGCCACATCGTTTCGACAATTTCAAATTGCACA
avgbs_cluster_417.1	A	TGCAGAAAAGTTTCCCCTTCCACTAGTGGAAAAAGGGCTATCCGTTCGCGACCCCTCAGAGCAT
avgbs_cluster_417.1	B	TGCAGAAAAGTTTCCCCTTCCACTAGTGGAAAAAGGGCTATCCGTTCGCGACCCCTCAGAGTAT
avgbs_cluster_417.1	C	TGCAGAAAAGTTTCCCCTTCCACTAGTGGAAAAAGGGCTATCCGTTCGCGACCTCTCAGAGCAT
avgbs_cluster_418.1	A	TGCAGAAAATAAACTGCTCCGAGTCTCAGTGGTCACATCTTAAAATTATATATGATGGCCCCAT
avgbs_cluster_418.1	B	TGCAGAAAATAAACTGCTCTGAGTCTCAGTGGTCACATCTTAAAATTATATATGATGGCCCCAT
avgbs_cluster_418.2	A	TGCAGAAAATAAACTGCTCTGAGTCTCAGTGGTTACATCTTAAAATTATATACGATGGCCCCAT
avgbs_cluster_418.2	B	TGCAGAAAATAAACTGCTCTGAGTCTCAGTGGTTACATCTTAAAATTATATATGATGGCCCCAT
avgbs_cluster_419.1	A	TGCAGAAAATAAATCTACCAGTTTACTGAGTATTGGAGCTGGATGGACGCACTGTGGCCCCGCA
avgbs_cluster_419.1	B	TGCAGACAATCAATCTACCAGTTTACTGAGTATTGGAGCTGGATGGACGCACTGTGGCCCCGCG
avgbs_cluster_420.1	A	TGCAGAAAATAAATTGAGCTCACTTACCCGTGGCACATAGCATAGAGGTGCGCCATGGATATGT
avgbs_cluster_420.1	B	TGCAGAAAATAAATTGAGCTCACTTACCCGTGGCACATGGCATAGAGGTGCGCCATGAATATGT
avgbs_cluster_420.1	C	TGCAGAAAATAAATTGAGCTCACTTACCCGTGGCACATGGCATAGAGGTGCGCCATGGATATGT
avgbs_cluster_421.1	A	TGCAGAAAATAATAAAGACAGTTTAAACACCGAACCACATCTTCACAGTATGGTGGCGACGCTC
avgbs_cluster_421.1	B	TGCAGAAAATAATAAAGAGACTTTAAACACCGAACCAAATCTTCACAGTATGGTGGCGACGCTC
avgbs_cluster_422.1	A	TGCAGAAAATACATGAAAGCAAGAACATCAAAGGAAAAATTTTAGGCATCATGGGATCAAAACA
avgbs_cluster_422.1	B	TGCAGAAAATACATGAAAGTAAGAACATCAAAGGAAAAAATTTAGGCATCATGGGATCAAAACA
avgbs_cluster_423.1	A	TGCAGAAAATACTTCACCACTTACTCGTGGCGCATCCCATGGTGTGCCATGGCTAAGTGAGGGT
avgbs_cluster_423.1	B	TGCAGAAAATACTTCAGCACTTACTCGTGGCGCATCCCATGGTGTGCCATGGCTAAGTAAGGGT
avgbs_cluster_423.1	C	TGCAGAAAATACTTCAGCACTTACTCGTGGCGCATCCCATGGTGTGCCATGGCTAAGTGAGGGT
avgbs_cluster_424.1	A	TGCAGAAAATAGACGGAAGACGATATTTTATAACGCAGTTCAACGATAAACGCCTACATCTGAC
avgbs_cluster_424.1	B	TGCAGAAAGTAGACGGAAGACGATATTTTATAACGCAGTTCAACGATAAACGCCTACATCTGAC
avgbs_cluster_425.1	A	TGCAGAAAATAGACTGGGATTGGCTCGTCCAATGCAGTTCTTACATGGAAAGTACGAAATTTGG
avgbs_cluster_425.1	B	TGCAGAAAATAGGCTGGGATTGGCTCGTCCAATGCAGTTCTTACATGGAAAGTACGAAATTTGG
avgbs_cluster_426.1	A	TGCAGAAAATAGATCGCCGCTGGCTATGGCAACACGGGGTGGAGGCAGGGCACTCCCGCCGAGA
avgbs_cluster_426.1	B	TGCAGAAAATAGATCGCCGCTGGCTATGGCAGCACGGGGTGGAGGCAGGGCACTCCCGCCGAGA
avgbs_cluster_427.1	A	TGCAGAAAATAGCAATATATGGCAAAAGATTCCTTTATTCAGACACTACAGGAAACAAACACAG
avgbs_cluster_427.1	B	TGCAGAAAATAGCAATATATGGCAAAAGATTCCTTTATTCAGCCACTACAGGAAACAAACACAG
avgbs_cluster_427.1	C	TGCAGAAAATAGCAATATATGGCAAAAGATTCCTTTATTCAGCCACTACAGGAAACAGACACAG
avgbs_cluster_428.1	A	TGCAGAAAATAGGAAAAGGAAACACCCCACGTGGGCGGCAGATAACAGCCACCACACGGGGGTA
avgbs_cluster_428.1	B	TGCAGAAAATAGGAAAAGGAAACACCCCACGTGGGCGGCAGATAACAGCCACCGCACGGGGGTA
avgbs_cluster_428.1	C	TGCAGAAAATAGGAAAAGGAAACAGCCCACGTGGGCGGCAGATAACAGCCACCGCTCGGGGGTA
avgbs_cluster_429.1	A	TGCAGAAAATATAAAAACAAATGTGGCTCTGCTCAATTCCGTCTATTTTCGCTCTATTTTCATG
avgbs_cluster_429.1	B	TGCAGAAAATATGAAAACAAATGTGGCTCTGCTCAATTCCGTCTATTTTCGCTCTATTTTCATG
avgbs_cluster_429.1	C	TGCAGAAAATATGAAAACAAATGTGGCTCTGCTCAATTCCGTTTATTTTCGCTCTATTTTCATG
avgbs_cluster_430.1	A	TGCAGAAAATATGGCTCTTCAAATGGAGCCTGCGATCCTTGGGTCGCAAACTGACGTCACCGTG
avgbs_cluster_430.1	B	TGCAGAAAATCTGGCTCTTCAAATGGAGCCTGCGATCCTTGGGTCGCAAACTGACGTCACCGTG
avgbs_cluster_430.1	C	TGCAGAAAATCTGGCTCTTCAAATGGAGCCTGCGATCCTTGGGTCGCAAACTGACGTCATCGTG
avgbs_cluster_431.1	A	TGCAGAAAATATGGTCAGAAATTGGAATACTACTTGCCATATTCGCAGTGTGTATAGGGATACT
avgbs_cluster_431.1	B	TGCAGAACATATGGTCAGAAATCGGAATACTACTTGCCATATTCGCAGTGTGTATAGGGATACT
avgbs_cluster_431.1	C	TGCAGAACATATGGTCAGAAATTGGAATACTACTTGCCATATTCGCAGTGTGTATAGGGATACT
avgbs_cluster_432.1	A	TGCAGAAAATCAGACCAATCGTTGGTCGGACGAATCGCATTTTCGGCCTGGGTACGCTCAGTCG
avgbs_cluster_432.1	B	TGCAGAAAATCAGACCAATCTTTGGTCGGACGAATCGCATTTTCGGCCTGGGTACGCTCAGTCG
avgbs_cluster_433.1	A	TGCAGAAAATCTTGATAAGGGACATAGTTGAATCCACGTTGCTGTTGTTGCTGGTCATACCATG
avgbs_cluster_433.1	B	TGCAGAAAATCTTGATAAGGGACATAGTTGAATCCATGTTGCTGTTGTTGCTGGTCATACCATG
avgbs_cluster_434.1	A	TGCAGAAAATCATTTTATTCCGAGAGTCTCCTGGAGAAAAGACCACTTGACATTGTTATTAGTT
avgbs_cluster_434.1	B	TGCAGAAAATCATTTTATTTCGAGAGTCTCCTGGAGAAAAGACCACTTGACATTGTTATTAGTT
avgbs_cluster_434.1	C	TGCAGGAAATCATTTTATTCCGAGAGTCTCCTGGAGAAAAGACCACTTGACATTGTTATTAGTT
avgbs_cluster_435.1	A	TGCAGAAAATCCGCCTCCCGACCGTGCCCTCTTAACCGCCTCGCTTCCCTCTCCATTTCCCCTG
avgbs_cluster_435.1	B	TGCAGAAAATCCGCCTCGCGACCGTGCCCTCTTAACCGCCTCGCTTCCCTCTCCATTTCCCCTG
avgbs_cluster_435.1	C	TGCAGAAAATCCGCCTCGTGACCGTGCCCTCTTAACCGCCTCGCTTCCCTCTCCATTTCCCCTG
avgbs_cluster_436.1	A	TGCAGAAAATCGACAAGTACGCAATAGTTATACTGTCCCAGAAATCCGCCAGTCCGCCAACCCA
avgbs_cluster_436.1	B	TGCAGAAAATCGACAAGTACGCAATAGTTATACTGTCCCAGAAATCTGCCAGTCCGCCAACCCA
avgbs_cluster_436.1	C	TGCAGAAAATCGACAAGTACGCTATAGTTATACTGTCCCAGAAATCCGCCAGTCCGCCAACCCA
avgbs_cluster_438.1	A	TGCAGAAAATCGAGTTTTCACGTTCCTGAACTCTCCG
avgbs_cluster_438.1	B	TGCAGAAAATCGAGTTTTCGCGTTCCTGAACTCTCCG
avgbs_cluster_439.1	A	TGCAGAAAATCGCCAGCGTCGCGCTCCGTATCAGGACCGCGACGGAGACGGGACGCCGAGATCG
avgbs_cluster_439.2	A	TGCAGAAAATCGCCAGCGTCGCGCTCCGTATCAGGACCGCGACGGAGACGGTACGCCGAGATCG
avgbs_cluster_439.2	B	TGCAGAAAATCGTCAGCGTCGCGCTCCGTATCAGGACCGCGACGGAGACGGGACGCCGAGATCG
avgbs_cluster_439.1	B	TGCAGAAAATCGTCAGCGTCGCGCTCCGTATCAGGACCGCGACGGAGACGGTACGCCGAGATCG
avgbs_cluster_440.1	A	TGCAGAAAATCGCTTTTTTGCGTCTCGAACTCGTCCAGCGCCAGGTCCGATCGACTAATTCATC
avgbs_cluster_440.1	B	TGCAGAAAATCGCTTTTTTGCGTCTCGAACTCGTCCAGCGCCAGGTGCGATCGACTAATTCATC
avgbs_cluster_441.1	A	TGCAGAAAATCGGATAGTAAGCGTTGCTGAGCTGGGCTGCGCACTGGGATACGAGGGCCCCGAG
avgbs_cluster_441.1	B	TGCAGAAAATCGGATAGTAAGCGTTGCTGAGCTGGGCTGCGCACTGGGATATGAGGGCCCCCAG
avgbs_cluster_442.1	A	TGCAGAAAATCGTCCCTTGTGATGGACGGGAGTAGGAACATAAATGGTATGAATAATTTCAGTT
avgbs_cluster_442.1	B	TGCAGAAAATCGTCCCTTGTGATGGACGGGAGTAGGGACATAAATGGTATGAATAATTTATGTT
avgbs_cluster_442.1	C	TGCAGAAAATCGTCCCTTGTGATGGACGGGAGTAGGGACATAAATGGTATGAATAATTTCTGTT
avgbs_cluster_443.1	A	TGCAGAAAATGACGCGAAAGATACATAGAGGACCCTAGAAAAACTTCGAAAAACACAATAAGGT
avgbs_cluster_443.1	B	TGCAGAAAATGACGCGAAAGATACATAGAGGACCCTAGAAAAACTTCGGAAAACACAATAAGGT
avgbs_cluster_444.1	A	TGCAGAAAATGCAGTATACTTTTTAGAATTTCCAAATCAGAAAATAATTGAGACAAATGTTGGA
avgbs_cluster_444.1	B	TGCAGAAAATGCAGTATACTTTTTAGAATTTCCAAATCAGAAAATAATTGGGACAAATGTTGGA
avgbs_cluster_445.1	A	TGCAGAAAATGCTAGGACTGCTTATACAAAACGAAAATAGAAAATGATACCAGATGAACCGCCG
avgbs_cluster_445.1	B	TGCAGAAAATGCTAGGACTGCTTATACAAAACGAAAATAGAAAATGCTACCAGATGAACCACCG
avgbs_cluster_446.1	A	TGCAGAAAATGCTGGCCCTGTCCGCCGATGCTGACGAGATAATCTGTAGACTGACAGCGGAGGC
avgbs_cluster_446.1	B	TGCAGAAAATGCTGGCCTTGTCCGCCGATGCTGATGAGATAATCTGTAGACTGACCGCGGAGGC
avgbs_cluster_447.1	A	TGCAGAAAATGCTTCTCCTCTCTCTTCTCCGCCCTACCTGATCGCCATGATGATCTCATCGAAG
avgbs_cluster_447.1	B	TGCAGAAAATGCTTCTCCTCTCTCTTCTCCGCCCTACCTGATCGCCGTGATGATCTCATCGAAG
avgbs_cluster_448.1	A	TGCAGAAAATGGAAAAGGAAAAATAGTGGAAAGCCCACATGGGTGGCAGATAATAGCCGCCGCA
avgbs_cluster_448.1	B	TGCAGAAAATGGAAAAGGAAAAATAGTGGAAAGCCCACATGGGTGGCAGCTAATAGCCGCCGCA
avgbs_cluster_448.1	C	TGCAGAAAATGGAAAAGGAAAAATAGTGGAAATCCCACATGGGTGGCAGATAATAGCCGCCGCA
avgbs_cluster_449.1	A	TGCAGAAAATGGCCCAATCCTTTCTTATCAAAGGACAAGCCGAGATCGGAAGAGCGGTTCAGCA
avgbs_cluster_449.1	B	TGCAGCAAATGGCCCAATCCTTTCTTATCAAAGGACAAGCCGAGATCGGAAGAGCGGTTCAGCA
avgbs_cluster_451.1	A	TGCAGAAAATGTCATGAAGTACAAGGCACGTCTCGTCGCGAAGGGGTACGCGCAGAGGCAAGGC
avgbs_cluster_451.1	B	TGCAGGAAATGTCATGAAGTACAAGGCACGTCTCGTCGCGAAGGGGTACGCGCAGAGGCAAGGC
avgbs_cluster_452.1	A	TGCAGAAAATGTCTGAACCGATGATATTTTTAAAAAAAAGTTGTATACATGTGCGAGCAAAATC
avgbs_cluster_452.1	B	TGCAGAAAATGTCTGAACCGATGATATTTTTTAAAAAAAGTTGTATACATGTGCGAGCAAAATC
avgbs_cluster_452.1	C	TGCAGAAAATGTCTGAATCGATGATATTTTAAAAAAAAAGTTGTATACATGTGCGAGCAAAATC
avgbs_cluster_453.1	A	TGCAGAAAATGTGGGTTACACAACTCAGGCTTGACGCACACGCGTGGCTCTGTTACAGGTGTGG
avgbs_cluster_453.1	B	TGCAGAAAATGTGGGTTACGCAACTCAGGCTTGACGCACACGCGTGGCTCTGATACAGGTGTGG
avgbs_cluster_454.1	A	TGCAGAAAATGTGGTCACATTTTTGAAATTTGTAAATGGTGATGGATTTTCGAACATTTCGCAG
avgbs_cluster_454.1	B	TGCAGAAAATGTGGTCACATTTTTGAAATTTGTAAATGGTGATGGATTTTCGAACATTTCGTAG
avgbs_cluster_454.1	C	TGCAGAAAATGTGGTCATATTTTTAAAATTTGTAAATGGTGATGGATTTTCGAACATTTCGCAG
avgbs_cluster_455.1	A	TGCAGAAAATGTTTCAGTAGCATGTCTGCCTGAAGATGAAATGAGAGAGAAGACAGGCGTGCAG
avgbs_cluster_455.1	B	TGCAGAAAATGTTTCAGTAGCATGTCTGCCTGAATATGAAATGAGAGAGAAGACAGGCGTGCAG
avgbs_cluster_456.1	A	TGCAGAAAATTAAACATGCTAAAAATGTAAGATAGATTACAAGGCTATCACAAATACCCAAGCT
avgbs_cluster_456.1	B	TGCAGAAAATTAAACATGCTAAAAATGTAAGATAGATTACAAGGCTCTCATAGATACCCAAGCT
avgbs_cluster_457.1	A	TGCAGAAAATTAAACCACAAACTATACTAGATGTAAAAAGATCTTATTTTTGTGTTTCGGTGGC
avgbs_cluster_457.1	B	TGCAGAAAATTAAACCACAAACTATACTATATGTAAAAAGATCTTATTTTTGTGTTTCGGTGGC
avgbs_cluster_457.1	C	TGCAGAAAATTAAACCACAAACTATACTATATATAAAAAGATCTTATTTTTGTGTTTCGGTGGC
avgbs_cluster_458.1	A	TGCAGAAAATTAAATGCAAGGTAGGACTACTTAATTCATTTATTTTTAAGAAAGCCAAAAGGGA
avgbs_cluster_458.1	B	TGCAGAAAATTAAATGCAAGGTAGGACTAGTTAATTCATTTATTTTTAAGAAAGCCAAAAGGGA
avgbs_cluster_459.1	A	TGCAGAAAATTAGTAAAGAGAAAAATAGTTCAGGCCCACGCGGGTGGCGAATACTAGCCGCCGT
avgbs_cluster_459.1	B	TGCAGAAATTTAGTAAAGGGAAAAATAGTTCAGGCCCACGCGGGTGGCGAATACTAGCCGCCGT
avgbs_cluster_461.1	A	TGCAGAAAATTCTATTTTAACAGAGCCAAAATGCAAAACCAAGCCTACAGATTTGTAGGATTTA
avgbs_cluster_461.1	B	TGCAGAAAATTCTATTTTAACAGAGCCAAAATACAAAACCAAGCCTACAGATGTGTAGGATTTA
avgbs_cluster_461.1	C	TGCAGAAAATTCTATTTTAACAGAGCCAAAATACAAAACCAAGCCTACAGATTTGTAGGATTTA
avgbs_cluster_462.1	A	TGCAGAAAATTGCGTTTTTCTTGTTCCGAATGTGTTCTGGTGCTAGGTCTGACGGACCGATTCA
avgbs_cluster_462.1	B	TGCAGAAAATTGCGTTTTTCTTGTTCCGAATGTGTTCTGGTGCTAGGTCTGACGGACCGATTTA
avgbs_cluster_462.1	C	TGCAGAAAATTGTGTTTTTCTTGTTCCGAATGTGTTCTGGTGCTAGGTCTGACGGACCGATTCA
avgbs_cluster_463.1	A	TGCAGAAAATTGGACCGTAAACTGTACACACGGATTCCTCACGAAGATGACCCACCGAGATCGG
avgbs_cluster_463.1	B	TGCAGAAAATTGGACCGTAATCTGTACACACGGATTCCTCACGAAGATGACCCACCGAGATCGG
avgbs_cluster_464.1	A	TGCAGAAAATTTGACCTCTATCAGGGAATGTCTCGAGCTAACGCAGAATTGCAAAATAATACCT
avgbs_cluster_464.1	B	TGCAGAAAATTTGACCTCTATCAGGGAATGTCTCGAGCTACCGCAGAATTGCAAAATAATACCT
avgbs_cluster_466.1	A	TGCAGAAAATTTGTGGTAGGCTTCAACATAAAGTGGACTTCTCTAGTAGAGTTTTTTTTTTACT
avgbs_cluster_466.1	B	TGCAGAAAATTTGTGGTAGGCTTCAACATAAAGTGGACTTCTCTAGTAGAGTTTTTTTTTTTTT
avgbs_cluster_467.1	A	TGCAGAAAATTTTACTAGATGATCAAAACGGATCTGGAAAAGATATATTCGACGATGGACACTT
avgbs_cluster_467.1	B	TGCAGAAAATTTTCCTAGATGATCAAAACGGATCTGGAAAAGATATATTCGACGATGGACACTT
avgbs_cluster_467.1	C	TGCAGAAATTTTTACTAGATGATCAAAACGGATCTGGAAAAGATATATTCGACGATGGACACTT
avgbs_cluster_468.1	A	TGCAGAAAATTTTCTTTACTAGACTCAGCGTTACGTGACACCCTTTATTCCTAGACTCGTCTCT
avgbs_cluster_468.1	B	TGCAGAAAATTTTCTTTACTAGACTCAGCGTTACGTGGCACCCTTTATTCCTAGACTCGTCTCT
avgbs_cluster_469.1	A	TGCAGAAACAAAAAATAAAGGTCATGACTCAAGAAGAAATATTGTAAAGCCTAGCCAATTGAGC
avgbs_cluster_469.1	B	TGCAGAAACAAAAAATAAAGGTCATGACTCAAGAAGAAATATTGTAAAGCCTAGCCAATTTAGC
avgbs_cluster_469.1	C	TGCAGAAACAAAAAATAAAGGTCGTGACTCAAGAAGAAATATTGTAAAGCCTAGCCAATTGAGC
avgbs_cluster_470.1	A	TGCAGAAACAGAATGAGAAGGAATTGAAGAGTAAAGGTAGCGATCACTTACCTTCTCTGGCGAA
avgbs_cluster_470.1	B	TGCAGAAACAGAATGAGAAGGAATTGATGAGTAAAGGTAGCGATCACTTACCTTCTCTGGCGAA
avgbs_cluster_471.1	A	TGCAGAAACAAACATTTTACCAGAGGCTTTTTACTAAACAAAATCCATGGTTGGCTAGGGCTTG
avgbs_cluster_471.1	B	TGCAGAAACAAACATTTTACCAGAGGCTTTTTACTAAACAAAATCCATGGTTGTCTAGGGCTTG
avgbs_cluster_471.1	C	TGCAGAAACAAACATTTTACCCGAGGCTTTTTACTAAACAAAATCCATGGTTGGCTAGGGCTTG
avgbs_cluster_472.1	A	TGCAGAAACAAAGAATGTATGTTCTGCTGGAAGAGTCCTACAGTCACCAAAGCAACAACCATAG
avgbs_cluster_472.1	B	TGCAGAAACAAAGAATGTATGTTCTGCTGGTAGAGTCCTACAATCACCAAAGCAACAACCATAG
avgbs_cluster_473.1	A	TGCAGAAACAAAGCAGGGGAGGGTGGAGGAGGTGGTGGCCTGGTTGGGATGGGGACCAGCGTCG
avgbs_cluster_473.1	B	TGCAGAAACAAAGCAGGGGAGGGTGGAGGAGGTGGTGGCCTGGTTGGGATGGGGAGCAGCGTCG
avgbs_cluster_474.1	A	TGCAGAAACAAATGGCAACCACACATGGGCGAGCGTGATACACGCCCATGAGCTGTAGATGGAA
avgbs_cluster_474.1	B	TGCAGAAACAAATGGCAACCACACATGGGCGAGCGTGATACACGCCCATGAGCTTTAGATGGAA
avgbs_cluster_475.1	A	TGCAGAAACAACAAGAAAGAGTGAATGAGCTGGTACGCATTGCGAACCAGCAGAACGAAGAAAT
avgbs_cluster_475.1	B	TGCAGAAACAGCAAGAAAGAGTGAATGAGCTGGTACGCATTGCGAACCAGCAGAACGAAGAAAT
avgbs_cluster_477.1	A	TGCAGAAACAACCATTTTAACAGAGGCAAAACTTTAAACACATTGCATAAACAGAAAAATTTTT
avgbs_cluster_477.1	B	TGCAGAAACAACCATTTTAACAGAGGCAAAACTTTAAACACATTGCATAAACAGAAATTTTTTT
avgbs_cluster_478.1	A	TGCAGAAACAAGCCAACATAGGGGCAAACCGACCCGCCCCCGAGATCGGAAGAGCGGTTCAGCA
avgbs_cluster_478.1	B	TGCAGAAACAAGCCAAGATAGGGGCAAACCGACCCGCCCCCGAGATCGGAAGAGCGGTTCAGCA
avgbs_cluster_479.1	A	TGCAGAAACAAGGAAAAAGAACAAGTCCAATCTGACCAAATTTTCGTTCCAATGGGCACTCTCC
avgbs_cluster_479.1	B	TGCAGAAACAAGGAAAAAGAACAAGTCCAATCTGACCGAATTTTCGTTCCAATGGCCACTCTCC
avgbs_cluster_480.1	A	TGCAGAAACAAGGGATTATGAACAAGGCGCAAAAAAAAAAAAAAAAAATCGACCATGCCAACAG
avgbs_cluster_480.1	B	TGCAGAAACAAGGGATTATGAACAAGGCGCAAAAAAAAAAAAAATCAATCGACCATGCCAACAG
avgbs_cluster_481.1	A	TGCAGAAACAAGGGATTATGAACAAGGCGCAAAAAAAAAAAAAAAAATCGACCATGCCAACAGA
avgbs_cluster_481.1	B	TGCAGAAACAAGGGATTATGAACAAGGCGCAAAAAAAAAAAAATCAATCGACCATGCCAACAGA
avgbs_cluster_483.1	A	TGCAGAAACAAGTTATGCATAGATCCGATATCTACCAGCGTTGTGAAACTCACAATGACCTCTA
avgbs_cluster_483.1	B	TGCAGAAACAAGTTATGCATAGATCCGATATCTATCGGCGTTGTGAAACTCACAACGACCTCTA
avgbs_cluster_484.1	A	TGCAGAAACACTGGCCCGCCCGTATCATATCCTTCTGCCGTGTACCTACGCTCCTCTTTTTCCA
avgbs_cluster_484.1	B	TGCAGAAACACTGGCCCGCCCGTATCATATCCTTCTGCCGTGTACGTACGCTCCTCTTTTTCCA
avgbs_cluster_485.1	A	TGCAGAAACACAAAGTTGTCGCTGTCCACGAACTGCTATTCAAGAACAGCTGCACATCTCGGTC
avgbs_cluster_485.1	B	TGCAGAAACACAAAGTTGTCGCTGTCCACGAACTGCTATTCAAGAAGAGCTGCACATCTCGGTC
avgbs_cluster_485.1	C	TGCAGAAACACAAAGTTGTCGCTGTCCACGAACTGCTATTCAATAAGAGCTGCACATCTCGGTC
avgbs_cluster_486.1	A	TGCAGAAACACAACCTCAGTGTTTGGTTATCTGATTTTAGTCTATAGAAGCAAAACTCGGTTGT
avgbs_cluster_486.1	B	TGCAGAAACACAACCTCAGTGTTTGGTTGTCTGATTTTAGTCTATAGAAGCAAAACTCGGTTGT
avgbs_cluster_486.1	C	TGCAGAAACACAACCTTAGTGTTTGGTTGTCTGATTTTAGTCTATAGAAGCAAAACTCGGTTGT
avgbs_cluster_487.1	A	TGCAGAAACACAAGGAGTGAGCAACGCGAATACGAGCAACTCAATACAAGCACCAAGAAGACAA
avgbs_cluster_487.1	B	TGCAGAAACACAAGGAGTGAGCAACGCGAATACGAGCAAGTCAATACAAGCACCAAGAAGACAA
avgbs_cluster_488.1	A	TGCAGAAACACCGACTTCTCCAGCTCATTCTTCTTGATGAATTCTTCGCAGCCGTGGATCCCGT
avgbs_cluster_488.1	B	TGCAGAAACACCGACTTCTCCAGCTCCTTCTTCTTGATGAACTCTTCGCAGCCGTGGATCCCGT
avgbs_cluster_489.1	A	TGCAGAAACACGAGCACGGTAAGCATCTCCACTCCTCCTCGCGCGATCTAAATCGCCGAGATCG
avgbs_cluster_489.1	B	TGCAGAAACACGAGCATGGTAAGCATCTCCACTCCTCCTCGCGTGATCTAAATCGCCGAGATCG
avgbs_cluster_490.1	A	TGCAGAAACACGTCCGACTCCTCCTTCTTCCCGTAAATCTTCAGGTCCCAGTGCTACCATCTAG
avgbs_cluster_490.1	B	TGCAGAAACGCGTCCGACTCCTCCTTCTTCCCGTAAATCTTCAGGTCCCAGTGCTACCATCTAG
avgbs_cluster_490.1	C	TGCAGAAACGCGTCCGACTCTGCCTTCTTCCCGTAAATCTTCAGGTCCCAGTGCTACCATCTAG
avgbs_cluster_491.1	A	TGCAGAAACACTACTAGGAAAACAGCTATAGGTAGACAAAATATTCCGTGGCGCATATGTAGAA
avgbs_cluster_491.1	B	TGCAGAAACACTACTAGGAAAACAGCTATAGGTAGACAAGATATTCCGTGGCGCATATGTAGAG
avgbs_cluster_492.1	A	TGCAGAAACACTAGCTGAGACAGTACGTATATACTACTACTCCGTTGAGGAATTGCTCACCTGT
avgbs_cluster_492.1	B	TGCAGAAACACTCGCTGAGACAATACGTACATACTACTACTCCGTTGAGGAATTGCTCACCTGT
avgbs_cluster_492.1	C	TGCAGAAACACTCGCTGAGACAATACGTATATACTACTACTCCGTTGAGGAATTGCTCGCCTGT
avgbs_cluster_493.1	A	TGCAGAAACACTCGGTAAGCTACACGGGTCTATCACAACGGTTGTGGGGGCTCGGGGAAAGGTC
avgbs_cluster_493.1	B	TGCAGAAACACTCGGTAAGCTAGACGGGTCTATCACAACGGTTGTGGGGGCTCGGGGAAAGGTC
avgbs_cluster_494.1	A	TGCAGAAACACTCGGTAAGCTAGACGGATCTATCACAACAGTTCTGGGGCTCGGAAAAAAGTAG
avgbs_cluster_494.1	B	TGCAGAAACACTCGGTAAGCTAGACGGATCTATCACAACGGCTGTGGGGCTCGGAAAAAAGTAG
avgbs_cluster_494.1	C	TGCAGAAACACTCGGTAAGCTAGACGGATCTATCACAACGGTTGTGGGGCTCGGAAAAAAGTAG
avgbs_cluster_495.1	A	TGCAGAAACACTCTTCAGATATTTTGTGCTCGCTGATCCCATCTGCCTCAGTCAACGGAACACT
avgbs_cluster_495.1	B	TGCAGAAACACTCTTCAGATATTTTGTGCTCGCTGATCTCATCTGCCTCAGTCAACAGAACACT
avgbs_cluster_497.1	A	TGCAGAAACAGCCGTTACCAGGTATGTCACCTTCGCCACAGAATTAGACCCACAGATAACATAT
avgbs_cluster_497.1	B	TGCAGAAACAGCCGTTACCAGGTATGTCACCTTCGCCACAGAATTAGACCCACATATAACATAT
avgbs_cluster_497.1	C	TGCAGAAACAGCCGTTACCAGGTATGTCACCTTCGTCACAGAATTAGACCCACAGATAACATAT
avgbs_cluster_498.1	A	TGCAGAAACAGGGAAAGGAAGGTCCAGCGAGTTGCGCTGCACGCTACCCGAGATCGGAAGAGCG
avgbs_cluster_498.1	B	TGCAGAAACAGGGAAGGGAAGGTCCAGCGAGTTGCGCTGCACGCTACCCGAGATCGGAAGAGCG
avgbs_cluster_499.1	A	TGCAGAAACAGGGGAAGCAACAAGGTGTCAAGAGCGAAGAGCTGAAGGAAAAGAAGAGGAGCAA
avgbs_cluster_499.1	B	TGCAGAAACAGGGGGAGCAACAAGGTGTCAAGAGCGAAGAGCTGAAGGAAAAGAAGAGGAGCAA
avgbs_cluster_500.1	A	TGCAGAAACAGGTCCAGACTCCAAAACTATCGGAGCTGGTGCAGTAAAGTACTCGACGGTGAAC
avgbs_cluster_500.1	B	TGCAGAAACAGGTCCAGACTCCGAAACTATCGGAGCTGGTGCAGTAAAGTACTCGACGGTGAAC
avgbs_cluster_500.1	C	TGCAGAAACAGGTCCAGACTCCGAAACTATTGGAGCTGGTGCAGTAAAGTACTCGACGGTGAAC
avgbs_cluster_501.1	A	TGCAGAAACATAATATAAAGAAACAGGACATTTATATGGGTTGAGCCAAAAACGCACACCGTGG
avgbs_cluster_501.1	B	TGCAGAAACATAATATAAAGAAACATGACATTTATATGGGTTGAGCCCAAAACGCACACCGTGG
avgbs_cluster_502.1	A	TGCAGAAACATACGCGCGACACGGCTAGCCTTACGCCGCCGAGGGACTCAAACTTCAGAACTCG
avgbs_cluster_502.1	B	TGCAGAAACATACGGGCGACACGGCTAGCCTTACGCCGCCGAGGGACTCAAACTTCAGAACTCG
avgbs_cluster_503.1	A	TGCAGAAACATATACACTATAATAAACTGCATATTTTAAAAATAAAATGTTGGTCCCAGTTCAT
avgbs_cluster_503.1	B	TGCAGGAACATATACACTATAATAAACTGCATATTTTAAAAATAAAATGTTGGTCCCAGTTCAT
avgbs_cluster_503.1	C	TGCAGGAACATATACACTATAATAGACTGCATATTTTAAAAATAAAATGTTGGTCCCAGTTCAT
avgbs_cluster_504.1	A	TGCAGAAACATCACGGCAGGCGCGTCAATACCCACGTAGCGGCATAAACGCGCACGCGCTCCAA
avgbs_cluster_504.1	B	TGCAGAAACATCACGGCAGGCGCGTCAATACCCACGTAGCGGCATAAACGTGCACGCGCTCCAA
avgbs_cluster_505.1	A	TGCAGAAACATGCACCAACATGGCGTGTCACGACGAATCCTCCAACGCCAGCTGATCTCACAGG
avgbs_cluster_505.1	B	TGCAGAAACATGCACCAACATGGCGTGTCACGACGAATCCTCCAACGTCGGCTGATCTCACAGG
avgbs_cluster_506.1	A	TGCAGAAACATGCAGATCCAAGGAAGAACAAAAAACCAAAACGATGTACTGCTAACTACTGTCG
avgbs_cluster_506.1	B	TGCAGAAGCGTGCAGATCCAAGGAAGAACAAAAAACCAAAACGATGTACTGCTAACTACTGTCC
avgbs_cluster_507.1	A	TGCAGAAACATGCTCACAAGATTTGTTACTTGAGAGGCTCCCTCGACCCCCACCGAACTTCCTC
avgbs_cluster_507.1	B	TGCAGAAACATGCTCACAAGATTTGTTACTTGAGCGGCTCCCTCGACCCCCACCGAACTTCCTC
avgbs_cluster_507.2	A	TGCAGAAACATGCTCACAAGATTTGTTACTTGAGCGGCTCCCTCGACCCCCACCGTACTTCCTA
avgbs_cluster_507.2	B	TGCAGAAACATGCTCACAAGATTTGTTACTTGAGCGGCTCCCTCGACCCCCACCGTACTTCCTC
avgbs_cluster_510.1	A	TGCAGAAACCAAAAATATTTCTACTGCTCAGGTCATACAAATCAGCAATCGGTGCCCAAATTAA
avgbs_cluster_510.1	B	TGCAGAAACCAAAAATATTTCTACTGCTCAGGTCATACAAATCAGCAATCGGTGCCGAAATTAA
avgbs_cluster_512.1	A	TGCAGAAACCAACCAGCTCATCGTATCTGGTTGGACCGAGGGAGATGATTCTACCAACTAGATT
avgbs_cluster_512.1	B	TGCAGAAACCAACCAGCTCATCGTATCTGGTTGGACCGAGGGAGCTGATTCTACCAACTAGATT
avgbs_cluster_512.1	C	TGCAGAAACCAACCAGCTCATCGTATCTGGTTGGACTGAGGGAGCTGATTCTACCAACTAGATT
avgbs_cluster_513.1	A	TGCAGAAACCAAGAAGACGATGAGCAGAAGCAGCATGACAACTGAAACTCCATGGACGACTTTC
avgbs_cluster_513.1	B	TGCAGGAACCAAGAAGACGACGAGCAGAAGCAGCATGACAACTGAAACTCCATGGACGACTTTC
avgbs_cluster_513.1	C	TGCAGGAACCAAGAAGACGATGAGCAGAAGCAGCATGACAACTGAAACTCCATGGACGACTTTC
avgbs_cluster_514.1	A	TGCAGAAACCAATAAAAGAGATAAGAGTACCAGAACCAACCCCTATTCCAACTAAACACCACTC
avgbs_cluster_514.1	B	TGCAGAAACTAATAAAAGAGATAAGAGTACCAGAATCAACCCCTATTCCAACTAACCACCACTC
avgbs_cluster_517.1	A	TGCAGAAACCAGCGGCGTCGGGGGAACAGCGGCGTCGGAGGGAACAGCGGCAACTCGTCCTGGG
avgbs_cluster_517.1	B	TGCAGGAACCAGCGGCGTCGGGGGAACAGCGGCGTCGGGGGGAACAGCGACAACTCGTCCTGGG
avgbs_cluster_517.1	C	TGCAGGAACCAGCGGCGTCGGGGGAACAGCGGCGTCGGGGGGAACAGCGGCAACTCGTCCTGGG
avgbs_cluster_518.1	A	TGCAGAAACCATTCAGAAAATATTTTTTATTAGAGAAACACAATATCTATGTACATAGTCCGAG
avgbs_cluster_518.1	B	TGCAGAAACCATTCAGAAAATGTTTTTTATTAGAGAAACACAATATCTATGTACATAGTCCGAG
avgbs_cluster_519.1	A	TGCAGAAACCCAAGACCGAAGCTTGTAACCGTTTATGAAAGTAGATAATGAGAATGGTTGTACG
avgbs_cluster_519.1	B	TGCAGACACCCAAGACCAAAGCTTGTAACCGTTTATGAAAGTAGATAATGAGAATGGTTGTACG
avgbs_cluster_519.1	C	TGCAGACACCCAAGACCGAAGCTTGTAACCGTTTATGAAAGTAGATAATGAGAATGGTTGTACG
avgbs_cluster_520.1	A	TGCAGAAACCCAAGGAGTGAGCAACGCGATTACGAACAAGTCAATACAAGCACCGAGATCGGAA
avgbs_cluster_520.1	B	TGCAGAAACCCAAGGTGTGAGCAACGCAATTACGAGCAAGTCAATACAAGCACCGAGATCGGAA
avgbs_cluster_521.1	A	TGCAGAAACCCCCTTGTGGACTGTAGTACTACTCGTAGTATAGTAGTACTACCTCTGATCCAAA
avgbs_cluster_521.1	B	TGCAGAAACCCCCTTGTGGACTGTAGTACTACTCGTAGTATAGTAGTACTACCTCTGATTCCAA
avgbs_cluster_523.1	A	TGCAGAAACCCGCATCGGCTGCCACGACAGAAAAGGGCCCCAAAACTATGCCGCGGCAGAAACC
avgbs_cluster_523.1	B	TGCAGAAACCCGCATCGGCTGCCACGACAGAAAAGGGCCCCAAAACTCTGCCGCGGCAGAAACC
avgbs_cluster_523.1	C	TGCAGAAACCCGCATCGGCTGCTACGACAGAAAAGGGCCCCAAAACTATGCCGCGGCAGAAACC
avgbs_cluster_524.1	A	TGCAGAAACCCTAGCTTTTGGGAGATATACGTACCGTGCATGGGGGTCGACTGCCACTCGAGCC
avgbs_cluster_524.1	B	TGCAGAAACCCTAGCTTTTGGGAGATATGCGTACCGTGCATGGGGGTCGACTGCCACTCGAGCC
avgbs_cluster_526.1	A	TGCAGAAACCCTCTGCCTCTGCCCTTCTCAAGCACACATACACAAAATTCTTGTACCGTACTAT
avgbs_cluster_526.1	B	TGCAGAAACCCTCTGTCTCTGCTCTTCTCAAGCACACATACACAAAATTCTTGTACCGTACTAT
avgbs_cluster_527.1	A	TGCAGAAACCCTGAGTACCAATTTAAATCTCCACAAAACTGTCTGTAGCCGCCGCCACCATCGT
avgbs_cluster_527.1	B	TGCAGAAACCCTGAGTACCCAAATAAATCTCCACAAAACTGTCTGTAGCCGCCGCCACCATCGT
avgbs_cluster_527.1	C	TGCAGAAACCCTGAGTACCCAATTAAATCTCCACAAAACTGTCTGTAGCCGCCGCCACCATCGT
avgbs_cluster_528.1	A	TGCAGAAACCGAATGAGGAGATTAGTTCGGCCGAAGAAGATGAAGAGAAATGGAAAAGTACAGA
avgbs_cluster_528.1	B	TGCAGAAACCGAATGAGGAGATTAGTTCGGCCGAAGAAGATGAAGAGAAATTTAAAAGTACAGA
avgbs_cluster_528.1	C	TGCAGAAACTGAATGAGGAGATTAGTTCGGCCGAAGAAGATGAAGAGAAATTTAAAAGTACAGA
avgbs_cluster_529.1	A	TGCAGAAACCGAGCAGTGGTGATGCCTTCATCTCCTCCGCCAACATGGCACGCCGAGATCGGAA
avgbs_cluster_529.1	B	TGCAGAAACCGATCAGTGGTGATGCCTTCATCTCCTCCGCCAACATGGCACGCCGAGATCGGAA
avgbs_cluster_530.1	A	TGCAGAAACCGATTATCAGCAAAAAAATGGAAGAGGAGAAAGAAGAAAGTATTCGGCAATTGAA
avgbs_cluster_530.1	B	TGCAGAAACCGATTATCAGCAAAAAAATGGAAGAGGGGAAAGAAGAAAGTATTCGGCAATTGAA
avgbs_cluster_530.1	C	TGCAGAAATCGATTATTAGCAAAACAATGGAAGAGGAGAAAGAAGAAAGTATTCGGCAATTGAA
avgbs_cluster_531.1	A	TGCAGAAACCGCCGACCGAATCCGTTCACCGCCGCAGGGTCGCCCGAGATCGGAAGAGCGGTTC
avgbs_cluster_531.1	B	TGCAGAGACCGCCGACCGAATCCGTTCACCGCCGCAGGGTCGCCCGAGATCGGAAGAGCGGTTC
avgbs_cluster_532.1	A	TGCAGAAACCTCCACCCCCGTGGCAACCGAGATCGGAAGAGCGGTTCAGCAGGAATGCCGAGAC
avgbs_cluster_532.1	B	TGCAGAAACCTCCGCCCCCGTGGCAACCGAGATCGGAAGAGCGGTTCAGCAGGAATGCCGAGAC
avgbs_cluster_533.1	A	TGCAGAAACCTCGCCAAGCGCCTCCTCTGTGGCGGTTTTGGGCACAAAGCTCGCTCCTACCTGG
avgbs_cluster_533.1	B	TGCAGAAACCTCGCCAAGTGCCTCCTCTGTGGCGGTTTTGGGCACAAAGCTCGCTCCTACCTGG
avgbs_cluster_535.1	A	TGCAGAAACCTTTTATAGGGTATGTATTCTGATCTGCCGCTGTCCCGATTCTTCTGAAATCACT
avgbs_cluster_535.1	B	TGCAGAAACCTTTTATAGGGTCTGTATTCTGATCTGCTGCTGTCCTGATTCTTCTGAAATCACT
avgbs_cluster_536.1	A	TGCAGAAACGACAACCGTAGCAGCGGCGGATACCACGGAAGCAAATTCCGTGATGGAGGACGCC
avgbs_cluster_536.1	B	TGCAGAAACGGCAACCGTAGCAGCGGCGGATACCACGGAAGCAAATTCCGTGACGGAGGACGCC
avgbs_cluster_538.1	A	TGCAGAAACGAGAGTTAGCCGCCTCGGAATCAGACAATGGCCACAGTTGCACCTCCGCTCAAGT
avgbs_cluster_538.1	B	TGCAGAAACGAGAGTTAGCCGCCTCGGAATCAGACAATGGCCATAGTTGCACCTCCGCTCAAGT
avgbs_cluster_539.1	A	TGCAGAAACGAGATCGGACAAACCACAGTTGACAGTGATGTACCGACGGCAGTGAGTGGCGGAG
avgbs_cluster_539.1	B	TGCAGAAACGAGATCGGACAAACTACAGTTGACAGTGATGTACCGACGGCAGTCAGTGGCGGAG
avgbs_cluster_540.1	A	TGCAGAAACGAGCCCACGGCAAGGTCGGTGGCGAACACGAGCACGAGGGTAATGGCAAAACCCT
avgbs_cluster_540.1	B	TGCAGAAACGAGCCCACGGCAAGGTCGGTGGCGAACACGAGCACGAGGGTGATCGCAAAACCCT
avgbs_cluster_541.1	A	TGCAGAAACGATCAAGAAATCAGACCATGGAACCAATCTCACTGCTGCTCCACTGCAACGGGAG
avgbs_cluster_541.1	B	TGCAGAAACGATCAAGAAATCAGTCCATGAAACCAATCTCACTGCTGCTCCACTGCAACGGGAG
avgbs_cluster_542.1	A	TGCAGAAACGATGTCGCCATGCGAGAATAACACTACTGCAAGGAGGAAGGCCCCCCACCACCAT
avgbs_cluster_542.1	B	TGCAGAAACGCTGTCGCCATGCGAGAATAACACTACTGCAAGGAGGAAGGCCCCCCACCACCAT
avgbs_cluster_542.1	C	TGCAGAATCGCTGTCGCCATGCGAGAATAACACTACTGCAAGGAGGAAGGCCCCCCACCACCAT
avgbs_cluster_543.1	A	TGCAGAAACGATTGTGTACACGTTACACACGTCTTCGTAGAAAGCAATACGGTATCAGCAGCGA
avgbs_cluster_543.1	B	TGCAGATACGATTGTGTACACGTTACACACGTCTTCGTAGAAAGCAATACGGTATCAGCAGCGA
avgbs_cluster_546.1	A	TGCAGAAACGCGATCGGCTCCCCGTCCTCTTCCTGTACGCGATGAAGCCCAAGCTCCCGAGGGT
avgbs_cluster_546.1	B	TGCAGAAACGCGATCGGCTCCCCGTCCTCTTCCTGTACGCGATGAAGCCCAAGCTCCTGAGGGT
avgbs_cluster_549.1	A	TGCAGAAACGGCCGATCGGACTGAAGGAAAAAATCCACCGTCCTGCGTCCCTGCGGATTGCCAA
avgbs_cluster_549.1	B	TGCAGGAACGGCCGATCGGACTGAAGGAAAATATCCACCGTCCTGCGTCCCTGCGGATTGCCAA
avgbs_cluster_550.1	A	TGCAGAAACGGATCGAGCTCGTCGTGGGAGAGGGGATCATTGGGCCACGGCCGTCCCGAGATCG
avgbs_cluster_550.1	B	TGCAGAAATGGATCGAGCTCGTCGTGGGAGAGGGGATCATTGGGCCACGGCGGTCCCGAGATCG
avgbs_cluster_551.1	A	TGCAGAAACGGCAATCAGCTTCTTCTTTTTTTCCCTTTTCCCCTTTGGGATCACAAGGTTTTCC
avgbs_cluster_551.1	B	TGCAGAAACGGCGATCAGCTTCTTCTTTTTTTCCCTTTTCCCCCTTGGGATCACAAGGTTTTCC
avgbs_cluster_551.1	C	TGCAGAAACGGCGATCAGCTTCTTCTTTTTTTCCCTTTTCCCCTTTGGGATCACAAGGTTTTCC
avgbs_cluster_552.1	A	TGCAGAAACGGCCCTCGCGCGAGTTGACCAAGAGCATGGACGAGCACGCCGCCGACATTGGCGT
avgbs_cluster_552.1	B	TGCAGAAACGGCCCTCGCGCGAGTTGACCAAGAGCATGGACGAGCACGCCGCTGACATTGGCGT
avgbs_cluster_552.1	C	TGCAGAAACGGCCCTTGCGCGAGTTGACCAAGAGCATGGACGAGCACGCCGCTGACATTGGCGT
avgbs_cluster_552.1	D	TGCAGAAACGGCCCTTGCGTGAGTTGACCAAGAGCATGGACGAGCACGCCGCCGACATTGGCGT
avgbs_cluster_553.1	A	TGCAGAAACGGCGGCGACTCATGCAAGGCAGCAATTGGTGCCCATGACGTAACAACTACTAGGG
avgbs_cluster_553.1	B	TGCAGAAACGGCGGCGACTCATGCAAGGCAGCAATTGGTGCCCATGATGTAAGAACTACTAGGG
avgbs_cluster_554.1	A	TGCAGAAACGGCTCCACGTCCGCGACGGACTGTACGGCCGTCCCTTCCCTGGCGAAAGACCTCT
avgbs_cluster_554.1	B	TGCAGAAACGGCTCCACGTCCGTGACGGACTGTACGGCCGTCCCTTCCCTGGCGAAAGACCTCT
avgbs_cluster_555.2	A	TGCAGAAACGGCTCCGCCCATTCATGAGAAGTGATCTGCAAGAAGATGAATATAGAGAAGAGGA
avgbs_cluster_555.2	B	TGCAGAAACGGCTCCGCCCATTCATGAGATGTGATCTGCAAGAAGATGAATATAGAGAAGAGGA
avgbs_cluster_555.1	A	TGCAGAAACGGTTCCGCCCATTCATGAGATGTGATCTGCAAGAAGATGAATATAGAGAAGAGGA
avgbs_cluster_555.1	B	TGCAGAAACGGTTCCGCCCATTCATGAGATGTGATCTGCAAGAAGATGAATATGGAGAAGAGGA
avgbs_cluster_556.1	A	TGCAGAAACGGGCGAAGGCTCCCTTTGCTAAGTTCGTGTCGTTATCCGTGATGATGTTGTTGGG
avgbs_cluster_556.1	B	TGCAGAATCGGGCGAAGGCTCCCTTTGCTAAGTTCGTGTCGTTATCCGTGATGATGCTGTTGGG
avgbs_cluster_557.1	A	TGCAGAAACGGTCTCCCCCTCGCCTACCGTTGGCATCCCGATCTTCCCCTCGCTCGACTGAATC
avgbs_cluster_557.1	B	TGCAGAAACGGTCTCCCCCTCGCCTGCCGTTGGCCTCCCGATCTTCCCCTGGCTCGACTGAATC
avgbs_cluster_558.1	A	TGCAGAAACGTATCCACTTTACCTTAACAAGTAGTGATGACTTCTTCAGATTGTTCTGTGGAAC
avgbs_cluster_558.1	B	TGCAGAAACGTATCCTCTTTACCTTAACAAGTAGTGATGACTTCTTCAGATTGTTCTGTGGAAC
avgbs_cluster_559.1	A	TGCAGAAACGTATCGCAGCAGTGCCCATGGCACTATGCTTTGAGGGCACATGCGTCCAGGCACA
avgbs_cluster_559.1	B	TGCAGGAACGTATCGCAGCAGTGCCCATGGCACTATGCTTTGAGGGCACATGCGTGCAGGCACA
avgbs_cluster_560.1	A	TGCAGAAACGTCCAAAATCGATGTTTCCAGCGGGCCAAGATTTAGACTGCTTTAAGAACAGTGT
avgbs_cluster_560.1	B	TGCAGAAACGTCCAAAATCGGTGTTTCCAGCGGGCCAAGATTTAGACTGCTTTAAGAACAGTGT
avgbs_cluster_560.1	C	TGCAGAAACGTCCAAAATCGGTGTTTCCAGCGGGCCAAGATTTAGACTGCTTTAAGAACCGTGT
avgbs_cluster_561.1	A	TGCAGAAACGTCCAGGTATGGCTTCCCGCTTTCTGCATTGATCCGAGATCGGAAGAGCGGTTCA
avgbs_cluster_561.1	B	TGCAGAAACGTCCAGGTATGGCTTCCCGTTTTCTGCATTGATCCGAGATCGGAAGAGCGGTTCA
avgbs_cluster_562.1	A	TGCAGAAACGTCGGCCAAAGCAAGACTTCGCTTTTTCTAGGCGTCGCGACTCTCTTGTCTGCCC
avgbs_cluster_562.1	B	TGCAGAAACGTCGGCCAAAGCAAGACTTCGCTTTTTCTGGGCGTCGCGACTCTCTTGTCTGCCC
avgbs_cluster_562.1	C	TGCAGAATCGTCGGCCAAAGCAAGACTTCGCTTTTTCTGGGCGTCGCGACTCTCTTGTCTGCCC
avgbs_cluster_563.1	A	TGCAGAAACGTCTAATTTCAATGGCTCAAGTTTTAATCTGCTTTAAAACGCATGCCGCACGTGC
avgbs_cluster_563.1	B	TGCAGAAACGTCTAATTTCAATGGCTCAAGTTTTAGTCTGTTTTAAAACGCATGCCGCACGTGC
avgbs_cluster_564.1	A	TGCAGAAACTACACAGATTAAGGTTGTGCATCTCAAAGTATTGAGTGACTATGACGATAATTTA
avgbs_cluster_564.1	B	TGCAGAAACTACACAGATTAAGGTTGTGCATCCCAAAGTATTGAGTGACTATGACGCTAATTTA
avgbs_cluster_565.1	A	TGCAGAAACTACACGACGAAATTTCCCACCGAATTTCCTACCAGCTCTAGAGTTAAACCTGTCT
avgbs_cluster_565.1	B	TGCAGAAACTGCACGACGAAATTTCCCACCGAATTTCCTACCAGCTCTAGAGTTAAACCTGTCT
avgbs_cluster_567.1	A	TGCAGAAACTAGACGGCTGACACTTTCGTGATGGCGAGCGCGCACCGCGGCAAGGTCGGCAGTG
avgbs_cluster_567.1	B	TGCAGAAACTAGACGGCTGACACTTTCGTGATGGCGAGCGCGCACCGCGGCGAGGTCGGCAGTG
avgbs_cluster_568.1	A	TGCAGAAACTAGCAAATCGGTGGTAGCAAGTAGCGTCACATCGATGGCAGCAAGGAAACAAGCA
avgbs_cluster_568.1	B	TGCAGCAACTAGCAAATCGGTGGCAGCAAGTAGCGTCACATCGATGGCAGCAAGGAAACAAGCA
avgbs_cluster_569.1	A	TGCAGAAACTAGCCGTTGACCCACTCGAGTTGAAACCTCGAGCTACCTAAACAACTACTCTCTC
avgbs_cluster_569.1	B	TGCAGAAACTAGCCGTTGACCCACTCGAGTTGAAACCTCGAGCTACCTAAACAACTATTCTCTC
avgbs_cluster_569.1	C	TGCAGAAACTAGCCGTTGACCCACTCGAGTTGAGACCTCGAGTTACCTAAACAACTACTCTCTC
avgbs_cluster_570.1	A	TGCAGAAACTAGGTGGATTGAACACTAGATTTGAAGGCCTAGGAGATCAGCAAAACTGCCAACG
avgbs_cluster_570.1	B	TGCAGGAACTAGGTGGATTGAACACTAGATTTGAAGGCCTAGGAGATCAGCAAAACTGCCAACG
avgbs_cluster_571.1	A	TGCAGAAACTATAGCAGACATCCAGATGAAAGTTGGTGACCTAATTCCCTGAAAGGTACAAAAG
avgbs_cluster_571.1	B	TGCAGAAACTATAGCAGACATCCAGGTGAAAGTTAGTGATCTAATTCCCTGAAAGGTACAAAAG
avgbs_cluster_572.1	A	TGCAGAAACTATCTAGTGGATTTCAGCAGTGTTTTAATTACTCAGGGAGTTTTATAATTCCTTT
avgbs_cluster_572.1	B	TGCAGAAACTGTCTAGTGGATTTCAGCAGTGTTTTAATAACTCAGGGAGTTTTATAATTCCTTT
avgbs_cluster_572.1	C	TGCAGAAACTGTCTAGTGGATTTCAGCAGTGTTTTAATTACTCAGGGAGTTTTATAATTCCTTT
avgbs_cluster_573.1	A	TGCAGAAACTATCTAGTGGATTTCTACAGTGTTTTAATTATTCAGGGAGTTTTATAATTCCTTT
avgbs_cluster_573.1	B	TGCAGAAACTATCTAGTGGCTTTCTACAGTGTTTTAATTATTCAGGGAGTTTTATAATTCCTTT
avgbs_cluster_574.1	A	TGCAGAAACTGTCTAGTGGATTTCTGCAATGTTTTAATTATTCAGAGAGTTTTGTAATTCCTTT
avgbs_cluster_574.1	B	TGCAGAAACTGTCTAGTGGCTTTCTCCAATGTTTTAATTATTCAGAGAGTTTTGTAATTCCTTT
avgbs_cluster_574.1	C	TGCAGAAACTGTCTAGTGGCTTTCTGCAATGTTTTAATTATTCAGAGAGTTTTGTAATTCCTTT
avgbs_cluster_576.1	A	TGCAGAAACTATCTATTGGCCTTATGCAGTGTTTTAATTACTCGGGGAGTTTTATAAAACCTTT
avgbs_cluster_576.1	B	TGCAGAAACTGTCTATTGGCCTTATGCAGTGTTTTAATTACTCGGGGAGTTTTATAATACCTTT
avgbs_cluster_576.1	C	TGCAGAAACTGTCTATTGGTCTTATGCAGTGTTTTAATTACTCGGGGAGTTTTATAATACCTTT
avgbs_cluster_577.1	A	TGCAGAAACTCCCATGCCGATGATGTTGTTCTTCATTAATTGCCCAAGGAGTGCTTGTCGTCCT
avgbs_cluster_577.1	B	TGCAGAAACTCCCATGCCGATGATGTTGTTCTTCATTAATTTCCCAAGGAGTGCTTGTCGTCAT
avgbs_cluster_578.1	A	TGCAGAAACTCCTGCCACGGCAGAAAAAACGGCCACGGCAGAGCAAAACTCTGACCCGAGATCG
avgbs_cluster_578.1	B	TGCAGAAACTCCTGCCGCGGCAGGAAAAACGGCCACGGCAGAGCAAAACTCTGACCCGAGATCG
avgbs_cluster_579.1	A	TGCAGAAACTCGGAGATCCACGGACCAATAAAAAGAAGAAGATGCATGTGTTTTGAATGCTACG
avgbs_cluster_579.1	B	TGCAGAAACTCGGAGATCCACGGACCAATAAAAAGAAGAAGATGCATGTGTTTTGAATGCTACT
avgbs_cluster_579.2	A	TGCAGAAACTCGGAGATCCTCGGACCAATAAAAAGAAGAAGATGCATGTGTTTTGAATGCCACT
avgbs_cluster_579.2	B	TGCAGAAACTCGGAGATCCTCGGACCAATAAAAAGAAGAAGATGCATGTGTTTTGAATGCTACT
avgbs_cluster_579.1	C	TGCAGAAACTTGGAGATCCACGGACCAATAAAAAGAAGAAGATGCATGTGTTTTGAATGCTACT
avgbs_cluster_580.1	A	TGCAGAAACTCGTAGAGGTGTTCATGAAGGGAATCCATGCTAGCATAAAGAGGGACGTTTATTA
avgbs_cluster_580.1	B	TGCAGAAACTCGTAGAGGTGTTCCTGAAGGGAATCCATGCTAGCATAAAGAGGGACGTTTATTA
avgbs_cluster_581.1	A	TGCAGAAACTCGTCCTGCATGCGCCGTCACTCGTTCTTGCGCCCCGCGCCGCCGCAGCCTCGCC
avgbs_cluster_581.1	B	TGCAGAAACTCGTCCTGCATGCGCCGTCGCTCGTTCTTGCGCCCCGCGCCGCCGTAGCCTCGCC
avgbs_cluster_582.1	A	TGCAGAAACTCTAACTCTGAAACTTGGCTTGTAATTAGTGAAGAATATTGGATGCTCTCTGGTC
avgbs_cluster_582.1	B	TGCAGAAACTCTAACTCTGAAACTTGGCTTGTAATTAGTGGAGAATATTGGATGCTCTCTGGTC
avgbs_cluster_583.1	A	TGCAGAAACTCTCCACCATAGCACCACGCCGTCGTGCTGCTCTCAACACCCGAGATCGGAAGAG
avgbs_cluster_583.1	B	TGCAGAAACTCTCCACCATAGCACCACGCCGTCGTGCTGCTGTCAACACCCGAGATCGGAAGAG
avgbs_cluster_583.1	C	TGCAGAAACTCTCCACCATAGCACCACGCTGTCGTGCTGCTGTCAACACCCGAGATCGGAAGAG
avgbs_cluster_584.1	A	TGCAGAAACTCTTATATGCTTCAGTTTTCCTGCTAATTTGCACAGCCAAGACAATCAACCTAGA
avgbs_cluster_584.1	B	TGCAGAAACTCTTATATGCTTCAGTTTTCCTGCTAATTTGCACAGCCAAGGCAATCAACCTAGA
avgbs_cluster_585.1	A	TGCAGAAACTCTTCTGTGTCTCAATTTTCCTGCTAATATGTGCAGCCAAGGCGATCAACCCAGA
avgbs_cluster_585.1	B	TGCAGAAACTCTTCTTTGTCTCAATTTTCCTGCTAATATGTGCAGTCAAGGCGATCAACCCAGA
avgbs_cluster_585.1	C	TGCAGAAACTCTTCTTTGTCTCAGTTTTCCTGCTAATATGTGCAGCCAAGGCGATCAACCCAGA
avgbs_cluster_585.1	D	TGCAGAAACTCTTCTTTGTCTCAGTTTTCCTGCTAATATGTGCAGTCAAGGCGATCAACCCAGA
avgbs_cluster_587.1	A	TGCAGAAACTGAATTAGCAGAAGAACGTTCCTACAGGCGACTTAGCTAGATTAAACAACTCTAC
avgbs_cluster_587.1	B	TGCAGAAACTGAATTAGCAGAAGAACGTTTCTACAGGCGACTTAGCTAGATTAAACAACTCCAC
avgbs_cluster_587.2	A	TGCAGAAACTGAATTGGCAGAAGAACGTTTCTACAGGCGACTTAGCTAGATTAAACAACTCCAC
avgbs_cluster_587.2	B	TGCAGAAACTGAATTGGCAGAAGAACGTTTCTACAGGCGACTTAGCTAGATTAAACAACTCTAC
avgbs_cluster_587.1	C	TGCAGAAACTGAATTGGCAGAAGAACGTTTCTCCAGGCGACTTAGCTAGATTAAACAACTCCAC
avgbs_cluster_588.1	A	TGCAGAAACTGCAAACGGCAAGGGAAATAATTATGATGAGTTTTACTTGCTACAGGGGCTGAAC
avgbs_cluster_588.1	B	TGCAGGAACTGCAAACGGCAAGGGAAATAATTATGATGAGTTTTACTTGCTACAGGGGCTGAAC
avgbs_cluster_589.1	A	TGCAGAAACTGCCTAGTGGCTTTCTGCGGTGTTTTAATTATTCAGGGAGTTTTATAATTCCTTT
avgbs_cluster_589.1	B	TGCAGAAACTGCCTAGTGGCTTTCTGCGGTGTTTTAATTATTTAGGGAGTTTTATAATTCCTTT
avgbs_cluster_590.1	A	TGCAGAAACTGCTGCAAGCTTGGGCAGTAGAAACGTTCAGAAATATCCTCTAGCTATCTATAAC
avgbs_cluster_590.1	B	TGCAGAAACTGCTGCAAGCTTGGGCAGTAGAAACGTTCAGAAATATCCTCTAGCTATCTGTAAC
avgbs_cluster_591.1	A	TGCAGAAACTGGACATATAGAGATGCGGGTTGGGAATTTAGAATTTTCTTTTGGACCGAGATCG
avgbs_cluster_591.1	B	TGCAGAAACTGGGCATATAGAGATGCGGGTTGGGAATTTAGAATTTTCTTTTGGACCGAGATCG
avgbs_cluster_592.1	A	TGCAGAAACTGGCCAAACTTTATTCAAAAAGTACACGATACGCTCGTGTAGACTTTGCTGTGTG
avgbs_cluster_592.1	B	TGCAGAAACTGGCCAAACTTTATTCAAAAAGTACACGATGCGCTCGTGTAGACTTTGCTGTGTG
avgbs_cluster_593.1	A	TGCAGAAACTGGTGGTCACAGAGAGGCAGCGCAGGAGCAGGCACGATTGCCCTGCCGCCGAGAT
avgbs_cluster_593.1	B	TGCAGAAACTGGTGGTCACAGAGAGGCAGTGCAGGAGCAGGCACGATTGCCCAGCCGCCGAGAT
avgbs_cluster_593.1	C	TGCAGAAACTGGTGGTCACAGAGAGGCAGTGCAGGAGCAGGCACGATTGCCCTGCCGCCGAGAT
avgbs_cluster_594.1	A	TGCAGAAACTGTATTTTATTTTGCGACCAACAGTTGAGCCGTGCTTTGACCTCTGTTCATTGTC
avgbs_cluster_594.1	B	TGCAGAAACTGTATTTTTTTTTGCGACCAACAGTTTAGCCGTGCTTTGACCTCTGTTCATTGTC
avgbs_cluster_595.1	A	TGCAGAAACTGTCTAGTAGCTTTCTGCACTATTTTAATTACTCGGGGAGTTTTATAATTCCCTT
avgbs_cluster_595.1	B	TGCAGAAACTGTCTAGTGGCTTTCTGCACTATTTTAATTACTCGGGGAGTTTTATAATTCCCTT
avgbs_cluster_596.1	A	TGCAGAAACTGTCTAGTAGTTTTATGCAGTGTTTTAATTATTCAGGGAGTTTTATAATTCCTTT
avgbs_cluster_596.1	B	TGCAGAAACTGTCTAGTGGTTTTATGCAATGTTTTAATTATTCAGGGAGTTTTATAATTCCTTT
avgbs_cluster_596.1	C	TGCAGAAACTGTCTAGTGGTTTTATGCAGTGTTTTAATTATTCAGGGAGTTTTATAATTCCTTT
avgbs_cluster_597.1	A	TGCAGAAACTGTCTAGTGACTTTCTGCGGTTTTTTAATTATTCAGGGAGTTTTATAATTCCTTT
avgbs_cluster_597.1	B	TGCAGAAACTGTCTAGTGGCTTTCCGCGGTTTTTTAATTATTCAGGGAGTTTTATAATTCCTTT
avgbs_cluster_597.1	C	TGCAGAAACTGTCTAGTGGCTTTCTGCGGTTTTTTAATTATTCAGGGAGTTTTATAATTCCTTT
avgbs_cluster_598.1	A	TGCAGAAACTGTCTAGTGGATTTCCGCAGTGTTTGAATTACTCAGGGAGTTTTATAATTCTTTT
avgbs_cluster_598.1	B	TGCAGAAACTGTCTAGTGGATTTCCGCAGTGTTTTAATTACTCAGGGAGTTTTATAATTCCTTT
avgbs_cluster_599.1	A	TGCAGAAACTGTCTAGTGGATTTCTGTAGTGTTTTAATTATTGAGGGAATTTCGTAATTCCTTT
avgbs_cluster_599.1	B	TGCAGAAACTGTCTAGTGGATTTCTGTAGTTTTTTAATTATTCAGGGAATTTCGTAATTCCTTT
avgbs_cluster_600.1	A	TGCAGAAACTGTCTAGTGGATTTTTGCAGTGTTTTAATTACTCAGGGAGTTTTATAATTTCTTT
avgbs_cluster_600.1	B	TGCAGAAACTGTCTAGTGGCTTTTTGCAGTGTTTTAATTACTCAGGGAGTTTTATAATTTCTTT
avgbs_cluster_601.1	A	TGCAGAAACTGTCTAGTGGCTTTCTCCATTTTTTTAATTACTCGGGGAGTTTTATAATTCCTTT
avgbs_cluster_601.1	B	TGCAGAAACTGTGTAGTGGCTTTCTCCATTTTTTTAATTACTCGGGGAGTTTTATAATTCCTTT
avgbs_cluster_604.1	A	TGCAGAAACTGTCTATTAGATTTCTGTAGTGTTTTAATTACTCGGGAAGTTTTATAACTCCTTT
avgbs_cluster_604.1	B	TGCAGAAACTGTCTATTGGCTTTCTGTAGTGTTTTAATTACTCGGGAAGTTTTATAACTCCTTT
avgbs_cluster_604.1	C	TGCAGAAACTGTCTATTGGCTTTTTGTAGTGTTTTAATTACTCGGGAAGTTTTATAACTCCTTT
avgbs_cluster_605.1	A	TGCAGAAACTGTCTATTGGCTTTATGCACTGGTTTAATTACTCGGAGAGTTTTATAATTCCTTT
avgbs_cluster_605.1	B	TGCAGAAACTGTCTATTGGCTTTATGCACTGTTTTAATTACTCGGAGAGTTTTATAATTCCTTT
avgbs_cluster_605.1	C	TGCAGAAACTGTCTATTGGTTTTATGCACTGTTTTAATTACTCGGAGAGTTTTATAATTCCTTT
avgbs_cluster_606.1	A	TGCAGAAACTGTCTATTGGCTTTCTGAAGTGTTTTAAATTACTCGGGGAGTTTTATAATTCCTT
avgbs_cluster_606.1	B	TGCAGAATTTGTCTATTGGCTTTCTGAAGTGTTTTAAATTACTCGGGGAGTTTTATAATTCCTT
avgbs_cluster_608.1	A	TGCAGAAACTTACATGGCAATAAGAACAAAAAAAAAATACTGTAGACGTGCAGTTACTGTAGAT
avgbs_cluster_608.1	B	TGCAGAAACTTACGTGGCAATAAGAACAAAAAAAAAATACTGTAAACGTGCAGTTACTGTAGAT
avgbs_cluster_608.1	C	TGCAGAAACTTACGTGGCAATAAGAACAAAAAAAAAATACTGTAGACGTGCAGTTACTGTAGAT
avgbs_cluster_609.1	A	TGCAGAAACTTACTCTTAAACTAGTATGCATCAATTAAGTTGTCAATCTTCAAGAATTCAGTTG
avgbs_cluster_609.1	B	TGCAGAAACTTACTCTTAAACTAGTATGCATCAATTGAGTTGTCAATCTGCAAGAATTCGGTTG
avgbs_cluster_610.1	A	TGCAGAAACTTCTCCACTTGTTCCCTTACATGTTTTATCTCGGCGCTCTCGGCATTCCTGCCCT
avgbs_cluster_610.1	B	TGCAGAAACTTCTCCACTTGTTCCCTTACGTGTTTTATCTCGGCGCTCTCGGCATTCCTGCCCT
avgbs_cluster_610.1	C	TGCAGAAACTTCTCCACTTGTTCCCTTACGTGTTTTATCTTGGCGCTCTCGGCCTTCCTGCCCT
avgbs_cluster_612.1	A	TGCAGAAACTTCTCGCCTTTCCAACCCATCGCAACCAGATAGGGGAGGAGCACAGCCGAGATCG
avgbs_cluster_612.1	B	TGCAGAAACTTCTCGCCTTTCCAACCCATTGCAACCAGATAGGGGAGGAGCACAGCCGAGATCG
avgbs_cluster_613.1	A	TGCAGAAACTTTGCACACAAAAGTTTGACAATGAAAATATTCATGACATCTCTCTTCAGTTCAG
avgbs_cluster_613.1	B	TGCAGAAACTTTGCACACAACAGTTTGACAATGAAAATATTCATGACATCTCTCTTCAGTTCAG
avgbs_cluster_614.1	A	TGCAGAAACTTTTTGCTCAACCACTTGCTCATTCTCACCTCGCATAGAGGCCCAATCTCTACTA
avgbs_cluster_614.1	B	TGCAGAAACTTTTTGCTCAACCAGCTGCTCATTCTCACCTCGCATAGAGGCCCAATCTCTACTA
avgbs_cluster_616.1	A	TGCAGAAAGAAAACAGATCTGGAGCACATTGGCAAGCGCCAGTTTGGCAGGCGCGCGGTCGATA
avgbs_cluster_616.1	B	TGCAGAAAGAAAACAGATCTGGAGCACATTGGCAAGCGCCAGTTTGGCAGGCGCGTGGTCGATA
avgbs_cluster_617.1	A	TGCAGAAAGAAACAATCAACCCAAACGACACTTGGTCAATGCTGCGTCAGCATACTTGTATCTT
avgbs_cluster_617.1	B	TGCAGAAAGAAACAATCAATCCAAACGACACTTGGTCAATGCTGCGTCAGCATACTTGTATCTT
avgbs_cluster_617.2	A	TGCAGAAAGAAAGAATCAATCCAAACGACACTTGGTCAATGCTGCGTCAGCATACTTGTATCTT
avgbs_cluster_617.2	B	TGCAGGAAGAAACAATCAATCCAAACGACACTTGGTCAATGCTGCGTCAGCATACTTGTATCTT
avgbs_cluster_618.1	A	TGCAGAAAGAACAAGAGAATGGGGAGGGAGTTAGTTCCAGCAGATCACGGCCGCCACAGGATGC
avgbs_cluster_618.1	B	TGCAGAAAGAACATGAGAATGGGAAGGGAGTTAGTTCCAGCAGATCACGGCCGCCACAGGATGC
avgbs_cluster_619.1	A	TGCAGAAAGAACACACAGGAAAAACGTCGCATTCACGTGCAAAACGAGCCTACAGTAGTATAAA
avgbs_cluster_619.1	B	TGCAGAAAGAACACACAGTAAAAACGTCGCATTCACGTGCAAAACGAGCCTACAGTAGTATAAA
avgbs_cluster_620.1	A	TGCAGAAAGAACCAAAGTACTGGCACCGCCAGGGAAGTTGTTAAGCTTGAGATATGTGAGGTTT
avgbs_cluster_620.1	B	TGCAGAAAGAACCAAAGTACTGGCGCCGCCACGGAAGTTGTTAAGCTTGAGATATGTGAGGTTT
avgbs_cluster_621.1	A	TGCAGAAAGAAGGCGACGCAGGCCCTTTGCGGTTGAGGCGACAGGCAGAGAGCTCGCGATAGCG
avgbs_cluster_621.1	B	TGCAGAAAGAAGGCGACGCAGGCCCTTTGCGGTTGAGGCGACGGGCAGAGAGCTCGCAATAGCG
avgbs_cluster_621.1	C	TGCAGAAAGAAGGCGACGCAGGCCCTTTGCGGTTGAGGCGACGGGCAGAGAGCTCGCGATAGCG
avgbs_cluster_622.1	A	TGCAGAAAGACACGTGGTCCTTGGACGAGGCCCTTGGGCCACCGAGATCGGAAGAGCGGTTCAG
avgbs_cluster_622.1	B	TGCAGAAAGACATGTGGTCCTTGGACGAGGCCCTTGGGCCACCGAGATCGGAAGAGCGGTTCAG
avgbs_cluster_622.1	C	TGCAGAAAGACATGTGGTCCTTGGATGAGGCCCTTGGGCCACCGAGATCGGAAGAGCGGTTCAG
avgbs_cluster_623.1	A	TGCAGAAAGACATCCCCTTGCAGAAGGGGCAACTGTAGACGCCACCAGCAAAGAAGGCGTCGTA
avgbs_cluster_623.1	B	TGCAGAAATACATCCCCTTGCAGAAGGGGCAACTGTAGACGCCACCAGCAAAGAAGGTGTCGTA
avgbs_cluster_623.1	C	TGCAGAAATACATCCCCTTGCAGAAGGGGCAACTGTAGACGCCACTAGCAAAGAAGGTGTCGTA
avgbs_cluster_624.1	A	TGCAGAAAGACCAATGGCTAGTCAAGCAAAGTAAATGTGAATTTGCTTAGCCTCAGGTTACTTA
avgbs_cluster_624.1	B	TGCAGAAAGACCAATGGCTAGTCAAGCAAAGTAAATGTGAATTTTCTTAGCCTCAGGTTACTTA
avgbs_cluster_625.1	A	TGCAGAAAGACGCGGCACACACATGCGTTTGATCTAGAAGTCAAGGGGCGCTCGATTTCTTACC
avgbs_cluster_625.1	B	TGCAGAAAGACGCGGCACACACGTGCGTGTGATCTAGAAGTCAAGGGGCGCTCGATTTCTTACC
avgbs_cluster_627.1	A	TGCAGAAAGACTGTCGGAGCACCGAAAACCTTCCATATCCTGCATGTGGACCCTATACATGGCT
avgbs_cluster_627.1	B	TGCAGAAAGACTGTCGGAGCACCGAAATCCTTCCATATCCTGCATGTGGAACCTCTACATGGCT
avgbs_cluster_630.1	A	TGCAGAAGAAGCAGTCCTGCTGCCACAGCCACCAAAGCCTCTATTCCAACGACTGTCCTCCGCG
avgbs_cluster_630.1	B	TGCAGAAGAAGCAGTCCTGCTGCCACAGCCACCAAAGCCTCTATTTCAACGACTGTCCTCCGCG
avgbs_cluster_631.1	A	TGCAGAAAGAGCATGCAACAGCGCCGATGACAAGAAGGACGTGCAATGGCGCCAACAGTGAGGA
avgbs_cluster_631.1	B	TGCAGAAAGAGCATGCAATAGCGCCGATGACAAGAAGGACATGCAATGGCGCCAACAGTGAGGA
avgbs_cluster_631.1	C	TGCAGAAAGAGCATGCAATAGCGCCGATGACAAGAAGGACGTGCAATGGCGCCAACAGTGAGGA
avgbs_cluster_633.1	A	TGCAGAAAGAGGAGGAAGTAGCCTTCAAGCCGCCGCCACCAACGATGACCGAGATCGGAAGAGC
avgbs_cluster_633.1	B	TGCAGAAAGAGGAGGAATTAGCCTTCAAGCCGCCGCCACCAACGATGACCGAGATCGGAAGAGC
avgbs_cluster_634.1	A	TGCAGAAAGAGGGTGATGGTTTCTCCAGTGGATGCTGACCGCATGCTGCCATTCATCATCTGAA
avgbs_cluster_634.1	B	TGCAGAAAGAGGGTGATGGTTTCTCCATTGGATGCTGACCGCATGCTGCCATTCATCATCTGAA
avgbs_cluster_635.1	A	TGCAGAAAGAGTGTAGACCAAAGAAGGGTGTCCGAGTCCGACTGCAACATTTTACCGTGGCCTT
avgbs_cluster_635.1	B	TGCAGAAAGAGTGTAGACCCAAGAAGGGTGTCCGAGTCCGACTGCAACATTTTACCGTGGCCTT
avgbs_cluster_636.1	A	TGCAGAAAGAGTGCACGTAGTACTATCCAGCTAGCTAATGGGGTGTTTGTTTGGACTTTTGGTG
avgbs_cluster_636.1	B	TGCAGAAAGAGTGCACGTAGTACTATCCAGCTAGCTAATGGGGTGTTTGTTTGGATTTTTGGTG
avgbs_cluster_637.1	A	TGCAGAAAGATACATATGGCCTTCTTTATTAATTTATTCAACAAATGACAGATAAAAAACATAC
avgbs_cluster_637.1	B	TGCAGAAAGATACATATGGCCTTCTTTATTAATTTATTCAACAAATGACAGATACAAAACATAC
avgbs_cluster_638.1	A	TGCAGAAAGATACGATGCGGTCTCCACAATATTCCTTGGCTCCTGCTTTCTTTCTTCTATATAT
avgbs_cluster_638.1	B	TGCAGGAAGATACGATGCGGTCTCCACAATATTCCTTGGCTCCTGCTTTCTTTCTTCTATATAC
avgbs_cluster_638.1	C	TGCAGGAAGATACGATGCGGTCTCCACAATATTCCTTGGCTCCTGCTTTCTTTCTTCTATATAT
avgbs_cluster_639.1	A	TGCAGAAAGATAGACAGTTGCTGATAGAATTCATGAGGATGATGTGGCCTCCCCAACTGTCGGA
avgbs_cluster_639.1	B	TGCAGAAAGATAGACAGTTGCTGATAGGATTCACGAGGATGATGTGGCCTCCCCAACTGTCGGA
avgbs_cluster_639.1	C	TGCAGAAAGATAGACAGTTGGTGATAGGATTCACGAGGATGATGTGGCCTCCCCAACTGTCGGA
avgbs_cluster_640.1	A	TGCAGAAAGATAGTCGGGTTCTGCTTGATTACGAATTTAGCATGTAGTAGCTGCATATGGACAT
avgbs_cluster_640.1	B	TGCAGAAAGATAGTCGGGTTCTGCTTGATTAGGAATTAAGCATGTAGTAGCTGCACATGGACAT
avgbs_cluster_641.1	A	TGCAGAAAGATATATCAGCAATACCATTCAAATTGGGCAACCACAGATCCTCACAGGCAAAAAC
avgbs_cluster_641.1	B	TGCAGAAAGATATATCAGTAATACCATTCAAATTGGGTAACCACAGATCCTCAGAGGCAAAAAC
avgbs_cluster_642.1	A	TGCAGAAAGATCATGCCTGTGCTACAAATAGAGAGGAGACTTTAACATCGTCGGAAAAACAAAT
avgbs_cluster_642.1	B	TGCAGAAAGATCATGCCTGTGCTACGAATAGAGAGGAGACTTTAACATCGTCGGAAAAACAAAT
avgbs_cluster_643.1	A	TGCAGAAAGATCTCACAACAAATTTGATTTGCAAGTACAGGTAAGACGAGTCATAATTTTGCCA
avgbs_cluster_643.1	B	TGCAGAAAGATCTCACTACAATTTTGATTTGCAAGTACAGGTAAGACGAGTCATAATTTTGCCA
avgbs_cluster_645.1	A	TGCAGAAAGATTTAAAGGAACAAAGAAGATATGTTCAATAAAATCAAGCCAAGTCGTGTCCAAC
avgbs_cluster_645.1	B	TGCAGAAAGATTTAAAGGAACAAAGAAGATATGTTCAATCAAATCAAGCCAAGTCGTGTCCAAC
avgbs_cluster_646.1	A	TGCAGAAAGCAACAGAGATGCAAAACTTGTTTCAAGACCGATGAAGTAGAAAGAAGTTAGAGTG
avgbs_cluster_646.1	B	TGCAGAAAGCAACTGAGATGCAAAACTTGTTTCAAGACCGATGAAGTAGAAAGAAGTTAGAGCG
avgbs_cluster_647.1	A	TGCAGAAAGCAAGAGGAAGAGGTTGGAGGGCACTGGAAGGTGCAGGAGCTCACCAAGACCGTGA
avgbs_cluster_647.1	B	TGCAGAAAGCAAGAGGAAGAGGTTGGAGGGCACTGGAAGGTGCAGGAGCTCACCACGACCGTGA
avgbs_cluster_647.1	C	TGCAGAAAGCAAGAGGAAGATGTTGGAGGGCACTGGAAGGTGCAGGAGCTCACCACGACCGTGA
avgbs_cluster_648.1	A	TGCAGAAAGCACAAGAATAGCTGCTGGAGAATGGAGATGACAGAGAAGCATTATAGAACGAATG
avgbs_cluster_648.1	B	TGCAGAAAGCACAAGAATAGCTGCTGGAGAGTGGAGATGACAGAGAAGCATTATAGAACGAATG
avgbs_cluster_648.1	C	TGCAGAAAGCACAAGAATAGCTGTTGGAGAATGGAGATGACAGAGAAGCATTATAGAACGAATG
avgbs_cluster_649.1	A	TGCAGAAAGCACTGCGCGCAGTTGCCAACATCCTTGGACAAGATGTTGCAGCATTCGGTGATGG
avgbs_cluster_649.1	B	TGCAGAAAGCACTGCGCGCAGTTGCCAACTTCCTTGGACAAGATGTCGCAGCATTCGGTGATGG
avgbs_cluster_650.1	A	TGCAGAAAGCAGAGTACAGTATCGTCTTAGGCCTGACACGCTTCATCTGCGCGAGGCTGCTTGG
avgbs_cluster_650.1	B	TGCAGAAAGCGGAGTACAGTATCGTCTTAGGCCTGACACGCTTCATCTGCGCGAGGCTGCTTGG
avgbs_cluster_650.1	C	TGCAGAAAGCGGAGTACAGTATCGTCTTCGGCCTGACACGCTTCATCTGCGCGAGGCTGCTTGG
avgbs_cluster_651.1	A	TGCAGAAAGCAGGCGCCGTTGCCCTCGACGCCTCGTCTGCCCTACCCGACGACTATCCGACGAT
avgbs_cluster_651.1	B	TGCAGAAAGCAGGCGCCGTTGCCCTCGACGCCTCGTTTGCCCTACCCGACGACTATCCGACGAT
avgbs_cluster_652.1	A	TGCAGAAAGCAGTTGTTAAAAGTAGAGATTTGGTATTTGGCAAGAATGCTTTTGATGGCTGCTC
avgbs_cluster_652.1	B	TGCAGGAAGCAGTTGTTAAAAGTAGAGATTTGGTATTTGGCAAGAATGCTTTTGATGGCTGCTC
avgbs_cluster_652.1	C	TGCAGGAAGCGGTTGTTAAAAGTAGAGATTTGGTATTTGGCAAGAATGCTTTTGATGGCTGCTC
avgbs_cluster_653.1	A	TGCAGAAAGCATAATGCTTATTTGACTTTGTGATGGTATAACGAACATGGGTTTGTACTTAGCA
avgbs_cluster_653.1	B	TGCAGAAAGCATAATGCTTATTTGACTTTGTGATGGTATAACGAACATGGGTTTGTACTTGGTG
avgbs_cluster_654.1	A	TGCAGCAAGCCACACACGCAAACACAGCCACACACACACACTCACACATCCGCAACCGCGCGCA
avgbs_cluster_654.1	B	TGCAGCAAGCCACACACGCAAACACAGCCACACACACGCACTCACACATCCGCAACCGCGCGCA
avgbs_cluster_655.1	A	TGCAGAAAGCCACTAGACAGTTTGTGCAGAAGGTTTTACTGTAAGCCTATCTTTTTAAATCATG
avgbs_cluster_655.1	B	TGCAGAAAGCCACTAGACAGTTTGTGCAGAAGTTTTTACTGTAAGCCTATCTTTTTAAATCACG
avgbs_cluster_655.1	C	TGCAGAAAGCCACTAGATAGTTTGTGCAGAAGTTTTTACTGTAAGCCTATCTTTTTAAATCACG
avgbs_cluster_656.1	A	TGCAGAACGCGAGCCTGAGCTGCGGGATGCTCCTCTTGCTGAACATCTCAAGAACAGTCGCCTC
avgbs_cluster_656.1	B	TGCAGAATGCGAGCCTGAGCTGCGGGATGCTCCTCTTGCTGAACATCTCAAGAACAGTGGCCTC
avgbs_cluster_658.1	A	TGCAGAAAGCCATGCTGCCTCCCGTCCTGTGCACTGCGAAACACTAACACCGTCCATTCTCGCT
avgbs_cluster_658.1	B	TGCAGAAAGCCATGCTGCCTCCCGTCCTGTGCACTGCGAAACACTGCCACCGTCCATTCTCGCT
avgbs_cluster_659.1	A	TGCAGAAAGCCCCTGCTGGTGTTTTCGTATCTGAACCCGAGATCGGAAGAGCGGTTCAGCAGGA
avgbs_cluster_659.1	B	TGCAGAAAGCCCCTGTTGGTGTTTTCGTATCTGAACCCGAGATCGGAAGAGCGGTTCAGCAGGA
avgbs_cluster_660.1	A	TGCAGAAAGCCCTCTATGGGCTACACCAAGCACCCAGAGCTTGGAACACGAAGCTTGACGCAAG
avgbs_cluster_660.1	B	TGCAGAAAGCCCTCTATGGGCTACGCCAAGTACCCAGAGCTTGGAACACGAAGCTTGACGCAAG
avgbs_cluster_661.1	A	TGCAGAAAGCGATAGGTAAGTTGGAAGAGCCAGTGGCACATGCAACTGACCCGAGATCGGAAGA
avgbs_cluster_661.1	B	TGCAGGAAGCGATAGGTAAGTTGGCAGAGCCAGTGGCACATGCAACTGACCCGAGATCGGAAGA
avgbs_cluster_662.1	A	TGCAGAAAGCTCAGCTAGCGTCGCCATCGGTCTTGACGGCTCAGTCATGCTCGCCTCGGAGATG
avgbs_cluster_662.1	B	TGCAGAAAGCTCAGCTAGCGTCGCCATCGGTCTTGACGGCTCGGTCATGCTCGCCTCGGAGATG
avgbs_cluster_664.1	A	TGCAGAAAGCTCTGCCTCTCCCTACCCTGGCCGCCTCGTGGGATCCCGCCTCCACAGTGGCAGC
avgbs_cluster_664.1	B	TGCAGCAAGCTCTGCCTCTCCCTACCCTGGCCGCCTCGTGGGATCCCGCCTCCACAGTGGCAGC
avgbs_cluster_665.1	A	TGCAGGAAGCTGGGGTATGGCGGCTTTTCCCAATCGTGAATAAACTGTTCAAGCCGAGATCGGA
avgbs_cluster_665.1	B	TGCAGGAAGCTGGGGTATGGCGGCTTTTCCCAATCGTGAATAAACTGTTGAAGCCGAGATCGGA
avgbs_cluster_666.1	A	TGCAGAAAGCTTTTTCGGAGATGACGAAGAGTACTCAGGACTTGGACCATCAGCTTGCTCGCTC
avgbs_cluster_666.1	B	TGCAGAAAGCTTTTTCGGAGATGATGAAGAGTACTCAGGACTTGGACCATCAGCTTGCTCGCTC
avgbs_cluster_666.1	C	TGCAGAAAGCTTTTTCGGAGATGATGAAGAGTACTCAGGACTTGGGCCATCAGCTTGCTCGCTC
avgbs_cluster_667.1	A	TGCAGAAAGGAAAATTTCTAAACTTATTAGTTATTGAGTTTGAACAAAAATTAGATCCTCATTT
avgbs_cluster_667.1	B	TGCAGAAAGGAAATTTTCTAAACTTATTAGTTATTGAGTTTGAACAAAAATTAGATACTCATTT
avgbs_cluster_668.1	A	TGCAGAAAGGAAATAGTGTGGCAATGGCACCATCAGCTCCTCCGAGATCGGAAGAGCGGTTCAG
avgbs_cluster_668.1	B	TGCAGGAAGGAAATAGTGTGGTAATGGCACCATCAGCTCCTCCGAGATCGGAAGAGCGGTTCAG
avgbs_cluster_669.1	A	TGCAGAAAGGACATGGAAGATCTGCACGCCAGGTCCTTCCAACAGTGCCAGACGGGCCTTCCAC
avgbs_cluster_669.1	B	TGCAGAAAGGACATGGAAGATCTGCACGCCAGTTTCTTCCAACAGTGCCAGACGGGCCTTCCAC
avgbs_cluster_670.1	A	TGCAGAAAGGACCTAAAGAAAAAAAAATTATAACAATGTCCTTCCAGATTGTGAAAAGGACCCT
avgbs_cluster_670.1	B	TGCAGAAAGGACCTAAAGAAAAAAAATATATAACAATGTCCTTCCAGATTGTGAAAAGGACCCT
avgbs_cluster_671.1	A	TGCAGAAAGGACTTGAAAGAAAGCAAATAACAACAATGTCCTCTCAATTTACACAAAGGACCCT
avgbs_cluster_671.1	B	TGCAGAAAGGACTTGAAAGAAAGCAAATAACAATCATGTCCTCTCAATTTACACAAAGGACCCT
avgbs_cluster_671.1	C	TGCAGAAAGGACTTGAAAGAAAGCAAATAATAATCATGTCCTCTCAATTTACACAAAGGACCCT
avgbs_cluster_672.1	A	TGCAGAAAGGAGGCCAAGGGGATGGGCGCCCGCGGCGGCGCGGCTTGCAGGTGTTGCAGAGGGT
avgbs_cluster_672.1	B	TGCAGAAAGGAGGCCAAGGGGATGGGCGCCCGCGGCGGCGCGGCTTGCAGGTGTTGTAGAGGGT
avgbs_cluster_673.1	A	TGCAGAAAGGATAAGAGGAGAGGGGGAAGCATCGCAAACGATCGGATCTTACCGCCCAGAGTGG
avgbs_cluster_673.1	B	TGCAGAAAGGATAAGGGGAGAGGGGGAAGCATCGCAAACGATCGGATCTTACCGCCCAGAGTGG
avgbs_cluster_675.1	A	TGCAGAAAGGCAGTGACCTGATATTTAGTTTAACTGGGCCGACCATGGGCCTCCGCGCGATATG
avgbs_cluster_675.1	B	TGCAGAAAGGCAGTGACCTGATATTTGGTTTAACTGGGCCGACCATGGGCCTCCGCGCGATAAG
avgbs_cluster_676.1	A	TGCAGAAAGGCATGTTACTGAGCTTGGCAGCCAGCTCAAGGCGTGGCGGTCCGCTCTGCTGGTC
avgbs_cluster_676.1	B	TGCAGAAAGGCATGTTATTGAGCTTGGCAGCCAGCTCAAGGCGTGGAGGTCCGCTCTGCTGATC
avgbs_cluster_676.1	C	TGCAGAAAGGCATGTTATTGAGCTTGGCAGCCAGCTCAAGGCGTGGCGGTCCGCTCTGCTGGTC
avgbs_cluster_676.1	D	TGCAGAAAGGCATGTTATTGAGCTTGGCAGCCAGCTCAAGGCGTGGGGGTCCGCTCTGCTGATC
avgbs_cluster_676.1	E	TGCAGAAAGGCATGTTATTGAGCTTGGCAGCCAGCTCAAGGCGTGGTGGTCCGCTCTGCTGGTC
avgbs_cluster_677.1	A	TGCAGAAAGGTATTCAAAATACCTATCATGTGCCATTGGAATAAAATGAAAAGCTTATGTAGAT
avgbs_cluster_677.1	B	TGCAGAAAGGTATTCAAAATACCTATCATGTGCCATTGGAATCAAATCAAAAGCTTATGTAGAT
avgbs_cluster_677.1	C	TGCAGAAAGGTATTCAAAATACCTATCATGTGCCATTGGAATCAAATGAAAAGCTTATGTAGAT
avgbs_cluster_678.1	A	TGCAGAAAGGCCGCACAATGGGGCACCACTGGATCCAAGCGAGGAGCTTCTCTTCATCTCCGAT
avgbs_cluster_678.1	B	TGCAGAGAGGCCGCACAATGGGGCAACACTGGATCCAAGCGAGGAGCTTCTCTTCATCTCCGAT
avgbs_cluster_678.1	C	TGCAGGGAGGCCGCACAATGGGGCAGCACTGGATCCAAGCGAGGAGCTTCTCTTCATCTCCGAT
avgbs_cluster_679.1	A	TGCAGAAAGGCCTCTCCCTTTTTCCCCTCTCCGAGATCGGAAGAGCGGTTCAGCAGGAATGCCG
avgbs_cluster_679.1	B	TGCAGAAAGGCCTCTCCCTTTTTTCCCTCTCCGAGATCGGAAGAGCGGTTCAGCAGGAATGCCG
avgbs_cluster_679.1	C	TGCAGAAAGGCCTCTCCCTTTTTTTCCTCTCCGAGATCGGAAGAGCGGTTCAGCAGGAATGCCG
avgbs_cluster_681.1	A	TGCAGAAAGGCGTCCGCGGACGTCAAACTCGAGAAGGAGGAGGGCGACCATGGAGGCGCTAGGA
avgbs_cluster_681.1	B	TGCAGAAAGGCGTCCGCGGACGTCAGACTCGACAAGGAGGAGGGCGACCATGGAGGCGCTAGGA
avgbs_cluster_682.1	A	TGCAGAAAGGTTCTCGACTTTTACAAGAAAGAAAGATCTCAGGAAATAATTCTAAAACTCGATC
avgbs_cluster_682.1	B	TGCAGAAAGGTTCTCGACTTTTGCAAGAAAGAAAGATCTCAGGAAATAATTCTAAAACTCGATC
avgbs_cluster_683.1	A	TGCAGAAAGGCTGGAGTGGCGGCACCTCCAACACCACCCCAGGTGCCTTCTCTGTGACCAGGCC
avgbs_cluster_683.1	B	TGCAGAAAGGCTGGAGTGGCGGCATCTCCAACACCACCCCAGGTGCCTTCTCTGTGACCAGGCC
avgbs_cluster_684.1	A	TGCAGAAAGGCTGTGAGACATGTCCCAATGTCTGCACTGCATGCCCTAGATAAAGGGGGAAAAA
avgbs_cluster_684.1	B	TGCAGAAAGGCTGTGAGACATGTCCCACTGTCTGCACTGCATGCCCTAGATAAAGGGAAAAAAA
avgbs_cluster_685.1	A	TGCAGAAAGGCTGTGAGACATGTCCCACTGTCTGCACTGCATGCCCTAGATAAAGGGAAAAAAA
avgbs_cluster_685.1	B	TGCAGAAAGGCTGTGAGACATGTCCCACTGTCTGCACTGCATGCCCTAGATACAGGGAAAAAAA
avgbs_cluster_686.1	A	TGCAGAAAGGCTTATAGCCGCCAGATGATTAGTGATAGGCAAAATCAGGCCCGTCACTAACATG
avgbs_cluster_686.1	B	TGCAGAAAGGCTTATAGCCGCCAGATGATTAGTGATAGGCAAAATCAGGCCCGTCACTAATATG
avgbs_cluster_686.1	C	TGCAGAAAGGCTTATAGCCGCCAGATGATTAGTGATAGGCAAAATCAGGTCCGTCACTAACATG
avgbs_cluster_687.1	A	TGCAGAAAGGGTGCCACCATAATCGCTAACCCTAGCACTAGTCCCTACTCTTTCCAACCACAAA
avgbs_cluster_687.1	B	TGCAGAAAGGGTGCCACCATAATCGCTAACCCTAGCACTAGTCCCTACTCTTTCCAACCACCAA
avgbs_cluster_688.1	A	TGCAGAAAGGGGTAATTTTTTACTGAGGAATCATCGATCATGGCAACGGTCAGCACGAAACATG
avgbs_cluster_688.1	B	TGCAGAAAGGGGTAATTTTTTACTGAGGAATCATCGATCATGGCAACGGTCAGCACGAAACGTG
avgbs_cluster_689.1	A	TGCAGAAAGGTACTAATCAAGCAATCAGGGATATCAATAGATCCGAGATCGGAAGAGCGGTTCA
avgbs_cluster_689.1	B	TGCAGAAAGGTACTAATCAAGCAATCAGGGCTATCAATAGATCCGAGATCGGAAGAGCGGTTCA
avgbs_cluster_689.1	C	TGCAGAATGGTACTAATCAAGCAATCAGGGATATCAATAGATCCGAGATCGGAAGAGCGGTTCA
avgbs_cluster_691.1	A	TGCAGAAAGGTCACGGCCGAGTTGCTGGTTTTCGCTTGCGTGATCCGCCATTTTTACGCCCAGA
avgbs_cluster_691.1	B	TGCAGAAAGGTCACGGCCGAGTTGCTGGTTTTCGCTTGCGTGATCCGCCATTTTTATGCCCAGA
avgbs_cluster_693.1	A	TGCAGAAAGGTCCTAAAAGAAAGCAAATTACAACCATGTCCTTCCAATTTACACGAAGAACCCT
avgbs_cluster_693.1	B	TGCAGAAAGGTCCTAGAAGAAAGCAAATTACAACCATGTCCTTCCAATTTACACGAAGAACCCT
avgbs_cluster_693.1	C	TGCAGAAAGGTCCTAGAAGAAAGCAAATTATAACCATGTCCTTCCAATTTACACGAAGAACCCT
avgbs_cluster_694.1	A	TGCAGAAAGGTCGCCAGAGTCGAAGGACGCGGCGGATTGCTATAGAGGAGGGAGCCCCCGAGTC
avgbs_cluster_694.1	B	TGCAGAAAGGTCGCCAGAGTCGAAGGACGCGGCGGATTTCTATAGAGGAGGGAGCCCCCGAGTC
avgbs_cluster_695.2	A	TGCAGAAAGGTGCACCAGGACTTGGGGAGTATGCGAGTGTGGTCAAGGAGGCGAGGGGTGGCAG
avgbs_cluster_695.2	B	TGCAGAAAGGTGCGCCAGGACTTGGGGAGTATGCGAGTGTGGTCAAGGAGGCGAGGGGTGGCAG
avgbs_cluster_695.1	A	TGCAGAATGGTGCGCCAGGGCTTGGGGAGTATGCGAGTGTGGTCAAGGAGGCAAGGGGTGGCAG
avgbs_cluster_695.1	B	TGCAGAATGGTGCGCCAGGGCTTGGGGAGTATGCGAGTGTGGTCAAGGAGGCGAGGGGTGGCAG
avgbs_cluster_696.1	A	TGCAGAAAGGTTACGGTTACACATTAATTTGTCCTACGTGTATGTAGGATGCCATTGAGAGAAA
avgbs_cluster_696.1	B	TGCAGAAAGGTTATGGTTACACATTAATTTGTCCTACATGTATGTAGGATGCCATCGAGAGAAA
avgbs_cluster_696.1	C	TGCAGAAAGGTTATGGTTACACGTTAATTTGTCCTACATGTATGTAGGATGCCATTGAGAGAAA
avgbs_cluster_697.1	A	TGCAGAAAGGTTCGCCAGGAGATGGGTAGTGTTATCGTGTAGGTTAGGGAGTAAGGGGAGGCGA
avgbs_cluster_697.1	B	TGCAGAAAGGTTCGCCAGGAGATGGGTAGTGTTCTCGTGTAGGTTAGGGAGTAAGGGGAGGCGA
avgbs_cluster_697.1	C	TGCAGAAAGGTTCGCCAGGAGATGGGTAGTGTTCTCGTGTAGGTTAGGGAGTAATGGGAGGCGA
avgbs_cluster_698.1	A	TGCAGAAAGGTTCGCCAGGAGATTGGAAATGTTCTCATGGCGGTTAGCGAGCAAGGGGAGGTAA
avgbs_cluster_698.1	B	TGCAGAAAGGTTCGCCAGGAGATTGGAAATGTTCTCGTGGCGGTTAGCGAGCAAGGGGAGGTAA
avgbs_cluster_698.1	C	TGCAGAAAGGTTCGCCAGGATATTGGAAATGTTCTCATGGCGGTTAGCGAGCAAGGGGAGGTAA
avgbs_cluster_700.1	A	TGCAGAAAGTAAAAAAAAAAAAGAGACTTGCCCGCTGGGAGAAAAAGAAAACTCTGCAACATAT
avgbs_cluster_700.1	B	TGCAGAAAGTTAAAGAAAAAAAGAGACTTGCCCGCTGGGAGAAAAAGAAAACTCTGCAACATAT
avgbs_cluster_702.1	A	TGCAGAAAGTAAACACTAGGAAGTAGATTGAATATAAGTGGGAGGGAATGGACCGAGATCGGAA
avgbs_cluster_702.1	B	TGCAGAAAGTAAACACTGGGAAGTAGATTGAATATCAGTGGGAGGGAATGGACCGAGATCGGAA
avgbs_cluster_703.1	A	TGCAGAAAGTAAACAGTCTGACTGACGGCACTCACAACGATGAGTTTGCCTCTGTTCTCCTTCC
avgbs_cluster_703.1	B	TGCAGAAAGTAAACAGTCTGACTGACGGCACTCACGACGATGAGTTTGCCTCTGTTCTCCTTCC
avgbs_cluster_704.1	A	TGCAGAAAGTAAACGCTGGGAACCAAGATGCAGGTTGGATCCCTTTTTTGTAAATTAATTAAGG
avgbs_cluster_704.1	B	TGCAGAAAGTAAACGCTGGGAAGCAAGATGCAGGTTGGATCCCTTTTTTGTAAATTAATTAAGG
avgbs_cluster_705.1	A	TGCAGAAAGTACAGTTTCCAGACAATCTGAGCCACATCACCCAAAACCAGCAGCCGTGAGGCCA
avgbs_cluster_705.1	B	TGCAGAAAGTACAGTTTCCAGACAATCTGAGCCACATCACCCAAAACCAGCAGCTGTGAGGCCA
avgbs_cluster_705.1	C	TGCAGAAAGTACAGTTTCTAGACAATCTGAGACACATCACCCAAAACCAGCAGCCGTGAGGCCA
avgbs_cluster_706.1	A	TGCAGAAAGTACGGTAATGATGTCGATGATGACCGTGGGTGTCGTAGACGCCGTCAGTGGAGCG
avgbs_cluster_706.1	B	TGCAGCAAGTACGGTAATGATGTCGATGATGACCGTGGGTGTCGTAGACGCCGTCAATGGAGCG
avgbs_cluster_706.1	C	TGCAGCAAGTACGGTAATGATGTCGATGATGACCGTGGGTGTCGTAGACGCCGTCAGTGGAGCG
avgbs_cluster_707.1	A	TGCAGAAAGTACTAGGAGGTCATGGAGATAGTGAAGTTTGGCGAGAGCTCGGCGTCGGCACCGA
avgbs_cluster_707.1	B	TGCAGAAAGTACTAGGAGGTCATGGCGATAGTGAAGTTTGGCGAGAGCTCGGCGTCGGCACCGA
avgbs_cluster_708.1	A	TGCAGAAAGTAGATGCTGCACCTCCTCGGAGATTGCTCGGCGGCACTCTTCATTGAAGGGCCGC
avgbs_cluster_708.1	B	TGCAGAAAGTAGATGCTGCACCTCCTCGGCGATTGCTCGGCGACACTCTTCATTGAAGGGCCGC
avgbs_cluster_709.1	A	TGCAGAAAGTCCATATACCTGTTCACGGCTTGTTTATCGACCTTCATTATATTCGTGCCAGAGC
avgbs_cluster_709.1	B	TGCAGAAAGTCCATGTACCTGTTCACGGCTTGTTTATCGACCTTCATTATATTCGTGCCAGAGC
avgbs_cluster_712.1	A	TGCAGAAAGTTTGCCCTAGTTCGCAGAGTCAAACCAACACACCACAGGGCACCTTGGTCAAAAC
avgbs_cluster_712.1	B	TGCAGAAAGTTTGCCCTAGTTCGCAGAGTCAAACCAACACACCACAGGGCACCTTGGTCAAAAT
avgbs_cluster_713.1	A	TGCAGAAAGTCTTATAGACGCCAGGTGGTTAGTGACAGACAAAACTGGGCCGAGATCGGAAGAG
avgbs_cluster_713.1	B	TGCAGAAAGTCTTATAGATGCCAGGTGGTTAGTGACAGACAAAACTGGGCCGAGATCGGAAGAG
avgbs_cluster_713.1	C	TGCAGAAAGTCTTATAGATGCCAGGTGGTTAGTGACAGGCAAAACTGGGCCGAGATCGGAAGAG
avgbs_cluster_714.1	A	TGCAGAAAGTGGGCGAGTGACAGCCAAAGGAGATCAGCGAAGAACCTGCCGAGATCGGAAGAGC
avgbs_cluster_714.1	B	TGCAGAAAGTGGGCGAGTGACAGCCAAAGGAGATCGGCGAAGAACCTGCCGAGATCGGAAGAGC
avgbs_cluster_716.1	A	TGCAGAAAGTTAAAGAGGTTCTAGAAGCTCAAGAGACAGATGTTTAAACTGCAAAGCTAGCCTT
avgbs_cluster_716.1	B	TGCAGTAAGTTAAAGAGGTTCTAGAAGCTCAAGAGATAGATGTTTAAACAGCAAAGCTAGCCTT
avgbs_cluster_717.1	A	TGCAGAAAGTTAAAGAGGTTCTAGAAGCTGAAGAGATAGATGTTTAAACAACAAAGCTAGCCTT
avgbs_cluster_717.1	B	TGCAGAAAGTTAAAGAGGTTCTAGAAGCTGAAGAGATAGATGTTTAAACACCAAAGCTAGCCTT
avgbs_cluster_718.1	A	TGCAGAAAGTTGCAGCAGAAAAATATCAACGGAACATCTAGTGTGAGGAAAAAAAAAGAAAAAA
avgbs_cluster_718.1	B	TGCAGAAAGTTGCAGCAGAGAAATATCAACGGAACATCTAGTGTGAGGAAAAAAAAAGAAAAAA
avgbs_cluster_718.1	C	TGCAGAAAGTTGCAGCAGAGAAATATCAACGGAACATCTAGTGTGAGGAAAAAAAAAGGCAAAA
avgbs_cluster_718.1	D	TGCAGAAAGTTGCAGCAGAGAAATATCAACGGAACATCTAGTGTGAGGAAAAAAAAAGTCAAAA
avgbs_cluster_719.1	A	TGCAGAAAGTTGGCTTGGCTTTGGGGATTGATCCGAGATCGGAAGAGCGGTTCAGCAGGAATGC
avgbs_cluster_719.1	B	TGCAGCAAGTTGGCTTGGCTTTGGGGATTGATCCGAGATCGGAAGAGCGGTTCAGCAGGAATGC
avgbs_cluster_720.1	A	TGCAGAAAGTTTAAAACAGGGTACATCGAGTTCGCCCACTTTAGCATCCTAAAAATATATCTCC
avgbs_cluster_720.1	B	TGCAGAAAGTTTAAAACAGGGTACATCGAGTTCGCCCACTTTAGCATGCTAAAAATATATCTCC
avgbs_cluster_721.1	A	TGCAGAAATAAAAAAACTGCTAGAAGAACAGACAATCTAAGAAGAACACCGTCGGAGCCTGCCC
avgbs_cluster_721.1	B	TGCAGAAATAAAAGAACTGCTAGAAGAACAGACAATCTAAGAAGAACACCGTCGGAGCCTGCCA
avgbs_cluster_721.1	C	TGCAGAAATAAAAGAACTGCTAGAAGAAGAGACAATCTAAGAAGAACACCGTCGGAGCCTGCCA
avgbs_cluster_722.1	A	TGCAGAAATAAAAAAGTGAGGCCACTTACCCGTGGCGCATGGCACAGAGGTCCGCCATGGGTAT
avgbs_cluster_722.1	B	TGCAGAAATAAAAAAGTGAGGCCACTTACCCGTGGCGCATGGCACAGAGGTCCGTCATGGGTAT
avgbs_cluster_723.2	A	TGCAGAAATAAAATACACTAAACTAACAAAATCATGAGTGTGGAATAGTGGTGGTAATTGTGGT
avgbs_cluster_723.2	B	TGCAGCAATAAAATACACTAAACTAACAAAATCATGAGTGTGGAATAGTGGTGGTAATTGTGGT
avgbs_cluster_723.1	A	TGCAGCAATACAATACACTAAACTAACAAAAACATGAGTGTGGAATAGTGGTGGTAATTGTGGT
avgbs_cluster_723.1	B	TGCAGCAATACAATACACTAAACTAACAAAACCATGAGTGTGGAATAGTGGTGGTAATTGTGGT
avgbs_cluster_724.1	A	TGCAGAAATAACAAAATAATGGTTAGAAAAACCTTGTAGTGAAAAACTTTTACCAAGAAAAATC
avgbs_cluster_724.1	B	TGCAGAAATAACAAAATAATGGTTAGAAAAACCTTGTAGTGGAAAACTTTTACCAAGAAATATC
avgbs_cluster_725.1	A	TGCAGAAATAACCAATTTTACAGAAGAAAAACTTTAAACACATTGCATAAATGGATAGCATTCT
avgbs_cluster_725.1	B	TGCAGAAATAACCAATTTTACAGAAGAAAAACTTTAAACACATTGCGTAAATGGATAGAATTCT
avgbs_cluster_726.1	A	TGCAGAAATAGGTCGCCCCCGATGCTACAAGGTCTCCGCCATGCACCGAGTTTGCTGCAAAACG
avgbs_cluster_726.1	B	TGCAGAAATAGGTCGCCCCCGATGCTACAAGGTCTCCGCCATGCACCGATTTTGCTGCAAAACG
avgbs_cluster_726.1	C	TGCAGAAATAGGTCGCCCCCGATGCTACAAGGTCTCCGCCATGCATCGATTTTGCTGCAAAACG
avgbs_cluster_727.1	A	TGCAGAAATAATACTTCCTCCAATCCAAATCATTTGACTTGAATTTGTCTTGAATTTATCTAAA
avgbs_cluster_727.1	B	TGCAGAAATAATACTTCCTCCGATCCAAATCATTTGACTTGAATTTGTCTTGAATTTATCTAAA
avgbs_cluster_727.1	C	TGCAGAAATAATACTTCCTCTGATCCAAATTATTTGACTTGAATTTGTCTTGAATTTATCTAAA
avgbs_cluster_729.1	A	TGCAGCAATAATATCCTCCTTCATAACTCCCCAATTGCGCTGATAGAACCGTGCCGAGATCGGA
avgbs_cluster_729.1	B	TGCAGCAATAATATCCTCCTTCATAACTCCCCAATTGCGCTGATAGAATCGTGCCGAGATCGGA
avgbs_cluster_730.1	A	TGCAGAAATAATCAATTCATGTATGGAGCAGCATAAGGAGTAAATATGATCAATGCAGCTATGA
avgbs_cluster_730.1	B	TGCAGAAATAATCAATTCATGTATGGCGCAGCATAAGGAGTAAATATGATCAATGCAGCTATGA
avgbs_cluster_730.1	C	TGCAGCAATAATCAATTCATGTATGGCGCAGCATAAGGAGTAAATATGATCAATGCAGCTATGA
avgbs_cluster_730.1	D	TGCAGCAATAATCAATTCATGTATGGCGTAGCATAAGGAGTAAATATGATCAATGCAGCTATGA
avgbs_cluster_733.1	A	TGCAGAAATAATTGTCTTCAGCAAGGGAGGGTTCCTGGTTCTCAAGTACTTCAGATTCAGGTGC
avgbs_cluster_733.1	B	TGCAGGAATAATTGTCTTCAGCAAGGGAGGGTTCCTGGTTCTCAAGTACTTCAGATTCAGGTGC
avgbs_cluster_734.1	A	TGCAGAAATACAAGGCCGACGGGGACATCCCGAGATCGGAAGAGCGGTTCAGCAGGAATGCCGA
avgbs_cluster_734.1	B	TGCAGAAGTACAAGGCCGACGGGGACATCCCGAGATCGGAAGAGCGGTTCAGCAGGAATGCCGA
avgbs_cluster_735.1	A	TGCAGAAATACACAAATGCTTCCCACCCTCAATACCGCATGAATAGAAAAATCGGATCCAAGAT
avgbs_cluster_735.1	B	TGCAGAAATGCACAAATGCTTCCCACCCTCAATACCGCATGAATAGAAAAATCGGATCCAAGAT
avgbs_cluster_735.1	C	TGCAGAAATGCACAAATGCTTCCCACCCTCAATATCGCATGAATAGAAAAATCAGATCCAAGAT
avgbs_cluster_736.1	A	TGCAGAAATACAGAGGAAACAAATCGCTGGTAAGTTACATGAGTATTTACAGGAGCAACACAAA
avgbs_cluster_736.1	B	TGCAGAAATACAGAGGAAACAAATCGCTGGTAAGTTACATGAGTATTTGCAGGAGCAACACAAA
avgbs_cluster_736.1	C	TGCAGAAATACAGAGGAAACAAATCGCTGGTAAGTTGCATGAGTATTTGCAGGAGCAACACAAA
avgbs_cluster_737.1	A	TGCAGAAATACAGGCTACACACGCGGCGAACATCTGACAGTGATCGGCAGCAGCAGGCTGCCGA
avgbs_cluster_737.1	B	TGCAGAAATACAGGCTACACACGCGGCGAACATCTGACGGTGATCGGCAGCAGCAGTCTGCCGA
avgbs_cluster_739.1	A	TGCAGAAATACCAAAACGATCTGTTGTCGTAAAAGTCGCTGCCTAACCGAGATCGGAAGAGCGG
avgbs_cluster_739.1	B	TGCAGAAATACCAAAACGATCTGTTGTTGTAAAAGTCGCTGCCTAACCGAGATCGGAAGAGCGG
avgbs_cluster_740.1	A	TGCAGAAATACCACTGTGCTCCATCGCTCTAAGAGCATGTGCAGTGTGCTAAGGCTTAGACATG
avgbs_cluster_740.1	B	TGCAGAAATACCACTGTGCTCCGTCACTCTAAGAGCATGTGCAGTGTGCTAAGGCTTAGACATG
avgbs_cluster_741.1	A	TGCAGAAATACCCTCAACAGATACGCGAGTGACATCGTCAGCGCCGAGATCGGAAGAGCGGTTC
avgbs_cluster_741.1	B	TGCAGAAATGCCCTCAGCAGATACGCGAGTGACATCGTCAGCGCCGAGATCGGAAGAGCGGTTC
avgbs_cluster_742.1	A	TGCAGAAATACCTGGCCAAGGCCAGCATGAAAAGGAACATCGAGCTAGTCAGCAACACCTGCTG
avgbs_cluster_742.1	B	TGCAGAAATACCTGGCCAAGGCCAGCATGAAAAGGAACATCGAGCTAGTCAGCAACATCTGATG
avgbs_cluster_742.1	C	TGCAGAAATACCTGGCCAAGGCCAGCATGAAAAGGAACATCGAGCTAGTCAGCAACATCTGCTG
avgbs_cluster_743.1	A	TGCAGAAATACGATGAATCGAGTTGCTAGCTGGTACGTAGATGCATGGTCTATTTCCACGTAAG
avgbs_cluster_743.1	B	TGCAGAAATACGATGAATCGAGTTGCTAGCTGGTACGTAGATGCATGGTCTATTTCCACTTAAG
avgbs_cluster_743.1	C	TGCAGAAATGCGATGAATCGAGTTGCTAGCTGGTACGTAGATGCATGGTCTATTTCCACGTAAG
avgbs_cluster_744.1	A	TGCAGAAATACGCCCAGAACGGGACGGCGGCGGCAGAGATTTATGCCGTTTTCCTGCTGCGGCA
avgbs_cluster_744.1	B	TGCAGAAATACGCCCAGAACGGGACGGCGGTGGCAGAGATTTATGCCGTTTTCCTGCTGCGGTA
avgbs_cluster_745.1	A	TGCAGAAATACGCCCAGAACGAGGCAGAGGCAGAACTCTGCCGCAGCAGAGATTTATCTCTTTT
avgbs_cluster_745.1	B	TGCAGAAATACGCCCAGAACGGGGCAGAGGCAGAACTCTGCCGCGGCAGAGATTTATCTCTTTT
avgbs_cluster_746.1	A	TGCAGAAATACGCCCAGAACGAGGCAGGGGCAGAACTCTGTCGCGGCAGAGATTTAGGCCGTTT
avgbs_cluster_746.2	A	TGCAGAAATACGCCCAGAACGGGGCAGGGGCAGAACTCTGTCACGGCAGAGATTTAGGTCGTTT
avgbs_cluster_746.1	B	TGCAGAAATACGCCCAGAACGGGGCAGGGGCAGAACTCTGTCGCGGCAGAGATTTAGGCCGTTT
avgbs_cluster_746.2	B	TGCAGAAATACGCCCAGAACGGGGCAGGGGCAGAACTCTGTCGCGGCAGAGATTTAGGTCGTTT
avgbs_cluster_747.1	A	TGCAGAAATACGCCCAGAACGGGGCGGCGGCAGAACTCTACCGTGGCAGAGATTTAGGCCGTTT
avgbs_cluster_747.1	B	TGCAGAAATACGCCCAGAACGGGGCGGTGGCAGAACTCTACCGTGGCAGAGATTTAGGCCGTTT
avgbs_cluster_748.1	A	TGCAGAAATACGCCCAGAACGGGGCAGAGGCAGAAGTCTGCCGCGGCAGGAAAACGGCCTAAAT
avgbs_cluster_748.1	B	TGCAGAAATACGCCCAGAACGGGGCAGAGGCAGAGTTCTGCTGCGGCAGGAAAACGGCCTAAAT
avgbs_cluster_749.1	A	TGCAGAAATACGCCCAGAACGGGGCAGGGGCAGAACTCTATCGCAATAGAGATTTAGGCCATTT
avgbs_cluster_749.1	B	TGCAGAAATACGCCCAGAACGGGGCAGGGGCAGAACTCTGTCGCAATAGAGATTTAGGCCACTT
avgbs_cluster_749.1	C	TGCAGAAATACGCCCAGAACGGGGCAGGGGCAGAACTCTGTCGCAATAGAGATTTAGGCCATTT
avgbs_cluster_750.1	A	TGCAGAAATACGCCCAGAACGGGGCGAAGGCAGAGATTTATGCCGTTTTCCTGCCGCGGTAGAG
avgbs_cluster_750.1	B	TGCAGAAATACGCCCAGAACGGGGCGACGGCAGAGATTTATGCCGTTTTCCTGCCGCGGTAGAG
avgbs_cluster_752.1	A	TGCAGAAATACGGCCAGAACGGGGCGGCGGCAGAACTCTGCCGTGGTAGAGATTTAGGCTGTTT
avgbs_cluster_752.1	B	TGCAGAAATACGGCCAGAACGGGGCGGCGGCAGAACTCTGCCGTGGTAGAGATTTAGGTTGTTT
avgbs_cluster_753.1	A	TGCAGAAATACTTCAATCTGTCCAAGAAAAAAGTACGAACTCGCAAACCGTGTCAGCTTCCTCG
avgbs_cluster_753.1	B	TGCAGAAATACTTCAATCTGTCCAAGAAAAAGGTACGTACTCGCAAACCGTGTCAGCTTCCTCG
avgbs_cluster_753.1	C	TGCAGAAATACTTCAATCTGTCCAAGAAAAAGGTACGTACTCGCAAACTGTGTCAGCTTCCTCG
avgbs_cluster_753.1	D	TGCAGAAATACTTTAATCTGTCCAAGAAAAAGGTACGTACTCGCAAACTGTGTCAGCTTCCTCG
avgbs_cluster_754.1	A	TGCAGAAATAGAATGAAGAGTTATTGGAAACCAATATTCATTGGAATAACTATGCTGATCAAAG
avgbs_cluster_754.1	B	TGCAGAAATAGAATGAAGAGTTATTGGAAACCAATATTGATTGGAATAACTATGCTGATCAAAG
avgbs_cluster_755.1	A	TGCAGAAATAGATGCTGAAGGCGGCAAGTTTGCGTTGTTTTTGTTACTCGGGCCGAGATCGGAA
avgbs_cluster_755.1	B	TGCAGACATAGATGCTGAAGGCGGCAAGTTTGCGTTGTTTTTGTTACTCGAGCCGAGATCGGAA
avgbs_cluster_755.1	C	TGCAGACATAGATGCTGAAGGCGGCAAGTTTGCGTTGTTTTTGTTACTCGGGCCGAGATCGGAA
avgbs_cluster_756.1	A	TGCAGAAATAGATGGAGAGAGAGAGAGAGAGAGGGGAGATATACATGTATCTGATCTCTGGGCG
avgbs_cluster_756.1	B	TGCAGAAATAGATGGAGAGAGAGAGAGAGAGGGGGGAGATATCCATGTATCTGATCTCTGGGCG
avgbs_cluster_757.1	A	TGCAGAAATAGCAAAGAACGCATCAAGCTTAAGATGTCGAGGAAAACAAAGTGCTGTCACTAAC
avgbs_cluster_757.1	B	TGCAGAAATAGCAAAGAACGCATCAAGCTTAAGATGTCGAGGAAAATAAAGTGCTGTCACTAAC
avgbs_cluster_757.1	C	TGCAGAAATAGCAAAGAACGCATCAAGCTTAAGATGTCGAGGAAAATAAAGTGTTGTCACTAAC
avgbs_cluster_759.1	A	TGCAGAAATAGGGATGCAGAAGTAGAATAAGTGAGATAAGTGGGATCTCAATTTTACACATTAA
avgbs_cluster_759.1	B	TGCAGAAATAGGGATGTAGAAGTAGAACAAGTGAGATAAGTGGGATCTCAATTTTACACATTAA
avgbs_cluster_760.1	A	TGCAGAAATATAAATACATTAATTGGTTGAAATACCAGCAAGTAGATGACTAGAGGAAAAAGGG
avgbs_cluster_760.1	B	TGCAGAAATATAAATCCATTAATTGGTTGAAATACCAGCAAGTAGATGACTAGAAGAAAAAGGG
avgbs_cluster_760.1	C	TGCAGAAATATAAATCCATTAATTGGTTGAAATACCAGCAAGTAGATGACTAGAGGAAAAAGGG
avgbs_cluster_761.1	A	TGCAGAAATATAACTAGACAGATCTTTCGCAGAACTTTTCTTACCAGAACCGTTACCTATTTAA
avgbs_cluster_761.1	B	TGCAGAAATATAACTGGACAGATCTTTTGCAGAACTTTTCTTACCAGAACTGTTACCTATTTAA
avgbs_cluster_762.1	A	TGCAGAAATATAGTTGGATTGTATTTCCACGGAACTTTTCTTACCAGAACTATTTCCTATTTGA
avgbs_cluster_762.1	B	TGCAGAAATATAGTTGGATTGTATTTCCGCGGAACTTTTCTTACCAGAACTATTTCCTATTTGA
avgbs_cluster_762.1	C	TGCAGAAATATAGTTGGATTGTATTTCCGTGGAACTTTTCTTACCAGAACTATTTCCTATTTGA
avgbs_cluster_763.1	A	TGCAGAAATATATAAAAAGGTACACTGCAATACTTCGAGGAGCAAATGAGACATTCTTTAATTA
avgbs_cluster_763.1	B	TGCAGAAATATATAAAAAGGTACACTGCAATACTTCGAGGAGCATATGTGACATTCTTTAATTA
avgbs_cluster_764.1	A	TGCAGAAATATATATTCACACAATTGAGTTCGTGTATTCGATAGTCAGTGGCAGAGTTAGGAAT
avgbs_cluster_764.1	B	TGCAGAAATATATATTCACATAATTGAGTTCGTGTATTCGATAGTCAGTGGCAGAGTTAGGAAT
avgbs_cluster_765.1	A	TGCAGAAATATATTCGGTTTCGATGGTGGATAGGGCGGTGGAGTTTTTTTTCTTGGATGACCAA
avgbs_cluster_765.1	B	TGCAGAAATATATTCGGTTTCGGTGGTGGATAGGGCGGTGGAGTTTTTTTTCTTAGATGACCAA
avgbs_cluster_765.1	C	TGCAGAAATATATTCGGTTTCGGTGGTGGATAGGGCGGTGGAGTTTTTTTTCTTGGATGACCAA
avgbs_cluster_766.1	A	TGCAGAAATATCCACTTCAACTACAGTTACATGGAGCGGTACTCACATACACACGACTTCCTGC
avgbs_cluster_766.1	B	TGCAGAAATATCTACTTCAACTACAGTTACATGGAGCGGTACTCACATACACACGACTTCCTGC
avgbs_cluster_767.1	A	TGCAGAAATATGCCAACCATAGCTCGCTGTCATTCATGCCACGCCCATCGAATCGTGAGGTGCT
avgbs_cluster_767.1	B	TGCAGAAATATGCCAACCATGGCTCGCTGTCATTCATGCCACGCCCATCAAATCGTGAGGTGCT
avgbs_cluster_768.1	A	TGCAGAAATATGTTACACTGGGACTCGTGAGTCATTGCGCCAAGGTTCGCCTATATATAATCCT
avgbs_cluster_768.1	B	TGCAGAAATATGTTACACTGGGACTGGTGAGTCATTGCGCCAAGGTTCGCCTATATATAACCCT
avgbs_cluster_768.1	C	TGCAGAAATATGTTACACTGGGACTGGTGAGTCATTGCGCCAAGGTTCGCCTATATATAATCCT
avgbs_cluster_769.1	A	TGCAGAAATATTGTCACAATAAACAATGGTCTCTCGCTCCAGGGGTCGATGAAGCTCGACGAGT
avgbs_cluster_769.1	B	TGCAGAAATATTGTCACAATAAACAATGGTGTCTCGCTCCAGGGGTCGATGAAGCTCGACGAGT
avgbs_cluster_770.1	A	TGCAGAAATATTATCACAATAGACAATGGTGGCATGTTAAAGAAGCTGAAGAAGCCAGACCACG
avgbs_cluster_770.1	B	TGCAGAAATGTTGTCACAATAGACAATGGTGGCATGTTAAAGAAGCTGAAGAAGCCAGACCGCG
avgbs_cluster_771.1	A	TGCAGAAATATTATCGAAATAAAAAATTATAGGACGCTCAAGCGATCGATGAAGCTCAACAAGA
avgbs_cluster_771.1	B	TGCAGAAATATTATCGAAATAAACAATTATAGGACACTCAAGCGATCGATGAAGCTCAACAAGA
avgbs_cluster_771.1	C	TGCAGAAATATTATCGAAATAAACAATTATAGGACGCTCAAGCGATCGATGAAGCTCAACAAGA
avgbs_cluster_772.1	A	TGCAGAAATATTATTTACACTAATTTGTTACAATCTCTTGCACCAGGGAAATACTATTTCTACT
avgbs_cluster_772.1	B	TGCAGAAATATTATTTACATTAATTTGTTACGATCTCTTGCACCAGGGGAATACTATTTCTACT
avgbs_cluster_773.1	A	TGCAGAAATATTGTCAGAATAAAAAAACATAGCACGCTCAAGCGGTCGATGAAGCTCAACTAGA
avgbs_cluster_773.1	B	TGCAGAAATATTGTCAGAATAAAAAAATATAGCACGCTCAAGCGGTCGATGAAGCTCAACTAGA
avgbs_cluster_774.1	A	TGCAGAAATATTTGCACGCTCGCTAGATGACTTGCATCGATCGATCTGCACCAGTGCACAGCTC
avgbs_cluster_774.1	B	TGCAGGAATATTTGCACGCTCGCTAGATGACTTGCAGCGATCGATCTGCACCAGTGCACAGCTC
avgbs_cluster_775.1	A	TGCAGAAATCAAACCTGCGCCCTCTACAGAGGTTCATACCTTCGGTGATAACCCAATACGGTAA
avgbs_cluster_775.1	B	TGCAGAAATCAAACCTGCGCCCTCTACAGAGGTTCATACCTTCGGTGATAGCCCAATACGGTAA
avgbs_cluster_775.1	C	TGCAGAAATCGAACCTGCGCCCTCTACAGAGGTTCATACCTTCGGTGATAGCCCAATACGGTAA
avgbs_cluster_776.1	A	TGCAGAAATCAAACTCAGTTTCATCAGGTTCCAAACCAACCCAGCGAGATGTTTTTGTAGAAAG
avgbs_cluster_776.1	B	TGCAGAAATCAAACTCAGTTTCGTCAGGTTCCAAACCAACCCAGCGAGATGTTTTTGTAGAAAG
avgbs_cluster_777.1	A	TGCAGAAATCAAAGAAAATCTCCCGCTAAATACATCCTGCACACCCAAAATTTCATAAATCCAC
avgbs_cluster_777.1	B	TGCAGAAATCAAAGGAAATATCCCGCTAAATACATCCTGCACACCCAAAATTTCATAAATCCAC
avgbs_cluster_777.1	C	TGCAGAAATCAAAGGAAATCTCCCGCTAAATACATCCTGCACACCCAAAATTTCATAAATCCAC
avgbs_cluster_778.1	A	TGCAGAAATCAAAGCTTGAACAGAAGGTTAACACCGCCTGGTGGTACAGACACAGAACTTCACC
avgbs_cluster_778.1	B	TGCAGAAATCAAAGCTTGAATAGAAGGTTAACACCGCCTAGTGGTACAGACACAGAACTTCACC
avgbs_cluster_779.1	A	TGCAGAAATCACAAGTATGATTAACCAGATCAATCAGAAAAATTTATAGATGTAAAGAAAACTT
avgbs_cluster_779.1	B	TGCAGAAATCACAAGTATGATTAACCAGATCAATCAGAAAAATTTATAGATGTAAAGGAAACTT
avgbs_cluster_779.1	C	TGCAGAAATCACAAGTATTATTAACCAGATCAATCAGAAAAATTTATAGATGTAAAGGAAACTT
avgbs_cluster_780.1	A	TGCAGAAATCACACTTGGGCCGCTGGACGCGAATAGTGTTTTGCGGATCGGAGCTGGTTAAGGG
avgbs_cluster_780.2	A	TGCAGAAATCACACTTGGGCCGCTGGACGCGAATAGTGTTTTGCGGATCGGAGCTGGTTAAGGT
avgbs_cluster_780.2	B	TGCAGAAATCACACTTGGGCCGCTGGACGCGAATAGTTTTTTGCGGATCGGAGCTGGTTAAGGG
avgbs_cluster_780.1	B	TGCAGAAATCACACTTGGGCCGCTGGACGCGAATAGTTTTTTGCGGATCGGAGCTGGTTAAGGT
avgbs_cluster_781.1	A	TGCAGAAATCACAGCTGTAGCATCCCTCGTGCGCGACCAAGACCAGTCGAGGGATGTCCGTGGT
avgbs_cluster_781.1	B	TGCAGAAATCACAGCTGTAGCATCCCTCGTGCGCGACCGAGACCAGGCGAGGGATGTCCGTGGT
avgbs_cluster_781.1	C	TGCAGAAATCACAGCTGTAGCATCCCTCGTGCGCGACCGAGACCAGTCGAGGGATGTCCGTGGT
avgbs_cluster_782.1	A	TGCAGAAATCACTCAATGAGGAATGATCTCCCAAGAACCCATATCCAGTACAAAGAGGATGAAA
avgbs_cluster_782.2	A	TGCAGAAATCACTCAATGAGGACTGATCTCCCAAGAACCCATATCCAGTACAAAAAAGATGAAA
avgbs_cluster_782.2	B	TGCAGAAATCACTCAATGAGGACTGATCTCCCAAGAACCCATATCCAGTACAAAAAGGATGAAA
avgbs_cluster_782.1	B	TGCAGAAATCACTCAATGAGGACTGATCTCCCAAGAACCCATATCCAGTACAAAGAGGATGAAA
avgbs_cluster_783.1	A	TGCAGAAATCACTCAGCTTCCATTACATCCAGGTAATCAAAGTATACGAGGTACTTTCGGTTTC
avgbs_cluster_783.2	A	TGCAGAAATCACTCAGCTTCCATTACATCCAGGTAATCAAAGTATATGAGGTACTTTAGGTTTC
avgbs_cluster_783.1	B	TGCAGAAATCACTCAGCTTCCATTACATCCAGGTAATCAAAGTATATGAGGTACTTTCAGTTTC
avgbs_cluster_783.1	C	TGCAGAAATCACTCAGCTTCCATTACATCCAGGTAATCAAAGTATATGAGGTACTTTCGGTTTC
avgbs_cluster_783.2	B	TGCAGAAATCACTCAGCTTCCATTACATCCAGGTAATCAAAGTATATGAGGTACTTTTTGTTTC
avgbs_cluster_784.2	A	TGCAGAAATCACTCCATCTTGGCGAAGAAGACGGAGATCCGACGCCTTGATAATAGAGGGGTGC
avgbs_cluster_784.1	A	TGCAGAAATCACTCCGTCTTGGCAAAGAAGATGGAGATCCGACGCCTTGATAATAGAGGGGCGC
avgbs_cluster_784.2	B	TGCAGAAATCACTCCGTCTTGGCGAAGAAGACGGAGATCCGACGCCTTGATAATAGAGGGGAGC
avgbs_cluster_784.1	B	TGCAGAAATCACTCCGTCTTGGCGAAGAAGATGGAGATCCGACGCCTTGATAATAGAGGGGCGC
avgbs_cluster_785.1	A	TGCAGAAATCACTCTGTCTTGGCGAAGAAGACGGAGATCCGATGCCTTGATGATAGAGGGGCTC
avgbs_cluster_785.1	B	TGCAGAAATCACTCTGTCTTGGCGAAGAAGACGGATATCCGATGCCTTGATGATAGAGGGGCTC
avgbs_cluster_786.1	A	TGCAGAAATCAGAATGCTCGCCGATCCCAACATAACCAACCGTTATTGATCCAAGCAAACGATT
avgbs_cluster_786.1	B	TGCAGAAATCAGAATGCTCGCCGATCCCAACATAACCAACCGTTCTTGAGCCAAGCAAACGATT
avgbs_cluster_786.1	C	TGCAGAAATCAGAATGCTCGCCGATCCCAACATAACCAACCGTTCTTGATCCAAGCAAACGATT
avgbs_cluster_787.1	A	TGCAGAAATCATACGTGGAGGAGAGACACTATATATGGGCTGATTTTCGTGAGCGAGGGGCAAA
avgbs_cluster_787.1	B	TGCAGAAATCATACGTGGAGGAGAGGCACTATATATGGGCTGATTTTCGTGAGCGAGGGGCAAA
avgbs_cluster_788.1	A	TGCAGAAATCAGCGAGAGGAACACCAGAACTCGCCGAGATCGGAAGAGCGGTTCAGCAGGAATG
avgbs_cluster_788.1	B	TGCAGAAATCTGCGAGAGGAACACCAGAACTCGCCGAGATCGGAAGAGCGGTTCAGCAGGAATG
avgbs_cluster_789.1	A	TGCAGAAATCATCACCTGGAGGATACGTCTACCTGCTCGTCGTACTCGAAAAATTCACAAAGTG
avgbs_cluster_789.1	B	TGCAGAAATCATCACCTGGAGGATACGTCTACCTGCTCGTCGTAGTCGAAAAATTCACAAAGTG
avgbs_cluster_789.1	C	TGCAGAAATCATCACCTGGAGGATACGTCTACCTGCTTATCGTAGTCGAAAAATTCACAAAGTG
avgbs_cluster_790.1	A	TGCAGAAATCATCCCCTAGAGGATACATATTCCTCCTCAAAGCAGTCGACAAGTTCACCAATCG
avgbs_cluster_790.1	B	TGCAGAAATCGTCCCCTAGAGGATACATATTACTCCTCAAAGCAGTCGACAAGTTCACCAATCG
avgbs_cluster_790.1	C	TGCAGAAATCGTCCCCTAGAGGATACATATTCCTCCTCAAAGCAGTCGACAAGTTCACCAATCG
avgbs_cluster_791.1	A	TGCAGAAATCATTTGCTCATAGCAAGCCTAAGCTCGTACCCACCATTATTCATAACTTAATATA
avgbs_cluster_791.1	B	TGCAGAAATCATTTGCTCATAGCAAGCCTAAGCTCGTATCCACCATTATTCATAACTTAATATA
avgbs_cluster_792.1	A	TGCAGAAATCATTTGCTCATAGCAAGCCTAAGCTCGTATCCACCATTATTCATAACTTATTCAG
avgbs_cluster_792.1	B	TGCAGAAATCATTTGCTCATAGCAAGCCTAAGCTGGTATCCACCATTATTCATAACTTATTTAG
avgbs_cluster_793.1	A	TGCAGAAATCCAAGAAGGACTAAATATGAAATTCTCAATGGACAGGCATAGGGATGCGCTGATG
avgbs_cluster_793.1	B	TGCAGAAATCCAAGAAGGACTAAATATGAAATTCTGAATGGACAGGCATAGGGATGTGCTGATG
avgbs_cluster_794.1	A	TGCAGAAATCCAATAATCCATAGCTCGGTCGAGGTGCGGATTTATTTCCGAGATCGGAAGAGCG
avgbs_cluster_794.1	B	TGCAGAAATCCAATAATCCATAGCTTGGTCGAGGTGCGGATTTATTTCCGAGATCGGAAGAGCG
avgbs_cluster_795.1	A	TGCAGAAATCCACTGGTAGCAGCACAGCAAAATTTACACGCAGCACAGAAGGAATCAAACAACA
avgbs_cluster_795.1	B	TGCAGAAATTCACTGGTAGCAGCACAGCAAAATTTACACGCAGCACAGAAGGAATCAAACAACA
avgbs_cluster_796.1	A	TGCAGAAATCCATCCAAAACGGGGCGGCAGAACTCTGCCGCCGCAGAGATTTAGACCGTTTTTC
avgbs_cluster_796.1	B	TGCAGAAATCCGTCCAAAACGGGGCGGCAGAACTCTGCCGCCACAGAGATTTAGACCGTTTTTC
avgbs_cluster_796.1	C	TGCAGAAATCCGTCCAAAACGGGGCGGCAGAACTCTGCCGCCGCAGAGATTTAGACCGTTTTTC
avgbs_cluster_797.1	A	TGCAGAAATCCATGGAGGATTTGGTGCAGAGTGTGGGCGCCATGGCTGCCGACCTGAAGGCAGT
avgbs_cluster_797.1	B	TGCAGAAATCCATGGCAGATTTGGTGCAGAGTGTGGGCGCCATGGCTGCCGACCTGAAGGCAGT
avgbs_cluster_799.1	A	TGCAGAAATCCCAAGAAAACTTGAATTCAAATGGAACATGAATTCATTTTAAAATCAATTCAGA
avgbs_cluster_799.1	B	TGCAGAAATCCCAAGAAAATTTGAATTCAAATGGAACTTGAATTCATTTTAAAATCAATTCAGA
avgbs_cluster_800.1	A	TGCAGAAATCCCACTCTCTATCATGAACTTGGACGGTCAGATCGAGTTTTGGTATGGTGGAATG
avgbs_cluster_800.1	B	TGCAGAAATCCCACTCTCTATCATGAACTTGGACGGTCGGATCGAGTTTTGGTATGGTGGAATG
avgbs_cluster_801.1	A	TGCAGAAATCCCAGCGGACTTTTGCGTATGCCTAGAGATCTACTTGAGAGGCCACAGATTCGTC
avgbs_cluster_801.1	B	TGCAGAAATCCCAGCGGACTTTTGCGTCTGCCTAGAGATCGACTTGAGAGGCCACAGATTCGTC
avgbs_cluster_802.1	A	TGCAGAAATCCCCTGAGCTTGGTGACCTCCTCCGACGACCATACCTCCACGCCGCAGATATCAC
avgbs_cluster_802.1	B	TGCAGAAATCCCCTGAGCTTGGTGACCTCCTCCGACGACCATACCTCCTCGCCGCACATATCAC
avgbs_cluster_802.1	C	TGCAGAAATCCCCTGAGCTTGGTGACCTCCTCCGACGACCATACCTCCTCGCCGCAGATATCAC
avgbs_cluster_803.1	A	TGCAGAAATCCCCTGAGCTTGGTGACCTCCTCCGACGACCATACCTCCTCGCCGCAGATATCGA
avgbs_cluster_803.1	B	TGCAGAAATCCCCTGAGCTTGGTGATCTCCTCCGACGACCATACCTCCTCGCCGCAGATATCGA
avgbs_cluster_804.1	A	TGCAGAAATCCGTGGCGGATTTGGCGCAGAGCGTGGGCGCCATGGCCGCCGACCTGAAGACGGT
avgbs_cluster_804.1	B	TGCAGAAATCCGTGGCGGATTTGGCGCAGAGCGTGGGCGCCATGGCCGTCGACCTGAAGACGGT
avgbs_cluster_805.1	A	TGCAGAAATCCTAAGCACCCTATCAATAATCCACGAAACCTTCTATAGTCGCCGCCATCGTCGT
avgbs_cluster_805.1	B	TGCAGAAATCCTAAGCACCCTATCAATATTCCACGAAACCTTCTATAGTCGCCGCCATCGTCGT
avgbs_cluster_805.1	C	TGCAGAAATCCTAAGCACCCTATCAATATTCCATGAAACCTTCTATAGTCGCCGCCATCGTCGT
avgbs_cluster_806.1	A	TGCAGAAATCCTCACCCAGAGGACACGTCTTCCTCCTAGTGGTAGTCAGCAAGTTCACAAAGGG
avgbs_cluster_806.1	B	TGCAGAAATCCTCACCCAGAGGACACGTCTTCCTCCTAGTGGTAGTCGACAAGTTCACAAAGGG
avgbs_cluster_807.1	A	TGCAGAAATCCTTGCTTAGAGGCTATGTCTTCCTCTTGGTCGAGTCAACAAGTTCACAAAGTGG
avgbs_cluster_807.1	B	TGCAGAAATCCTTGCTTAGAGGCTATGTCTTCCTCTTGGTCGATTCAACAAGTTCACAAAGTGG
avgbs_cluster_807.1	C	TGCAGAAATCCTTGCTTAGAGGCTATGTCTTCCTCTTGGTCTATTCAACAAGTTCACAAAGTGG
avgbs_cluster_808.2	A	TGCAGAAATCGAATGAGGAGATTAACTCGGCAGAAGAAGGTGAAGAAAAACGGAGAAGTGCCGA
avgbs_cluster_808.2	B	TGCAGAAATCGAATGAGGAGATTAACTCGGCAAAAGAAGGTGAAGAAAAACGGAGAAGTGCCGA
avgbs_cluster_808.1	A	TGCAGAAATCGAATGAGGAGATTAGCTCGGCAGAAGAAGGTGAAGAAAAATGGAGAAGTGCCAA
avgbs_cluster_808.1	B	TGCAGAAATCGAATGAGGAGATTAGCTCGGCAAAAGAAGGTGAAGAAAAATGGAGAAGTGCCAA
avgbs_cluster_808.2	C	TGCAGTAATCGAATGAGGAGATTAGCTCGGCAGAAGAAGGTGAAGAAAAACGGAGAAGTGCCGA
avgbs_cluster_809.1	A	TGCAGAAATCGACGACGGCGGCGCTACCATCCAGCTGCTTAGCGTCGTCGTCGAAGACGACGAC
avgbs_cluster_809.1	B	TGCAGAAATCGACGACGGTGGCGCTACCATCCAGCTGCTTAGCGTCGTCATCGAAGACGACGAC
avgbs_cluster_809.1	C	TGCAGAAATCGACGACGGTGGCGCTACCATCCAGCTGCTTAGCGTCGTCGTCAAAGACGACGAC
avgbs_cluster_809.1	D	TGCAGAAATCGACGACGGTGGCGCTACCATCCAGCTGCTTAGCGTCGTCGTCGAAGACGACGAC
avgbs_cluster_810.1	A	TGCAGAAATCGAGGCAGTTGGCACCTTCAATTGAGGCTCTATATGCAAATTTCTATGCTGCCAA
avgbs_cluster_810.1	B	TGCAGAAATCGAGGTAGTTGGCACCTTCAATTGAGGCTCTATATGCAAATTTCTATTCTGCCAA
avgbs_cluster_811.1	A	TGCAGAAATCGAGGTACTGGTTTAGAGGTATGTTGGTCTCCTCCTTGCGAAACTTTTTGTATGC
avgbs_cluster_811.1	B	TGCAGAAATCGAGGTACTGGTTTAGAGGTGTGTCGGTCTCCTCCTTGCGAAACTTTCTGTATGC
avgbs_cluster_811.1	C	TGCAGAAATCGAGGTACTGGTTTAGAGGTGTGTTGGTCTCCTCCTTGCGAAACTTTCTGTATGC
avgbs_cluster_811.1	D	TGCAGAAATCGAGGTACTGGTTTAGAGGTGTGTTGGTCTCCTCCTTGCGAAACTTTTTGTATGC
avgbs_cluster_812.1	A	TGCAGAAATCGAGTTTTGCGCATCCTAGAACTTGTTCTGGTGCTAGGTCTGGTGGACCAAAGTT
avgbs_cluster_812.1	B	TGCAGAAATCGAGTTTTGCGCGTCCTAGAACTTGTTCTGGTGCTAGGTCTGGTGGACCAAAGTT
avgbs_cluster_813.1	A	TGCAGAAATCGCGCGCGCAAACCGCGACTCCCAGCTGCCAGGCGTGGATGCCGTGCTGTTACCA
avgbs_cluster_813.2	A	TGCAGGAATCGCGCGCGCAAACCGCGAGTCCCAGCTGCAAGGCGTGGATGCCGTGCTGTTACCA
avgbs_cluster_813.1	B	TGCAGGAATCGCGCGCGCAAACCGCGAGTCCCAGCTGCCAGGCGTGGATGCCGTGCTGTTACCA
avgbs_cluster_813.2	B	TGCAGGAATCGCGCGCGCAAACCGCGAGTCCCAGCTGCCAGGCGTGGATGCCGTGCTGTTACGA
avgbs_cluster_814.1	A	TGCAGAAATCGGACCTCCAACTCCTTAATCCATAGTTTACTTTCTTTCCATTCAGTGCTATTCA
avgbs_cluster_814.1	B	TGCAGAGATCGGACCTCCAACTCCTTAATCCATAGTTTACTTTCTTTCCATTCAGTGCTATTCA
avgbs_cluster_814.1	C	TGCAGAGATCGGACCTCCAACTCCTTAATCTATAGTTTACTTTCTTTCCATTCAGTGCTATTCA
avgbs_cluster_815.1	A	TGCAGAAATCGGCAGAAGAAAACGGTGTGCTTGGACGACATCAATTTACGACAGATCATCTACG
avgbs_cluster_815.1	B	TGCAGAAATCGGTAGAAGAAAACGGTGTGCTTGGACGACATCAATTTACGACAGATCATCTCCG
avgbs_cluster_816.1	A	TGCAGAAATCGGCCCCAAAACTCTGCCGCGGCAGAAACCCTCATCGGCTGCCGCGACAGCCAAA
avgbs_cluster_816.1	B	TGCAGAAATCGGCCCCAAAACTCTGCCGCGGCAGAAACCCTCATCGGCTGCCGCGACAGCCGAA
avgbs_cluster_816.1	C	TGCAGAAATCGGCCCCAAAACTCTGCCGCGGCAGAAACCTTCATCGGCTGCCGCGACAGCCGAA
avgbs_cluster_817.1	A	TGCAGAAATCGGCCCCAAAATTCTGCTGCGACAGAAACCCTCATTGACTGCTGCGGCAGAAAAC
avgbs_cluster_817.1	B	TGCAGAAATCGGCCCCAAAATTCTGCTGCGGCAGAAACCCTCATTGGCTGCTGCGGCAGAAAAC
avgbs_cluster_817.1	C	TGCAGAAATCGGCCCCAAAATTCTGCTGCGGCAGAAACCCTCATTGGCTGTTGCGGCAGAAAAC
avgbs_cluster_817.1	D	TGCAGAAATCGGCCCCAAAATTCTGCTGCGGCAGAAACCCTCATTGGCTGTTGCGGCAGAAAGC
avgbs_cluster_818.1	A	TGCAGAAATCGGCCCCAAAATTTTGCCGCGGCAGAAACCCCCATCGGCTGCCGCGGCAGAAAAC
avgbs_cluster_818.1	B	TGCAGAAATCGTCCCCAAAATTTTGCCGCGGCAGAAACCCCCATCGGCTGCCGCAGCAGAAAAC
avgbs_cluster_820.1	A	TGCAGAAATCGTACGACAAGAATGTAATCCTAGAAAACACATGACTTGACACACAAATTTTAAA
avgbs_cluster_820.1	B	TGCAGAAATCGTACGACGAGAATGTAATCCTAGAAAACACATGACTTGACACACAAATTTTAAA
avgbs_cluster_821.1	A	TGCAGAAATCGTCATCGTGGTCGTAGAAGGTTCGGGGGAAGCAACGGTGACCACAACTCACCGC
avgbs_cluster_821.1	B	TGCAGAAATCGTCATCGTGGTCGTAGAAGGTTCGGGGGAAGCAACGGTGACCACAGCTCACCGC
avgbs_cluster_823.1	A	TGCAGAAATCTAAAGCAAAGATGAATCTATCAGACCAGATAATCCGAGATCGGAAGAGCGGTTC
avgbs_cluster_823.1	B	TGCAGAAATCTAAAGCAAAGATGAATCTGTCAGACCAGATAATCCGAGATCGGAAGAGCGGTTC
avgbs_cluster_823.1	C	TGCAGAAATCTAAAGCAGAGATGAATCTGTCAGACCAGATAATCCGAGATCGGAAGAGCGGTTC
avgbs_cluster_824.1	A	TGCAGAAATCTACGTCACCATGAGATTAACACGGCTTGATTTCCCAAGATTGACTTAGGCTAGT
avgbs_cluster_824.1	B	TGCAGAAATCTACGTCACCATGAGATTAACACGGCTTGATTTCTCAAGATTGACTTAGGCTAGT
avgbs_cluster_824.1	C	TGCAGAAATCTATGTCACCATGAGATTAACACGGCTTGATTTCCCAAGATTGACTTAGGCTAGT
avgbs_cluster_825.1	A	TGCAGAAATCTATCAAGGCGGCAAGGGCTATGGAGGTTGAGTTCAAGCAGTTGATACTGAAGCA
avgbs_cluster_825.1	B	TGCAGCAATCTATCAAGGCGGCAAGGGCTATGGAGGTTGAGTTCAAGCAGTTGATACTGAAGCA
avgbs_cluster_825.1	C	TGCAGCAATCTATCAAGGCGGCAAGGGCTATGGAGGTTGAGTTCAAGCAGTTGCTACTGAAGCA
avgbs_cluster_827.1	A	TGCAGAAATCTATTTGTGGTCGCCCAGCTTAGGCGAAGCCCTGTAGGATCTCTCCTCTACTTCC
avgbs_cluster_827.1	B	TGCAGAAATCTATTTGTGGTCGCTTAGCTTAGGCGAAGCCCTGTAGGATCTCTCCTCTACTTCC
avgbs_cluster_828.1	A	TGCAGAAATCTCCTAGAGGAAGACTAGAACTCGTCGGCGGACAGTTCGAGGAGGCCAACATAAA
avgbs_cluster_828.1	B	TGCAGAAATCTCCTAGAGGAAGACTAGAACTCATCGGCGGACAGTTCGATGAGGCCAACATAAA
avgbs_cluster_829.1	A	TGCAGCAATCTCTACCGCTTGTAATTCATCCAACTGGCTATATCTCCGTAAAATCTTGGACAAG
avgbs_cluster_829.1	B	TGCAGCAATCTCTACCGCTTGTCATTCATCCAACTGGCTATATCTCCGTAAAATCTTGGACAAG
avgbs_cluster_831.1	A	TGCAGAAATCTGAATGGTCAGAATAGTTCAATAACTACTCATCAATCCACTGTTCTTTCATCTT
avgbs_cluster_831.1	B	TGCAGAAATCTGAATGGTCAGAGTAGTTCAATAGCTAATCATCAATCCACTGTTCTTTCATCTT
avgbs_cluster_833.1	A	TGCAGAAATCTTCTAGTACTCTACTACTAATTTGAACTGGTCGTGCACAATTAAGGAACAGGGT
avgbs_cluster_833.1	B	TGCAGGAATCTTCTAGTACTCTACTACTAATTTGAACTGGTCGTGCACAATTAAGGAACAGGGT
avgbs_cluster_834.1	A	TGCAGAAATCTTTGAGAACTCGATTGCGGCCCAATCAAAGAGGCAAAGTTAAAGTAGATCGATG
avgbs_cluster_834.1	B	TGCAGAAATCTTTGAGAACTCGATTGCGGCCCAATCAAAGAGGCGAAGTTGAAGTAGATCGATG
avgbs_cluster_834.1	C	TGCAGAAATCTTTGAGAACTCGATTGCGGCCCAATCAAAGAGGCGAATTTGAAGTAGATCGATG
avgbs_cluster_835.1	A	TGCAGAAATCTTTGCCTAGAGAGTACATCTATCTCCTCATGGCAGTCGACAAGTTTACCAAATG
avgbs_cluster_835.1	B	TGCAGAAATCTTTGCCTAGAGAGTACATCTATCTCCTCATGGCAGTTGACAAGTTTACCAAATG
avgbs_cluster_836.1	A	TGCAGAAATCTTTGGAGGAGAAGAGTGCAGCCCAAGAGCGGCAGACAGGCCGAGATCGGAAGAG
avgbs_cluster_836.1	B	TGCAGAAATCTTTGGAGGAGAAGAGTGCAGCCCAAGAGCGGCAGACGGGCCGAGATCGGAAGAG
avgbs_cluster_838.1	A	TGCAGAAATCTTTTGCTTTTGAAATTTTTGCAATGGAAAGCATGTAGCAAACAAAATAAAATAA
avgbs_cluster_838.1	B	TGCAGAAATCTTTTGCTTTTGAAATTTTTGCAATGGAAAGCATGTAGCAAAGAAAATAAAATAA
avgbs_cluster_839.1	A	TGCAGAAATGAAAGACGAGTCAGTGGCAGCAACAGCTCGAGTCATAAAAATTGCTAATCAACTC
avgbs_cluster_839.1	B	TGCAGAAATGAAAGACGAGTCAGTGGTAGCAACAGCTCGAGTCATAAAAATTGCTAATCAACTC
avgbs_cluster_839.1	C	TGCAGAAATGAAAGACGAGTCAGTGGTAGCAACAGCTTGAGTCATAAAAATTGCTAATCAACTC
avgbs_cluster_840.1	A	TGCAGAAATGAGCAACGATGTACGGACAACTACTCCCTCCAGTCCATACTAAAAGCCTCAACTT
avgbs_cluster_840.1	B	TGCAGAAATGAGCAACGATGTACGGACAACTACTCCCTCCAGTCCATACTAAAAGCCTCAATTT
avgbs_cluster_841.1	A	TGCAGAAATGAGCATTGATGCTATCCCTAAATATGCTAGGTAAGGAAATGACATAAAAAATGGC
avgbs_cluster_841.1	B	TGCAGAAATGAGCGTTGATGCTATCCCTAAATATGCTAGGTAAGGAAATGACATAAAAAATGGC
avgbs_cluster_841.1	C	TGCAGAAATGAGGGTTGATGCTATCCCTAAATATGCTAGGTAAGGAAATGACATAAAAAATGGC
avgbs_cluster_842.1	A	TGCAGAAATGAGCATTTGCACAATGTTCAGAATGGATTTGCTCATATCGAAAATGTATAGCGAC
avgbs_cluster_842.1	B	TGCAGAAATGAGCATTTGCACAATGTTCAGAATGGATTTGCTCATATCGAAAATGTTTAGCGAC
avgbs_cluster_844.1	A	TGCAGAAATGAGGTGAGTTCCAATGTGGATGTTTTTGATGTTGACAAAATCCTCATCCCATAGC
avgbs_cluster_844.1	B	TGCAGAAATGAGGTGAGTTTCAATGTGGATGTTTTTGATGTTGACAAAATCCTCATCCCATAGC
avgbs_cluster_845.1	A	TGCAGAAATGATGAAACTCTGAAGATCAGCACCACTTGCCTTCCAAGATCACATCATCCACTCT
avgbs_cluster_845.1	B	TGCAGAAATGATGAAACTCTGAAGATCTGCACCACTTGCCTTCCAAGATCACATCATCCACTCT
avgbs_cluster_846.1	A	TGCAGAAATGATCGCATCGTCAAGGAACATCTAAGAGCATTTCCAGCCG
avgbs_cluster_846.1	B	TGCAGAAATGATCGCATCGTCGAGGAACATCTAAGAGCATTTCCAGCCG
avgbs_cluster_847.1	A	TGCAGAAATGATCGCATCGTCAAGGAACATCTAAGAGCATTTCCAGCCGAGATCGGAAGAGCGG
avgbs_cluster_847.1	B	TGCAGAAATGATCGCATCGTCGAGGAACATCTAAGAGCATTTCCAGCCGAGATCGGAAGAGCGG
avgbs_cluster_848.1	A	TGCAGAAATGCAGCAACACAGGCGGACAGTGACAGTGATCAGAAGTTGTCCTCTAGCATTTGGC
avgbs_cluster_848.1	B	TGCAGAAATGCAGCAATACAGGCGGACAGTGACAGTGATCAGAAGTTGTCCTCTAGCATTTGGT
avgbs_cluster_850.1	A	TGCAGAAATGCCGTGAGGAGCGTGCTGCGGTGGGAGAATCTTGGCGGCGGGGGCTTCACCGAGA
avgbs_cluster_850.1	B	TGCAGCAATGCCGTGAGGAGCGTGCTGCGGTGGGAGAATCTTGGCGGCGGGTGCTTCACCGAGA
avgbs_cluster_851.1	A	TGCAGAAATGCCTAGATGCAAGTAAGCAACAATCTATTCAAGGCCGAGATCGGAAGAGCGGTTC
avgbs_cluster_851.1	B	TGCAGAAATGCCTAGATGCAAGTAAGCGACAATCTATTCAAGGCCGAGATCGGAAGAGCGGTTC
avgbs_cluster_852.1	A	TGCAGAAATGCGTATGCTTTTTTATATATATAAATATTACACGGAAATCAATTACACCAGCAAC
avgbs_cluster_852.1	B	TGCAGAAATGCGTATGCTTTTTTTTATATATAAATATTACACGGAAACCAATTACACCAGCAAC
avgbs_cluster_852.1	C	TGCAGAAATGCGTATGCTTTTTTTTATATATAAATATTACATGGAAACCAATTACACCAGCAAC
avgbs_cluster_853.1	A	TGCAGAAATGCTCAACACTTACCTGCCAGTGCCAATGCTTTTAGAGTCCGAGCTGTGTATTCAG
avgbs_cluster_853.1	B	TGCAGAAATGCTCAACACTTACCTGCCAGTGCCAATGTTTTTAGAGTCCCAGCTGTGTATTCAG
avgbs_cluster_854.1	A	TGCAGAAATGCTGGGCCCTTCGAGATCACGAGGAGCTAGAACAACGTGTGCTTGAGAAGGAGCA
avgbs_cluster_854.1	B	TGCAGAAATGCTGGGCCCTTCGAGATCACGAGGAGCTAGAACAACGTGTGCTTGAGAAGGAGCG
avgbs_cluster_854.1	C	TGCAGAAATGCTGGGCCCTTCGAGATCACGAGGAGCTAGAACAACGTGTGCTTGAGAAGTAGCG
avgbs_cluster_855.1	A	TGCAGAAATGCTTATAGCCGCTAGGTTATTAGTGACGGGCAAAATTATGCCCGTCACTAGTAAG
avgbs_cluster_855.1	B	TGCAGAAATGCTTATAGCCGCTAGGTTATTAGTGACGGGCAAAATTGTGCCCGTCACTAGTAAG
avgbs_cluster_855.1	C	TGCAGAAATGCTTATAGCCGTTAGGTTATTAGTGACGGGCAAAATTGTGCCCGTCACTAGTAAG
avgbs_cluster_856.1	A	TGCAGAAATGCTTCTGGGAGACAATGATAGGGTCCAAAACCAGCACGTAAGTGTCTGGGTGAGG
avgbs_cluster_856.1	B	TGCAGAAATGCTTCTGGGAGACAATGATAGGGTCCAAAACCATCACGTAAGTGTCTGGGTGAGG
avgbs_cluster_856.1	C	TGCAGGAATGCTTCTGGGAGACAATGATAGGGTCCAAAACCATCACGTAAGTGTCTGGGTGAGG
avgbs_cluster_859.1	A	TGCAGCAATGGCTGTGTTTTCCAATTTCCTGCCACCACTTCTTTTGCTCTTCACCCTATTTTAT
avgbs_cluster_859.1	B	TGCAGCAATGGCTGTGTTTTCCAATTTCCTGCCACCACTTCTTTTGCTCTTCACCCTCTTTTAT
avgbs_cluster_859.1	C	TGCAGCAATGGCTGTGTTTTCCAATTTCCTGTCACCACTTCTTTTGCTCTTCACCCTATTTTAT
avgbs_cluster_860.1	A	TGCAGAAATGGGCGGCGGTGGAAACGGAGGCGGAGGATGTGTGGTCATGGCGGCGCACAAACTC
avgbs_cluster_860.1	B	TGCAGAAATGGGCGGCGGTGGAAACGGAGGCGAAGGATGTGTGGTCATGGCGGCGCACAAGCTC
avgbs_cluster_861.1	A	TGCAGAAATGTAGATAACATGTGCATGTATCCACATAACTTTTTTTTGAAAAAAAGATCTTTAA
avgbs_cluster_861.1	B	TGCAGATATGTAGATAACATGTGCATGTACCCACATAACTTTTTTTTGAAAAAAATATCTTTAA
avgbs_cluster_862.1	A	TGCAGAAATGTATGGATGCTAAAGGACCCTATATTGGAACTACTGCTACTTTGGAGCTGTTGGG
avgbs_cluster_862.1	B	TGCAGAAGTGTATGGATGCTAAAGGACCCTATATTGGAACTACTGCTACTTTGAAGTTGTTGGG
avgbs_cluster_862.1	C	TGCAGAAGTGTATGGATGCTAAAGGACCCTATATTGGAACTACTGCTACTTTGGAGCTGTTGGG
avgbs_cluster_863.1	A	TGCAGAAATGTCGTGGACTTCCACTTGCTCTTGTCAGTGTCTCTGATTCCCTGAAAAGTTCAGT
avgbs_cluster_863.1	B	TGCAGAAATGTGGTGGCCTTCCACTTGCTCTTGTCAGTGTCTCTGATTCCCTGAAAAGTTCAGT
avgbs_cluster_864.1	A	TGCAGAAATGTCGTTGTGCAGCTAGACTTCTTATTACCTTTGTTCTTGGCGCGCAACCATGCAT
avgbs_cluster_864.1	B	TGCAGAAATGTCGTTGTGCAGCTAGACTTCTTCTTACCTTTGTTTTTGGCGCGCAACCATGCAT
avgbs_cluster_865.1	A	TGCAGAAATGTGCCCAATTTTGGTGCATAATACATACGGGTTAGAATAATGCTGTTCTCCAGAA
avgbs_cluster_865.1	B	TGCAGAAATGTGCCCAATTTTGGTGCATAATACATACGGGTTGGAATAATGCTGTTCTCCACAA
avgbs_cluster_865.1	C	TGCAGAAATGTGCCCAATTTTGGTGCATAATACATACGGGTTGGAATAATGCTGTTCTCCAGAA
avgbs_cluster_866.1	A	TGCAGAAATGTTACCACAAAATGAAGGTGATGCACTTCCACGCGCAGAGTGTTGCCTTCACTAG
avgbs_cluster_866.1	B	TGCAGAAATGTTACCACAAAATGAAGGTGATGCACTTCCACGCGCAGAGTGTTGCCTTCAGTTG
avgbs_cluster_867.1	A	TGCAGAAATGTTATCATAATAAACGGTTGTAGCTTTGTCAAGCGATCTGTGGAGCTCCACAAAC
avgbs_cluster_867.1	B	TGCAGAAATGTTATCATAATAAACGGTTGTAGCTTTGTCAAGCGATCTGTGGAGCTCCATCAAC
avgbs_cluster_868.1	A	TGCAGAAATGTTGACATGGAAAAACTAAAAACACTCGGAAGAAAACGAAAAACTACAAAAGAAA
avgbs_cluster_868.1	B	TGCAGAAATGTTGACATGGAAAAACTGAAAACACTCGGAAGAAAACAAAAAACTACAAAAGAAA
avgbs_cluster_868.1	C	TGCAGAAATGTTGACATGGAAAAACTGAAAACACTCGGAAGAAAACGAAAAACTACAAAAGAAA
avgbs_cluster_869.1	A	TGCAGAAATGTTTCGGCGATCACTAGAATTTCTCGGTGACTACCAGAACATGTTACTGACTCAC
avgbs_cluster_869.1	B	TGCAGAAATGTTTCGGCGGTCACTAGAATTTCTCGGTGACTACCAGAACATGTTACTGACTCAT
avgbs_cluster_869.1	C	TGCAGAAATGTTTCGGCGGTCACTAGAATTTCTTGGTGACTACCAGAACATGTTACTGACTCAT
avgbs_cluster_870.1	A	TGCAGAAATTAAAGTTGAATAGTAGCATGATGCAGGGGAAAAAGGAACAATATGTACACCACCA
avgbs_cluster_870.1	B	TGCAGAAGTTAAAGTTGAATAGTAGCATGATGCAGGGGAAAAAGGAACAATATGTACACCACCA
avgbs_cluster_871.1	A	TGCAGAAATTAAATTAAAGGACACAGCTCCTCGGAATCTTAGACCTTGTTTTGTACCAGGATTT
avgbs_cluster_871.1	B	TGCAGAAATTAAATTAAAGGACACAGCTCCTCGGAATCTTAGACCTTGTTTTGTACCAGTGGTT
avgbs_cluster_874.1	A	TGCAGAAATTACACACTATTAATTTTTTTTGCGAATTATACGCTATTACATTAAGATGTGTTCC
avgbs_cluster_874.1	B	TGCAGAAATTACACACTATTAATTTTTTTTGCAAATTATACGCTATTACATTAAGATGTGTTCC
avgbs_cluster_874.1	C	TGCAGAAATTACACACTATTTTTTTTTTTTGCGAATTATACGCTATTACATTAAGATGTGTTCC
avgbs_cluster_875.1	A	TGCAGAAATTACCACTGGGGGTGAGGCGTGCACACGATCCCCAAGAAACCACATCGATGAGACA
avgbs_cluster_875.1	B	TGCAGAAGTTACCACGGGGGGTGAGGCGTGCACACGATCCCCAAGAAACCACATCGATGAGACA
avgbs_cluster_876.1	A	TGCAGAAATTACGTCAAGAGAAGTGATGGAAATTGATGAAATAGTTACCCTGGCGCACGATATG
avgbs_cluster_876.1	B	TGCAGAAATTACGTCAGGAGAAGTGATGGAAATTGATGAAATAGTTACCCTGGCGCACGATATG
avgbs_cluster_877.1	A	TGCAGAAATTACTACTGTCGTATGCCTTTGTAAAGAAATATGCCAACTGCAAGTCTGAAGGCAC
avgbs_cluster_877.1	B	TGCAGAAATTACTACTGTCGTATGCCTTTGTAAAGAAATCTGCCAACTACAAGTCTGAAGGCAC
avgbs_cluster_878.1	A	TGCAGAAATTAGTGGCAAACAATTTCTTCCATCTGGATCTTGATCGTATACTG
avgbs_cluster_878.1	B	TGCAGAAATTAGTGGCAAACAATTTTTTCCAGCTGGATCTTGATCGTATACTG
avgbs_cluster_879.1	A	TGCAGAAATTAGTTCATAAATTAGGCGTGCAATTTTGTTAACAACTGATTAGTTAGTGATTTTT
avgbs_cluster_879.1	B	TGCAGAAATTAGTTCATAAATTAGGTGTGCAATTTTGTTAACAACTGATTAATTAGTGATTTTT
avgbs_cluster_879.1	C	TGCAGAAATTAGTTCATAAATTAGGTGTGCAATTTTGTTAACAACTGATTAGTTAGTGATTTTT
avgbs_cluster_881.1	A	TGCAGAAATTATATGTCATTATACTGCAAAAAGAAAAACTACGAACCAATTTTCAAAAAAGTAA
avgbs_cluster_881.1	B	TGCAGAAATTATATGTCATTATACTGCAAAAAGAAAAACTATGAACCAATTTTCAAAAAAGTAA
avgbs_cluster_882.1	A	TGCAGAAATTCAACCCAACAAAATCTACAATATTTTTTTGCACATTCTAGATTTACTCAAGAGA
avgbs_cluster_882.1	B	TGCAGAAATTCAACCCAACAAAATCTGCAATATTTTTTTGCACATTCTAGATTTACTCAAGAGA
avgbs_cluster_883.1	A	TGCAGAAATTCAACCCAACAAAATCTGCAATAATTTTTTGCAGATCCTAGATTTACTCAAGATA
avgbs_cluster_883.1	B	TGCAGAAATTCAACCTAACAGAATCTGCAATAATTTTTTGCAGATCCTAGATTTACTCAAGATA
avgbs_cluster_885.1	A	TGCAGAAATTCAGTAGTGAACCCATCCG
avgbs_cluster_885.1	B	TGCAGAAATTCGGTGGTGAACCCATCCG
avgbs_cluster_886.1	A	TGCAGAAATTCATCATATGCAGGTCGAGACAATGCACTAGTAGAAAACTGGCCCTTTAGTCCTG
avgbs_cluster_886.1	B	TGCAGAAATTCATCATATGCAGGTCGAGACGATGCACTAGTAGAAAACTGGCCCTTTAGTCCTG
avgbs_cluster_887.1	A	TGCAGAAATTCCAGTATGCATCGTGACAAATGCATGAGTTTCGTAGCACTGAACGAGGCCGTAC
avgbs_cluster_887.1	B	TGCAGAAATTCCAGTATGCATCGTGACAAATGCATGAGTTTCGTAGCACTGAACGAGGTCGTAC
avgbs_cluster_888.1	A	TGCAGAAATTCCATATGACATGGAGGACTTGCTGGTCAGCTTGTATTCTCATGTCGAAATTGTG
avgbs_cluster_888.1	B	TGCAGAAATTCCATATGACATGGAGGACTTGCTGGTCAGCTTGTCTTCTCATGTAGAAATTGTG
avgbs_cluster_888.1	C	TGCAGAAATTCCATATGACATGGAGGACTTGCTGGTCAGCTTGTCTTCTCATGTCGAAATTGTG
avgbs_cluster_889.1	A	TGCAGAAATTCCGCAAAAGTAGGTGACGGACATGCTGCTGGTTCAAGCATTTCTTCCTGAAATT
avgbs_cluster_889.1	B	TGCAGAAATTCCGCAAAAGTAGGTGATGGACATGGTGCTGGTTCAAGCATTTCTTCCTGAAATT
avgbs_cluster_891.1	A	TGCAGAAATTCGCCTATTGGCAACCACACCATGCACCACCTAGTGTCGAAGGCAAGGAAATCAA
avgbs_cluster_891.1	B	TGCAGAAATTCGCCTGTTGGCAACCACACCATGCACCACCTAGTGTCGAAGGCAAGGAAATCAT
avgbs_cluster_892.1	A	TGCAGAAATTCGTTTTGATTGTCAGTTCGGTCGATCGCACGCTGGGGTAAAGATTGATGGATGC
avgbs_cluster_892.1	B	TGCAGAAATTCGTTTTGATTGTCAGTTCGGTCGATTGCACGCTGGGGTAAAGATTGATGGATGC
avgbs_cluster_893.1	A	TGCAGAAATTCTCCACCAATTACACCGCGTCGTCGCGTTGTAGATCCAACCCATCTACAACGGT
avgbs_cluster_893.1	B	TGCAGAAATTCTCCACCAATTGCACCGCGCCGTCGCGTTGTAGATCCAACCCATCTACAACGGT
avgbs_cluster_893.1	C	TGCAGAAATTCTCCACCAATTGCACCGCGTCGTCGCGTTGTAGATCCAACCCATCTACAACGGT
avgbs_cluster_895.1	A	TGCAGAAATTCTTGTGTGAAGTTCCCAAGCAATATTCGTAGACCGCGTGCGTGCTCGAGACCCT
avgbs_cluster_895.1	B	TGCAGAAATTCTTGTGTGAAGTTCCCAAGCAATATTCGTAGATCGCGTGCGTGCTCGAGACCCT
avgbs_cluster_895.1	C	TGCAGAAATTCTTGTGTGAAGTTCCCAAGCAATATTCGTAGATCGCGTGTGTGCTCGAGACCCT
avgbs_cluster_896.1	A	TGCAGAAATTCTTTGGTCACTCGCTCAAAGCTAGCCACAGATAATGACCAGTGGGTCCAGCGCT
avgbs_cluster_896.1	B	TGCAGAAATTCTTTTGTCACTCGCTCAAAGCTAGCCACAGATAATGACCAGTGGGTCCAGCGCT
avgbs_cluster_897.1	A	TGCAGAAATTGCAAGACAAAAAGGTGCAAATTTTGGTCAAAACGTTGCAGAAAACAACGCACGG
avgbs_cluster_897.1	B	TGCAGAAATTGCAAGACAAAACGGTGCAAATTTTGGTCAAAACGTTGCAGAAAACAACGCACGG
avgbs_cluster_898.1	A	TGCAGAAATTGAATTTTGAAAGAAAAAAATGAAATGGTGACACAAGCACCGAGATCGGAAGAGC
avgbs_cluster_898.1	B	TGCAGAAATTGAATTTTGAAAGAAAAAAATGAAATGGTGACACGAGCACCGAGATCGGAAGAGC
avgbs_cluster_900.1	A	TGCAGAAATTGCCAAAAAAGTCCATCGAATCGGGCTCCGCCGCCTCAAACTTCCCAACCCTCCT
avgbs_cluster_900.1	B	TGCAGAAATTGCCAAAAAAGTCCATCTAATCGGGCTCCGCCGCCTCAAACTTCCCAACCCTCCT
avgbs_cluster_901.1	A	TGCAGAAATTGCCTAGTGACTTTCTGAAGTGTTTTAATTACTCAGGGAGTTTTATAATTCCTTT
avgbs_cluster_901.1	B	TGCAGAAATTGCCTAGTGGCTTTCTGAAGTGTTTTAATTACTCAGGAAGTTTTATAATTCCTTT
avgbs_cluster_901.1	C	TGCAGAAATTGCCTAGTGGCTTTCTGAAGTGTTTTAATTACTCAGGGAGTTTTATAATTCCTTT
avgbs_cluster_902.1	A	TGCAGAAATTGCGACTAAAAGGAAGTTTGGGGAAGGAAAATTTACTGTGGGGGCTTCATTCTTC
avgbs_cluster_902.2	A	TGCAGAAATTGTGACTAAAAGGAAGTCTGGGGAAGGAAAACTTACTGTGGGGGCTTCGTTCTTC
avgbs_cluster_902.2	B	TGCAGAAATTGTGACTAAAAGGAAGTTTGGGGAAGGAAAACTTACTGTGGGGGCTTCGTTCTTC
avgbs_cluster_902.1	B	TGCAGAAATTGTGACTAAAAGGAAGTTTGGGGAAGGAAAATTTACTGTGGGGGCTTCATTCTTC
avgbs_cluster_903.1	A	TGCAGAAATTGGTGGAAAAAATCTAGGATTGACATCCTGAGACTAACCGCTCTGATACCATGTA
avgbs_cluster_903.1	B	TGCAGAAATTGGTGGAAGAAACCTAGGATTGGCATCCTGAGACTAACCGCTCTGATACCATGTA
avgbs_cluster_904.1	A	TGCAGAAATTGGTTAGAGTGTAAGTGCGCTTCAAGTACAACATGATCAATCTCAGGTACCGAGA
avgbs_cluster_904.1	B	TGCAGAAATTGGTTAGGGTGTAAGTGCGCTTCAAGTACAACATGATCAATCTCAGGTACCGAGA
avgbs_cluster_906.1	A	TGCAGAAATTGTACACTTTTCCCACACGACACAACCCCGTCTAGTCGCCCACCAGTGGCCACTG
avgbs_cluster_906.1	B	TGCAGAAATTGTACACTTTTCCCACACGACACAACCCCGTCTTGTCGCCCACCAGTGGCCACTG
avgbs_cluster_906.1	C	TGCAGAAATTGTACACTTTTCCCACACGACACAACCCCGTCTTGTTGCCCACCAGTGGCCACTG
avgbs_cluster_907.1	A	TGCAGAAATTGTGCCAAGGGGGTTTGCCTACACCGACGGCAATTTCGCTACGCCGACCAGCTGC
avgbs_cluster_907.1	B	TGCAGAAATTGTGCCGAGGGGGTTCGCCTACACCGACGGCAATTTCGCTACGCCGACCAGCTGC
avgbs_cluster_907.1	C	TGCAGAAATTGTGCCGAGGGGGTTCGCCTACACCGATGGCAATTTCGCTACGCCGACCAGCTGC
avgbs_cluster_908.1	A	TGCAGAAATTGTGCCGAAGGGGTTCTCCTACGCCGACGGCAATTTCGCTACGCCGACCAGCTGC
avgbs_cluster_908.1	B	TGCAGAAATTGTGCCGAGGGGGTTCTCCTACGCCGACGACAATTTCGCTACGCCGACCAGCTGC
avgbs_cluster_908.1	C	TGCAGAAATTGTGCCGAGGGGGTTCTCCTACGCCGACGGCAATTTCGCTACGCCGACCAGCTGC
avgbs_cluster_909.1	A	TGCAGAAATTGTGCCGAGAGGGTTCACTTACGCCGACGGGATTTTCACTACGCTGACCAGCTGC
avgbs_cluster_909.1	B	TGCAGAAATTGTGCCGAGAGGGTTCTCTTACGCCGAAGGGATTTTCACTACGCTGACCAGCTGC
avgbs_cluster_909.1	C	TGCAGAAATTGTGCCGAGAGGGTTCTCTTACGCCGACGGGATTTTCACTACGCTGACCAGCTGC
avgbs_cluster_909.1	D	TGCAGAAATTGTGCCGAGAGGGTTCTCTTACGCCGATGGGATTTTCACTACGCTGACCAGCTGC
avgbs_cluster_910.1	A	TGCAGAAATTGTGCCGAGAGGGTTCTCCTACGTCGACAGGATTTTCGCTACGCCGACCAGCTGC
avgbs_cluster_910.1	B	TGCAGAAATTGTGCCGAGAGGGTTCTCCTACGCCGACAGGATTTTCGCTACACCGACCAGCTGC
avgbs_cluster_910.1	C	TGCAGAAATTGTGCCGAGAGGGTTCTCCTACGCCGACAGGATTTTCGCTACGCCGACCAGCTGC
avgbs_cluster_911.1	A	TGCAGAAATTGTGTCGAGAGGGTTCTCCTACGCCGACGGCAATTTCGCTACACCGATCAGCTGG
avgbs_cluster_911.1	B	TGCAGAAATTGTGTCGAGAGGGTTCTCCTACGCTGACGGCAATTTCGCTACACCGATCAGCTGC
avgbs_cluster_914.1	A	TGCAGAAATTGTTGTCAGGTTGGGCGGCGCCTGACGGGGACCAGAGCGCCCATCGCCAGAAGAG
avgbs_cluster_914.1	B	TGCAGAAATTGTTGTCAGGTTGGGCGGCGCCTCACGGGGACCAGAGCGCCCATCGCCAGGAGAG
avgbs_cluster_915.1	A	TGCAGAAATTTAATGGTAGCTTCCATGCTTGGCTCCTCGATGCGCACCTTCTGAAAACGACGCT
avgbs_cluster_915.1	B	TGCAGAATTTTAATGGTAGCTTCCATGCTTGGCTCCTCGATGTGCACCTTCTGAAAACGACGCT
avgbs_cluster_917.1	A	TGCAGAAATTTCCAAAATTTCGAAAATTTGAAACCTCCCTGCGACTCCGCAAAAATTTCGTTCC
avgbs_cluster_917.1	B	TGCAGAAATTTCCAAAATTTCGAAAATTTGAAACCTCCCTGCGACTCCGCAAAATTTTCGTTCC
avgbs_cluster_918.1	A	TGCAGAAATTTCCTGCCTTAAGCGAGAGTACTACTTCTGTTCCACCCCTGCACGAGAAAGTGAT
avgbs_cluster_918.1	B	TGCAGCAATTGCCTGCCTTAAGCGAGAGTACTACTTCTGTTCCACCCCTGCACTAGAAAGTGAT
avgbs_cluster_919.1	A	TGCAGAAATTTGAAGGGTCATTCATTCGAGATGGATGCAAGTTGTTGGTCTGAAGTTGCCAACA
avgbs_cluster_919.1	B	TGCAGAAATTTGAAGGGTCGTTCATTCGAGATGGATGCAAGTTGTTGGTCTGAAGTTGCCAACA
avgbs_cluster_920.1	A	TGCAGAAATTTGATGAACAAGCTTCAGAAGATGCCGAGGTGCTCGCTCTTCCTTGGATCTATGA
avgbs_cluster_920.2	A	TGCAGAAATTTGATGAACAAGCTTCAGAAGATACCGAGGTTCTCGTTCTTACTTGGAGCGACGA
avgbs_cluster_920.1	B	TGCAGAAATTTGATGAACAAGCTTCGGAAGATGCCGAGGTGCTCGCTCTTCCTTGGATCTATGA
avgbs_cluster_920.2	B	TGCAGAAATTTGATGAACAAGCTTCGGAAGATACCAATGTTCTCGTTCTTACTTGGAGCGACGA
avgbs_cluster_920.2	C	TGCAGAAATTTGATGAACAAGCTTCGGAAGATACCGAGGTTCTCGTTCTTACTTGGAGCGACGA
avgbs_cluster_923.1	A	TGCAGAAATTTTAGATGACACTACTCAAATATTGCATGGATTGGGAAAAAAATCTTTCATTCCA
avgbs_cluster_923.1	B	TGCAGAAATTTTAGATGACACTTCACAAATATTGCATGGATTGGGAAAAAAATCTTTCATTCCA
avgbs_cluster_923.1	C	TGCAGAAATTTTAGATGACACTTCTCAAATATTGCATGGATTGGGAAAAAAATCTTTCATTCCA
avgbs_cluster_924.1	A	TGCAGAAATTTTCAAGCTTTAGAAGGTGGACCACAAGCTCCGAGATCGGAAGAGCGGTTCAGCA
avgbs_cluster_924.1	B	TGCAGAAATTTTCAGGCTTTAACAGGTGGACCACAAGCTCCGAGATCGGAAGAGCGGTTCAGCA
avgbs_cluster_925.1	A	TGCAGAAATTTTCATGGCTGGAGGCTCTTGTCTTTAGGGTTTCTCCATCGGGGGCTTCTTATAG
avgbs_cluster_925.1	B	TGCAGAACTTTTCATGGCTGGAGGCTCTTGTCTTTAGGGTTTCTCCATCGGGGGCTTCTTATAG
avgbs_cluster_926.1	A	TGCAGAAATTTTCCATTTGTTTCTCAAATTTAGATTTGCAATTTTATGATATAATAACTGATTC
avgbs_cluster_926.1	B	TGCAGAAATTTTCCATTTGTTTCTCAAATTTAGATTTGCAATTTTGTGATATAATAACTGATTC
avgbs_cluster_927.1	A	TGCAGAATTTTTCGTGGAATTCTGATCTTGTACTTAGGGTTTTTGTCCCGAGATCGGAAGAGCG
avgbs_cluster_927.1	B	TGCAGAATTTTTCGTGGAATTTTGATCTTGTACTTAGGGTTTTTGTCCCGAGATCGGAAGAGCG
avgbs_cluster_929.2	A	TGCAGAAATTTTCGTGGATTTTTGATTGACTATTTAGGGTTTTGGTATCAGGAGGCTCTTATAG
avgbs_cluster_929.2	B	TGCAGAAATTTTCGTGGATTTTTGATTGACTATTTAGGGTTTTGGTATCGGGAGGCTCTTATAG
avgbs_cluster_929.1	A	TGCAGAACTTTTCGTGGATTTTTGATTGACTATTTAGGGTTTTGGTATCGGGAGGCTATTATAG
avgbs_cluster_929.1	B	TGCAGAACTTTTCGTGGATTTTTGATTGACTATTTAGGGTTTTGGTATCGGGAGGCTGTTATAG
avgbs_cluster_930.1	A	TGCAGAAATTTTCGTGGCTGGAGACTCGATTTAGGGTTTTTGCATCAGGGGCTTCTTATAGGCG
avgbs_cluster_930.1	B	TGCAGAACTTTTCGTGGCTGGAGACTCGATTTAGGGTTTTTGCATCAGGGGCTTCTTATAGGCG
avgbs_cluster_930.1	C	TGCAGAACTTTTCGTGGCTGGAGGCTCGATTTAGGGTTTTTGCATCAGGGGCTTCTTATAGGCG
avgbs_cluster_931.1	A	TGCAGAAATTTTCGTGGCTGGAGGCTGGTCTCTTTAGGGCTTTTGCATCGGGGACTTCTTACAG
avgbs_cluster_931.1	B	TGCAGAAATTTTCGTGGCTGGAGGCTGGTCTCTTTAGGGTTTTTGCATCGGGGACTTCTTACAG
avgbs_cluster_932.1	A	TGCAGAAATTTTCTGGCGAGACATGCATGCATATGGTGTGGTTCTAATTAAACTAATCTCCTAT
avgbs_cluster_932.1	B	TGCAGAAATTTTCTGGCGAGACATGCATGCATATGGTGTGGTTCTAATTAAACTAATCTCCTGT
avgbs_cluster_932.1	C	TGCAGAAATTTTCTGTCGAGACATGCATGCATATGGTGTGCTTCTAATTAAACTAATCTCTTGT
avgbs_cluster_933.1	A	TGCAGGAATTTTGAAGGAAAAGACTTTTGCAGAAAACTTTTCCTTTTTTTTACGAATAGGAAAC
avgbs_cluster_933.1	B	TGCAGGAATTTTGAAGGAAAAGACTTTTGCAGAAAACTTTTCTTTTTTTTTACGAATAGGAAAC
avgbs_cluster_934.1	A	TGCAGAAATTTTGGTGGGCCAGCAAGGAGGGTAAGCGGCGCACGACCTGGGTTTCGTGGGAAAA
avgbs_cluster_934.1	B	TGCAGAAATTTTGGTGGGGCAGCAAGGAGGGTAAGCGGCGCACGACCTGGGTTTCGTGGGAAAA
avgbs_cluster_935.1	A	TGCAGAAATTTTGTCCCCATGCGAAGGTGAAGATAGTGTGAAGTGGAACTACAATAACTCCCTG
avgbs_cluster_935.1	B	TGCAGAAATTTTGTCCCCATGTGAAGGTGAAGATAGTGTGAAGTGGAACTACAATAACTCCCTG
avgbs_cluster_936.1	A	TGCAGAACAAAAACCATCCGCTCTCACGCATAGGGAAGGAGACAGATAAGACGGCACGCGACGC
avgbs_cluster_936.1	B	TGCAGAACAAAAACCATCCGCTCTCACGCATGGGGAAGGAGACAGATAAGACGGCACGCGACGC
avgbs_cluster_937.1	A	TGCAGAACAAAAGAGCTCGTCCATAAGGTTGTGCCGAAAACATCAGTTAAAAGCACAAAACAAA
avgbs_cluster_937.1	B	TGCAGAACAAAAGAGCTCGTCCGTAAGGTTGTGCCGAAAACATCAGTTAAAAGCACAAAACAAA
avgbs_cluster_938.1	A	TGCAGAACAAAATATTGCCTTCTACCCTCTCCGTTTTAAAATATAAAATGTTTTAGGCTTGTAA
avgbs_cluster_938.1	B	TGCAGAACAAAATATTGCCTTCTACTCTCTCCGTTTTAAAATATAAAATATTTTAGGCTTGTAA
avgbs_cluster_938.1	C	TGCAGAACAAAATATTGCCTTCTACTCTCTCCGTTTTAAAATATAAAATGTTTAAGGCTTGTAA
avgbs_cluster_939.1	A	TGCAGAACAAACACCAAGGGTAAAGTATGAGTACAAAATACACTTATTGCAAAACATTAAAACT
avgbs_cluster_939.1	B	TGCAGAACAAACACCAAGGGTAAAGTATGAGTACAAAATACACTTATTGCAAAACATTAAACTG
avgbs_cluster_940.1	A	TGCAGAACAAACTTCTTAGTGGACATGATTATTTGGCTGTTAGCATATGTACTTATATTGAGCC
avgbs_cluster_940.1	B	TGCAGAACAAACTTCTTAGTGGACATGATTTATTGGCTGTTAGCATATGTACTTATATTGAGCC
avgbs_cluster_941.1	A	TGCAGAACAAAGACTAGCACGCCAAGGTGGATGCTCTAGAGGCCGCCGCCACCAAGGAGCTCGA
avgbs_cluster_941.1	B	TGCAGAACAAAGACTGGCACGCCAAGGTGGATGCTCTGGAGGCCGTCGCCACCAAGGAGCTCGA
avgbs_cluster_942.1	A	TGCAGAACAAAGACTGGCACGCAAAGGTGGACGCCCTGGAGACCACCGCCAAGGAGCGTGATGC
avgbs_cluster_942.1	B	TGCAGAACAAAGACTGGCACGCAAAGGTGGACGCCCTGGAGGCCACCGCCAAGGAGCGTGATGC
avgbs_cluster_942.1	C	TGCAGAACAAAGACTGGCACGCAAAGGTGGATGCCCTAGAGGCCACCGCCAAGGAGCGTGATGC
avgbs_cluster_944.1	A	TGCAGAACAAAGTTTTATAGTTGTACCGACGGCTGGAGGCGTAAGAGATGTATACGCTGATCAG
avgbs_cluster_944.1	B	TGCAGAACAAAGTTTTATAGTTGTACCGACGGCTGGAGGCGTAAGAGATGTATACGTTGATCAG
avgbs_cluster_945.1	A	TGCAGAACAAATCGAAGTGGGGGACACCAATGCCAAACGTGTCCAGATTGAAAATCCGAGATCG
avgbs_cluster_945.1	B	TGCAGAACAAATCGAAGTTGGGGACACCAATGCCAAACGTGTCCAGATTTAAAATCCGAGATCG
avgbs_cluster_946.1	A	TGCAGAACAAATCTTTGAAGTCTGAAAGCCAGTTGATCGTTGTGCGTGGGCGTTTGGAGATGAG
avgbs_cluster_946.1	B	TGCAGAACAAATCTTTGAAGTCTGAAGGCCAGTTGATCGTTGTGCGTGGGCGTTTGGAGATGAG
avgbs_cluster_947.1	A	TGCAGAACAAATGTGAACACAATTTCAAGAACTAATGCGTCCAAGTCCATCAGCAGCGACCTTT
avgbs_cluster_947.1	B	TGCAGAACAAATGTGAACACAATTTCAAGAACTAATGCGTCTAAGTCCATCAGCAGCGACCTTT
avgbs_cluster_947.1	C	TGCAGAACAAATGTGAATACAATTTCAAGAACTAATGCGTCTAAGTCCATCAGCAGCAACCTTT
avgbs_cluster_949.1	A	TGCAGAACAACAAAACAGAGAAGTGAATGGATAAAGCTCAAGGTAAATATCAAAAGAAAGCATG
avgbs_cluster_949.1	B	TGCAGAACAACAAAACAGAGAAGTGAATGGATAAAGCTCAGGGTAAATATCAAAGGAAAGCATG
avgbs_cluster_950.1	A	TGCAGAACAACAAACACAACGACAGGCTTGAATGCAACCAGGGCCACGGTGGGGCACGAAGTGG
avgbs_cluster_950.1	B	TGCAGAACAACAAACACAGCGACAGGCTTGAATGCAACCAGGGCCACGGTGGGGCACGAAGTGG
avgbs_cluster_950.1	C	TGCAGAACAACAAACACAGCGACAGGCTTGAATGCAACTAGGGCCACGGTGGGGCACGAAGTGG
avgbs_cluster_951.1	A	TGCAGAACAACAACAGCTAAGGCCACGCCGAGATCGGAAGAGCGGTTCAGCAGGAATGCCGAGA
avgbs_cluster_951.1	B	TGCAGCACAACAACAGCTAAGGCCACGCCGAGATCGGAAGAGCGGTTCAGCAGGAATGCCGAGA
avgbs_cluster_952.1	A	TGCAGAACAACAAGTGGGAGGTGTGAGGTAGGAATAAGAAAGAAAATGTAGCACGAGGTGTTCC
avgbs_cluster_952.1	B	TGCAGAACAACGAGTGGGAGGTGTGAGGTAGGAATAAGAAAGAAAATGTAGCACGAGGTGTTCC
avgbs_cluster_953.1	A	TGCAGAACAACAGCTTATGTCACCAACAAATGCAAATGCACAACACCTTCTAAAGCTGCGACCA
avgbs_cluster_953.1	B	TGCAGAACAACAGCTTATGTCACCAAGAAATGCAAATGCACAACACCTTCTAAAGCTGCGACCA
avgbs_cluster_954.1	A	TGCAGAACAACATAAACCAAGCAAGCCACCGACAGTTACTCCATTTCCCTCAAATATCCATGGC
avgbs_cluster_954.1	B	TGCAGGACAACATAAACCAAGCAAGCCACCGACAGTTACTCCATTTCCCTCAAAAATCCATGGC
avgbs_cluster_955.1	A	TGCAGAACAACATGAGCACAACACAGAATACGATGTAGAGCTGGCATCGAACAACTTGCGTGCA
avgbs_cluster_955.1	B	TGCAGAACAACATGAGCACAACACAGAATACGATGTAGAGCTGGCATCGAACAGCTTCCGTGCA
avgbs_cluster_958.1	A	TGCAGAACAACCCGCAAAAGCAAGAAAACAACCCACACAAAACACACCACGGCGAGGGGATCTG
avgbs_cluster_958.1	B	TGCAGAACAACCCGCAAAAGCAGGAAAAAAACCCACACAAAACACACCACGGCGAGGGGATCTG
avgbs_cluster_958.1	C	TGCAGAACAACCCGCAAAAGCAGGAAAACAACCCACACAAAACACACCACGGCGAGGGGATCTG
avgbs_cluster_959.1	A	TGCAGAACAACGCCCAACAACATCCTGTAGCAAAAAATCGTGTAGCAGGCTAGTGTGAGCGAGG
avgbs_cluster_959.1	B	TGCAGAAGAACGCCCAACAACATCCTGTAGCAAAAAATCGTGTAGCAGGCTAGTGTGAGCGAGG
avgbs_cluster_960.1	A	TGCAGAACAACGTCGTCAGTAAACTCGCCAGTCAGACGTTAATCGAGTGGACAAATGAAAGACT
avgbs_cluster_960.1	B	TGCAGAACAACGTCGTCAGTAAACTCGCCAGTCGAACGTTAATCGAGTGGACAAATGAAAGACT
avgbs_cluster_961.1	A	TGCAGAACAACTCCATTCATAAACTCGCAGTCGGACATAAATCAAGCAGACAAATGAAAGGATT
avgbs_cluster_961.1	B	TGCAGAACAACTCCATTCATAAACTCGCAGTTGGACATAAATCAAGCAGACAAATGAAAGGATT
avgbs_cluster_961.1	C	TGCAGAACAACTCCATTCATAAACTCGTAGTCGGACATAAATCAAGCAGACAAATGAAAGGATT
avgbs_cluster_962.1	A	TGCAGAACAACTCGCTGGGCGGGGGCCTCCCCGCGGGCGTCTCGGCCTGCGCGGGCCTCACCCA
avgbs_cluster_962.1	B	TGCAGGACAACTCGCTGGGCGGGGGCCTCCCCGCGGGCGTCTCGGCCTGCGCGGGCCTCACCCA
avgbs_cluster_963.1	A	TGCAGAACAACTTCTCCTCTCTTCAAAGATTCATCATGGTCCTCTGCCGTCTGCTAATTGGTAA
avgbs_cluster_963.1	B	TGCAGAACAACTTCTCCTCTCTTCAAAGATTCATCATGGTCTTCTGTCGTCTGCTAATTGGTAA
avgbs_cluster_964.1	A	TGCAGAACAACTTGTCCTCGCTTCAAAGCTTCATCACGGGCCTTTGCCGTCTGCCTGGAGTCGT
avgbs_cluster_964.1	B	TGCAGAACGACTTGTCCTCGCTTCAAAGCTTCATCACGGGCCTTTGCCGTCTGCCTGGAGTCGT
avgbs_cluster_966.1	A	TGCAGAACAAGATTGGCACGCGAAGGTAGACGGCCTGGAGGCCACCATTAAGGAGCGCAACGCC
avgbs_cluster_966.1	B	TGCAGAACAAGATTGGCACGCGAAGGTAGATGGCCTGGAGGCCACCATTAAGGAGCGCGACGCC
avgbs_cluster_967.1	A	TGCAGAACAAGCAAGGAGTAAAAACCATAGCCTCAAGATCAGAGGTGCGAGAAAGAGCTATGAA
avgbs_cluster_967.1	B	TGCAGAACAAGCAAGGAGTAAAAACCATAGCCTCAAGATCAGAGGTGCGAGAAAGAGCTGTGAA
avgbs_cluster_967.1	C	TGCAGCACAAGCAAGGAGTAAAAACCATAGCCTCAAGATCAGAGGTGCGAGAAAGAGCTGTGAA
avgbs_cluster_968.1	A	TGCAGAACAAGCGACAGCTAGCAAGGAATAAGGTCATGATACGGGTCGGCAATGGATCAAGAAT
avgbs_cluster_968.1	B	TGCAGAACAAGCGACAGCTAGCAAGGGATAAGGTCATGATACGGGTCGGCAATGGATCAAGAGT
avgbs_cluster_969.1	A	TGCAGAACAAGGACTGGCACGGCAAGGTGGACGCTCTGGAGGCCACCGCCAAGGATCACGACGC
avgbs_cluster_969.1	B	TGCAGAACAAGGACTTGCACGGCAAGGTGGACGCTCTGGAGGCCACCGACAAGGATCACGACGC
avgbs_cluster_970.1	A	TGCAGAACAAGGAGTGTCACTCCAAGGTCAACCAGCTAGAGGCCACCCTGAAGGAGAGCGACGC
avgbs_cluster_970.1	B	TGCAGAACAAGGAGTGTCACTCCAAGGTCAACCAGCTAGAGGCCACCCTGAAGGATAGCGACGC
avgbs_cluster_971.1	A	TGCAGAACAAGGAGTGTCACTCCAAGGTTAACCAGCTGGAGGCCACCCTAAAGCAGCGAGACGC
avgbs_cluster_971.1	B	TGCAGAACAAGGAGTGTCACTCCAAGGTTAACCAGCTGGAGGCCACCCTGAAGCAGCAAGACGC
avgbs_cluster_971.1	C	TGCAGAACAAGGAGTGTCACTCCAAGGTTAACCAGCTGGAGGCCACCCTGAAGCAGCGAGACGC
avgbs_cluster_972.1	A	TGCAGAACAAGGATAAGCACGCGAAGGTAGACGGCCTGGAGGCCACCATCAAAGAGCGCGACGC
avgbs_cluster_972.1	B	TGCAGAACAAGGATTAGCACGCGAAGGTAGACGGCCTGGAGGCCACCATCAAAGAGCGCGACGC
avgbs_cluster_972.1	C	TGCAGAACAAGGATTAGCACGCGAAGGTAGACGGCCTGGAGGCCACCATCAAGGAGCGCGACGC
avgbs_cluster_974.1	A	TGCAGAACAAGGATTGACACGCAAAGGTGGACAGTCTAGAGGCCACCGTCAAGGAGTGTGACGC
avgbs_cluster_974.1	B	TGCAGAACAAGGATTGGCACGCAAAGGTGGACAGTCTAGAGGCCACCGTCAAGGAGTGTGATGC
[truncated: 351,135+ more rows]

## Sheet: 2) PAV - samples
Presence-absence scores for all validated samples based on hexaploid locus model.
Scores are ordered by locus (see "all hexaploid tags") and "1" indicates the presence of any tag-level haplotype at a given locus.
Scores are recorded in blocks of 250 characters due to limitations of Excell
Sample	Accession	reference_species	Scores
A423	CN_21939_ECORC	abyssinica	1010000110010001100000000000001010001011100000001000000000010010000000000000100000000010000010110110000000000001000000001000000010000001000000000010100100011000000000000000100000101100101000000000001000100000001000000000000000000000000000000000000000	0000000000000000000000000000000000000001000000000000001000010000000000000000100000000000000000010000000000000000000000000000000000000000000100000000000000000000000000000000000100000000000000000000001000000000000000000000011000000000000000011110000000	0000001001000000000000000100000010000000000000000000110000000000000000000000000000000001000000000000000010000001100100100010000010000000000000000000000000000000000000000000000000000000000000000000000010000000000000000000001000000000001000000000000000	0000000000000000000001000100100000000000000000000000000000000000000000100000010000000000000000000000000000000000000000000000000000000000000000000000000000000010010000011000001000000000000000000000000000000010000000000001000001010000000000000000100000	1000001000100000000000000001000000000100000000000001000000000000000000000000000000000000000000000000000000000000000001000000000000000011000000100000000000000000000000010000001000101000000000000000000000000000000000100000001000000000000000000011000000	0000000100000000000000000000000000000000000000000000000000000000000000000000000000100001000000000000000000000100110100000000100000000000000100001100000000000000000010000001000000000000001000000001100000001010000000000000000100000010100000000100000101	0000000000000000000010010000100000010000000000000000100000000000001001000000000000000100000000100100000000000000011000100000000000001000100000000000000011000010000000000000001000000010000000000000000000000000000000000000010000000000000000000000000010	0001000000000000000000010000000000000000000000000000000001000000000000000000000000000000000000000000000000000000000000000000100000000100000001000000010000000000000010110000000000000000000000000000000000000000000000000001000000000000000000000010000010	0000000000000000000000000000000000000000100000000010000000000000001000010010000000000010000000000000000000000000010000000000000000000001000000000000000000000000000000000000000000000000000000000000000000000000000000000000000000000000000000000000000000	0000000000000000000010100000000000000000000000000000000000000000000000000000100000000100010000000000000001000010000000001000000000000110000000000000000000000000000000000000000000000000000000000000000000000100000000000000000000000000101000000000000000	0000000001000010000000000000001000000000000000000000000000000010000010000010100000000000000000000000000000000000100000000000011000100000000000000000010000000100000000000000000000001000000000000000000000000000000000000000000000000000000000000000000000	0000000000000000000000000000000100000000000000000000000001000000000000001000000001000000000000000000000000000001000000100100100000000000101000000000000000000000000000000010000000000000000000000000000000000001000000000000000000000000000000001000000000	0000000010001000000000000000000000000000000010000000000000000001000000000010000000000000000010000000000000001000000000000000000000100001000000000000000000000000000000001000000000000000001000000000000000010000000000001010000000000000001000000100100000	0000000000000000001010000100000000000000000000000000000000000000000000110000000000000000000000100000000100000000000000000000100000001000000010000000000100000000100000010000000000000000000000000000000010000000000000000000000101000000100000000000000000	0000000000100000000001000000000000000000000000000000000000000000000000100100000000001000000010000000000100000000101001100000000000000000000010010000001001010000000000010010000000010000000000100000000000000000000000000000000000000000000000000001000000	0000000000000000000100000000001000000000000010000000000000001000000001000000000110001000010100010000000000000000000000000000000000100000000100000000000000000000000000001000100000000000000100000000000000000000000001000000000100000100100000000000000000	0000000100000010000000010000100000000110000000000000000000000000000001000000000000000010000000000000000000000100000000000000000000100000000000000000000100000110000000000000000000000001000000000000000000110100000000000000000000000000001000000010000000	0000101000000000000000000100100000000000000000000000000000000100010000001000000000000000001000000001000000000000000000010000000000000000000000000100000000010000001000000000000100000000000000000100000000000000000010000000000000000000000000000100001001	0000000000000000000000000100100000001000000000000000001001000000000000100001000010000000000000000001000000000000000000000000000000000000000100000000000010000000000010000000000000000000000100000000000000000000000001000000000001000000000000000110001000	0001000000000000000000000000000000000100000000000000000010000000000000000100000000000000000000000000000000000000000000000000000000000000000000000000000000000000000000000000000000000000000000000000000000000000000001000001000000000000000000000000000000	0000000000000000000000000000000000000000000000000100000001000000000000000000000001000000000000000000000000000000000000000000000000000000000000000000000000000000100000000000000000000010000000000100000000000000000000010100000000000000000000000000000000	0000000000000000000000000000000000000000000000000000000000000000000000000000000010100000000010000000000000001010000000010010100000000000000000000000000000000000000000000000000000100000000000000000000000000000000000010001000010000000000000000000000100	0000000000000000000000000000000000100000000000000000000000010000000000100000000000000000000000000000100100000001110000001010001100000000000000000000000001000100000000000100100000000000000000000000010000010010000000000000000000000000000000100000100000	0000000000000001000000000000000100000000000000000000000000000000100000000100000010000010000000000000000000000000001000000000000000000001000000000000000000001000000001000000000000100000000000000000000000000000000110000000000000000010000000000000000010	0000000000000000000000000000000000001000000000010001010000000000100010000000000000000000000000000001000000000000000000000000000000000000000000000000000000100000001100000000000000000000000000001000010000000000000000000000010000000000000000000000000000	0000000100000000000000000000100001000000001000000000000000010000000000000000000000000000000000000000000000000000001000000000000000000000000000000000000000000000000000000000000000000000000000000000010000000000000000100000000000000000000000000000000000	0000000000000000000000000000100000000000000000000000000000000010000010000000000000000000000000100000000001001000000010000000000000100000000000000000000000000000000001000000000000000000010000000000100000000000000010000000000000000000000000000000000100	0000010000000000000000000000000000000000000000000000000000000010000000000000000000000000000000010000001100000000000000000000000000000000100000000000000000000000000000000000000000000000000000000000000000000000000110000011000100000000000000000000000000	0000000000000010000000000000000000000000000000000000000000000000000000000000000000100000000000000000100000000010100000010100000000000000000000000000000000000000000000010000001000000000000000000000000000000000000100000000000000000000000001000000000000	0000000000010100000000010000000000000010000010000000000000000000000000000000000000000000000000000000000000000000000000000000000000000001000000010000000000000000000001100000000000000000000000000000001010000000001000000000001000000000001000010000000000	0001000000000010000000000000000000000000000000010000000000000000000000000000000000000000000000000001000000000000000010000000000000000000100100100000000000000000000000000000000000000000000001000000000000000001100000100000000000000000000000000000000000	0000000000000000000000000000000000000000000100000000001000000000000000000000000000000000000000000000000000000000000000000000001000000000000010000000000000000000000010000010000000000000000000000000001000000000000000000000000000000000000000000000000000	0010000000000000000000000000000000100000000000000000100000000100000000000000000000000000000000000000000000000000000000000000000000100000000000000000000000000000000000000000010000000100000010000100000000000000001000001000000100000000001000001000010000	0000000000000000000000000010000000000000000000000000001000000000000000001000000001110000000000000000000000000000000000000100000000000000000000000000000000000000000000000000001000000000000000000000000000000000000000000000000000000010000000000000000000	0000000000000000000000000000000000000010000000000000000000000000000000000010000000000001001100000000010000000000000000000000000000000000000000000000000000000000000000000000000001000000000000010000000110100010000000000000000100000000000000000000000000	0000000000000000000000000000000110000000000010000000000000000000000000000000000000000000000000000000000000000100000000000000000000000000100000000000000000001000000000000000000000000000000000000000000010000000100000000000000000000000000000000000010000	0000000010000000000001001001000010000000000001000000000100000000010000000000000000001000000000000000000000000000000000000000000000010000000000000000100000000000000000000000000000000001000000000000000000000000000000010100100000000000010000000000000010	0000000000000000000000000110000000000000000000000001001000000000000100000000000000000000000000000000000000100000000000000000000100100000000000000010000000000000000000000000000001001000000000000000100000100000000000100000001000001000000000000000000000	1100000001000000000000010000000000000000000000000000000000000000000000000000000000000000000000000000000010000010000000000010000100000001001010100000001000000000000000000000000000000000000101000010000000000000000000000000000000000000000000000000000100	0000000000000000000000000000000000000000001000000000001000000000000000000100000000000000000000000000110000000000000000000000000000001000000000000000100000000000000000000100000000000001010000000000000000000000000000100000000000000000000000000100000000	0000000000001000001000101000000000000000100000000000000000000000000000000001001000000000010000000000010000000000000000000000000000000000001000000000000010000100000000100000000000000000000000100000000000000100010000000000000000000000000000000000000000	0100000000000000000000000000000000000100000000000000000000000000000000000000000000000000000000000000000000000000000000000000010000000100000000000000001000000001000000001000000000000000000000000000000000000000000000000000000000000000000000000000000000	0000000000001000000000000000000010000000000000000000000000000000000000000000000000000000000000000001100000000000000000000000000000000000000000000000000100000000000000000000000000000000000000000000000000000000000000000000000000100000000000010000000000	0000000000000000100000100000000000000010000001001000000000000000000000000000000000000000000000000000000000000000000000000000100000000000000000000100000000000000000000000000000000000001000000000000000000100010001001000001000000100000000000000000000000	0000000000000000000000000000000000000000000000000000000000100000000110000000000001000000001000000000000000000000000000000000000000000000000000000000000001000000001010000000000001000100000000000001000000000000001000000000000000000000000000000000000000	0000000000000000000000000000000000100000000000000000000100000001000000000000000000000000000000001000001000000100000000000000000000001000000000000000000000010000000000100000000000000000000000000000000000000000000000000000000000000001000000000000000000	0000000000000000000000000000000000000000000000000000000001100001000001000000000000000001000000000000000000000000000000000000000000000000000000000000000000000000001000000000000000000000000100000010000000000001000000000000000011000000000000000000000000
A1	CN_21939_PGRC_2_1	abyssinica	1010000110010011100000000000001011001011100000001000000000010010000000000000100000000010000010110110000000000011000000001000000010000001000100000010100100011000000000000000100000101100101000000001001000100000001000000000000000000000000000000000000000	0010000000000000000000000000000000000000000000000000001000000000000000000000100000000000000000010000010000000000000000000000000000000000000100000000010000000000000000000000000100000000000000000000001000000000000000000000011000000000000000011010000001	0000001001000000000000000100001010000000000000000000110000000000000000000001000000000001000000000000000010000001100100100010000010000000000000000000000000000000000000000000000000000100000000000000000010000000000010000000001000000000001000000000000000	0000000000000000000001000100100000000000000000010000000000000000000000100000010000000000001000000000000000000000000000000000000000000000000000000000000000000010000000011000101000000000000000000000000000000010000010000001000001010000000000000000100000	1000000001100000000000000001000000000100000000000000000000000000000000000000000000000000000000000000000000000000000001000000000000000011000000100000000000000000000000010000001000101100000000000000000000000000000000100000001000000000000000100011000000	0000000000000000000000000000000000000000000000000000000000000000000000000001000000100001000100000000000000000100110100000001100000000100000000000100000000000000000010000001000000000000001100000001100000001010000000000000000100000010000000000100000101	0000000000010000000010010000100000010000000000000000100000000000001001000000000000000000000000100100000000000000011000100000000000001000100000000000000011010010000000000000001000000010000000000000000000000000100000000000010000000000000000000000000010	0001000000000000000000000000000000000000000000000001000001000000000000000001000000000000000000000000000000000010001000000000100000000100000001000000010000000000000010110000000000000000000000000000000000000000000000000001000000000000000000000010000010	0000000000000000000000000100000000000000100000000010000000000000001000010010000000000010000001000000000000000000010000000000000000000000000000000000000000000000000000000000000000000000000000000000000000000010000000000000000000000000000000000000000000	0000000000000000000010000000000000000000000000000000000000000000000000000000100000000110010000000000000001000010000000001000000000000110000000000100000000000000000000000000000000000000000000000000000000000100000000000000000000000000101000000000000000	0000000001000010000000000000001000000000000000000000000000000010000000000010100000000000000000000000000000000000100000000000011000100000000000000000011000000100000000000000000000001000000000000000000000000000000000000000000000000000000000000000000000	0000000000000000000000000000000100000000000000000000000001000000000000001000000001000000000000000000000000000101000000100100100000000000101000000000000000000000000000000010000000000000000000000000000000000001000000000000000000000000000000001000000000	0000000010001000000000000000000000000000000010000000000000000001000000000110000000000000000010000000000000001000000000000000000000100001000000000000000000000000000000001000000000000000001000000000000010010000000000001010000000000000000000000100100000	0000000000000000001010000000000000000000000000000000000000000000000000110000000000100000001000100001000100010000000000000000100000001000010010000000000100010000100000010000000000000000000000000000000010000000000000000000001100000000100000000000000000	0000000001100000000001000000000000000000000000000000000000000000000000110100000000001000000010100000000100000000101001100000000000000000000010010000001001010000000000010010000000010000000000100000000000000000000000000000100000000000000000001001000000	0000000000000010000100000000001000000000000010000000000000001000000001000000000110001000010100010000000000000000000000000000000000100000000100000000000000000000000000000000101000000000000100000000000000000000000001000000010100000100100000000000000000	0000000100000010000000010000100000000010010000000000100000000000000001000000000000000010000000000000000000000100000000000000000000100001000000000100000100000110000000001000000000000001000000000000000000110100000000000001000000000000001000000010000000	0000101010000000000000000000100000000000000000001000000000000100010000001000000000000000001000000001000000000000000000110000000000000000000000000100000000000000001000000000000100000000000000000101000000000000000010000000000000000000000000000100001001	0000000000000000000000000100100000001000000000000000001001000001000000100001000010000100000000000001000000000000000000000000000000000000000100000000000010010000000010000000000000000000000100000000000000000000000001000000000001000000000000000110001000	0001000000000000000000000000000000000100000000000000000000000000000000000000000000000000000000000000000000000000000000000000000000000000000000000001000000000000000000000000000000000000000000000000000000000000000001000001000000000000000000000000000000	0000000000000000000000000000000000000000000000000100000001000000000000000100000001000000000000000000000000000000000000000000000000000000000010100000000100000000100000000000000000000010100000000100000000000000000000010100000000000000000000000000000000	0000000000000000000000000000000000000000000000000001000000000000001000000000000010100000000010000000000000001010000000000010100000000100100000100000000000000000000000000000000000100000000000000000000000000000000000010000000010000000000000000000000100	0000000000000001000000000000000000100000000000000000000000010000000000100000000000000000000000000000100100000001110000001010001100010000000000000000000001000100000000000100100000000000000000000000010000010010000000000000000000000000000000100000100000	0000001000000001000000000000000100100000000000000000000000000000100000000100000010000000000000000000000001000000001000000000000000000001010100000000000000001000000001000000000000100000000000000000000000000000000110000000000000000010000000000000000010	0000000000000000000000000000000000001000000000010001010000000000100010000000000000000000000000000001000000000000000000000000000000000000000000000000000000100000001100000000010000000000000000001000010000000000000000000000010000000000000000000000000000	0000000100000000000000000000000001000000001000000000000000011000010000000000000000000000000000000000000000000000001000000000000000000000001000000000000000000000000000000000000000000000100000000000000000000000000000100010000000000000000000000000001000	0000000000000000000000000000100000000000000000000000000000000010000010000010000000000000000000100000000001001000000010000000000000000001000000000000000000000000000001000000001000000000010000000000100000000000000010000000000000000000000000000010000100	0000010000000000000000000000000000000000000000000000000000000010000100000000000000000000000000010000001100000000000000000000000000000000100000000000001000000000000000000000000000000000000000000000000000000000000110000010000000000000000000000000000000	0000000000000010000000000000000000000000000000000000000100000000000000000000000000100000000000000000100000000010100000010100000000000000000000000000000000000000000000010000001000000000000000000000000010000000000100000000000000000000000001000000000000	1000000000010100000000000000000000000010000010000000000000000000000000000000000000000000000000000000100000000000000000000000000000000001000000010000000000000000000101100000000000000000000000110000001000000000001100000000001000000000001000010000000000	0001000000000010000000000000010000000000000000010000000000000000100000000010000000000000000000100001000000000000000010100000000000000010100100100000000000000000000000000000000000000000000001000000000000000001100000100000000000000000000000000000000010	0000000000000000000000000000000000000100000100000000001000000000000000000000000000000000000000000000000000000000000000000000001000000000100010000000000000000000000010000010000000000000000100000000001000000000000000000000000000000000000000000000000000	0010000000000000000000000000000000000000000000000000100000000100000000000000000000000000000000000000000000000000000000000000000000100000000000000000000000000000000000000000010000000100000010000100000000000000001000001000000100000000001000001000010000	0000000000000000001000000010000000000000000000000000001100000000000000001000000001010000000000000000000000000000000000000101000000000000000000000000000000000000000000000000000000000000000000000000000000000000000000000000000000000010000000000000000000	0000000000000000000000000000000000000010000000000000000000000000000000000010010010000001001000000000010000000000000000000000000000000000000000000000000000000000000000000000000001000000000000010000000110100010000000000000000100000000000000000000000000	0000000000000000000000000000000110000000000010000000000000000000000000000000010000000000000000000000000000000000000000000000000000000000100000000000000000000000000000000000000000000000000000000000000010000000100000000100000000000000000000000000010000	0000000010000000000000001001000000000000000001000000000110000000010000000000000000001000000000000000000000000000000000000000000000000010000000000000100000000000000000000000000000000001000000000000000000000000000000010100100000000000010000000000000010	0000000000000000000000000110000000000000000000000001001000000000000100000000000000000000000000000000000000100000000000000000000100100000000000000010000000000000000000000000000001001000000000000000100000100000000000100000001000001000000000000000000000	1100000001000000000000010000000000000000000000000000000000000000000000000000000000000000000000000010000010000000000000000010000101000001001010000000001000000000000000000000000000000000000101000010000000000000000000000000000100000000000000000000000100	0000000000000000100000000000000000000000001000000000000000001000000000000000000000000000000000000000110000000000000000000000000000001000000000000000100000000000000000000100000000000001010000000000000000000000000000100000000000000000000000000100000000	0000000000001000001000101000000000000000100000000000000000000010000000000001001000000000010000000000010000000000000000000000000000000000001000000000000010000100000000000000000000000000000000100000000000000100010000100000000000000000000000000000000000	0100000000000000000000000000000000000100000000000000000000000000000000000000000000000000000000000000000000000000000000000000010000000000000000000000001000000000000000001000000000000000000000000000000000000000000000000000000000000000000000000000000000	0000000000001000000000000000000010000000000000000000000000000000000000000000000010000000000000000001100000000000000000000000000000000000000000000000000100000000000000000000000000000000000000000000000000000000000000000000000000100000000000010000000000	0000000000000000100000100000000000000000000001001000000000000000001001000000000000000000000000000000000000000000000000000000100000000000000000000110000000000000000000000000000000000001000000000000000000000010001001000001000000100000000000000000000000	0000000000000000000000000000000000000000000000000000001000100000000110000000000000000000001000000000000000000000000000000000000000000000000000000001000001000000001010000000000001000100000000000001000000000000000000000000000000000000000000000000000000	0000000000000000000000001000000000000000000000000000000100000001000000000000000000000000000000001000001000000100000000000000000000001000000000000000000000000000000000100000000000000000000000000000000000000000000000000000000000000001001000000000000000	0000000000000000000000000000000000000000000000000000000001100001000001000000000000000001000000000000000000000000000000000000000000000000000000000000000000000010001000000000100000000000000010000010000000000001000000000000000011000000000000000000000000
A2	CN_21939_PGRC_2_3	abyssinica	1010000110010011100000000000001011001011100000001000000000010010000000000000100000000010000010110110000000000011000000001000000010000001000100000010100100011000000000000000100000101100101000000001001000100000001000000000000000000000000000000000000000	0010000000000000000000000000000000000000000000000000001000010000000010000000100000000000001000010000000000000000000000000000000000000000000100000000010000000000000000000000000100000000000000000000001000000000000000000000011000000000000000010111000001	0000001001000000000000000100001010000000000000000000110000000000000000000001000000000001000000000000000010000001100100100010000010000000000000000000000000000000000000000000000000000100000000000000000010000000000010000000001000000000001000000000000000	0000000000000000000001000100100000000000000000000000000000000000000000100000010000000000001000000000000000000000000000000000000000000000000000000000000000000010000000011000001000000000000000000000000000000000000000000001000001010000000000000000100000	1000000000100000000000000001000000000100000000000000000000000000000000000000000000000000000000000000000000000000000001000000000000000011000000000000000000000000000000010000001000101100000000000000000000000000000000100000001000000000000000000011000000	0000000100000000000000000000000000000000000000000000000000000000000000000001000000100001000100000000000000000100110100000001100000000100000100000100000000000000000010000001000000000000001000000001100000001010000000000000000100000010100000000100000101	0000000000010000000010110000100000010000000000010000100000000000001001000000000000000000000000100100000000000000011000100000000000001000100000000000000011010010000000000000001000000010000000000000000000000000100000000000010000000000000000000000000010	0001000000000000000000000000000000000000000000000001000001000000000000000000000000000000000000000000000000000010000000000000100000000100000001000000010000000000000010110000000000000000000000000000000000010000000000000001000000000000000000000010000010	0000000000000000000000000000000000000000100000000010000000010000001000010010000000000010000001000000000000000000010000000000000000000000000000000000000000000000000000000000000000000000000000000000000000000010000000000000000000000000000000000000000000	0000000000000000000010100000000000000000000000000000000000000000000000000000100000000110010000000000000001000010000000001000000000000110000000000100000000000000000000000000000000000000000000000000000000000100000000000000000000000000101000000000000000	0000000001000010000000000000001000000000000000000000000000000010000010000010100000000000000000000000000000000000100000000000011000100000000000000000010000000100000000000000000000001000000000000000000000000000000000000000000000000100000000000000000000	0000000000000000000000000000000100000000000000000000000001000000000000001000000001000000000000000000000000000101000000100100100000000000101000000000000000000000000000000010000000000000000000000000000000000001000000000000000000000000000000001000000000	0000000010001000000000000000000000000000000010000000000000000001000000000010000000000000000010000000000000001000000000000000000000100001000000000000000000000000000000001000000000000000001000000000000010010000000000001010000000000000001000000100100000	0000000000000000001010000000000000000000000000000000000000000000000000110000000000000000000000100001000100000000000000000000100000001000010010000000000100010000100000010000001000000000000000000000000010000000000000000010000101000000100000000000000000	0000000001100000000001000000000000000000000000000000000000000000000000110100000000001000000010000000000100010000101001100000000000000000000010010000000001010000000000010010000000010000000000100000000000000000000000000000100000000000000000001001000000	0000000000000010000100000000001000000000000010000000000000001000000001000000000110001000010100010000000000000000000000000000000000100000000100000000000000000000000000000000101000000000000100000000000000000000000001000000010100000100100000000000000000	0000000100000010000000010000100000000000000000000000000000000000000001000000000000000010000000000000000000000100000000000000000000100001000000100000000100000110000000000000000000000001000000000000000000110100000000000000000000000000001000000000000000	0000101010000000000000000000100000000000000000001000000000000100010000001000000000000000001000000001000000000000000000110000000000000000000000000100000000010000001000000000000100100000000000000101000000000000000010100010000000000000000000000100001001	0000000000000000000000000100100000001000000000000000001001000000000000100001000010000000000000000001000000000000000000000000000000000000000100000000000000010000000010000000000000000000000100000000000000000000000001000000000001000000000000000110001000	0001000000100000000000000000000000000100000000000000000010000000000000000000000000000000000000000000000000000000000000000000000000000000000000000000000000000000000000000000000000000000000000000000000000000000000001000001000000000000000000000000000000	0000000000000000000000000000000000000000000000000100000001000000000000000100000001000001000000000000000000000000000000000000000000000000000010000000000000000000100000000000000000000000100000000100000000000000000000010100000000000000000000000000000000	0000000000000000000000000000000000000000000000000001000000000000000000000000000010100001000010000000000000001010000000010010100000000100100000100000000000000000000000000000000000100000000000010000000000000000000000010001000010000000000000000000000100	0000000000000001000000000000000000100000000000000000000000110000000000100000000000000000000000000000100100000001110000001010001100010000000000000000000001000100000000000100100000000000000000000000000000010010000000000000000000000000000000100000100000	1000001000000001000000000000000100000000000000000000000000000000100000000101000010000010000000000000000001000000001000000000000000000001010100000000000000001000000001000000000000100000000000000000000000000000000110000000000000000010000000000000000010	0000000000000000000000000000000100001000000000010001010000000000100010000000000000000000000000000001000000000000000000000000000000000000000000000000000000100000001100000000010000000000000000000000010000000000000000000000010000000000000000000000000000	0000000100000000000000000000100001000000001000000000000000011000010000000000000000000000000001000000000000000000001000000000100000000000001000000100000000000000000000000000000000000000100000000000000100000000000000100000000000000000000000000000000000	0000000000000000000000000000100000000000000000000000000000000010000010000010000000000000000000100000000001001000000010000000000000000001000000000000000000000000000001000000001000000000010000000000000000000000000010000000000100000000000000000010000100	0000010000000000000000000000000000100000000000000000000000000010000100000000000000000000000000010000001100000000000000000000000000000000100010000000001000000000000000000000000000000000000000000000000000000000000110000000000000000000000000100000000000	0000000000000010000000000000000000000000000000000000000000000000000000000000000000100000000000000000100000000010100000010100000000000000000000000000000000000000000000010000001000000000000000000000000000000000000100000000000000000000000001000000000000	1000000000010100000000010000000100000010000010000000000000000000000000000000000000000000000000000000100000000000000000000000000000000001000000010000000000000000000101110000000000000000000000110000001000000000001100000000001000000000001000010000000000	0001000000000010000000000000010000000000000000010000000000000000100000000000000000000000000000000001000000000000000010100000000000000010100100100000000000000000000000000000000000000000000001000000000000000000100000100000000000000000000000000000000010	0000000000000000000000000000000000000100000100000000001000000000000000000000000000000000000000000000000000000000000000000000001000000000100010000000000000000000000010000010000000000000000000000000001000000000000000000000000000000000000000000000000000	0010000000000000000000000000000000000000000100000000100010000100000000000000000000000000000000000000000000000000000000000000000000100000000000000000000000000000000000000000010000000100000010000100000000000000001000001000000100000000001000001000010000	0000000000000000001000000010000000000000000000000000001000000000000000001000000001010000000000000000000000000000000000000101000000000000000000000000000000000000000000000000000000000000000000000000000000000000000000000000000000000010000000000000000000	0000000000000000000000000000000000000010000000000000100000000000000000000010010010000001001000000000010000000000000000000000000000000000000000000000000000000000000000000000000001000000000000010000000110100010000000000000000100000000000000000000000000	0000000000000000000000000000000110000000000000000000000000000000000000000000000000000000000000000000000000000100000000000001000000000000100000000000000000000000000000000000000000000000000000000000000010000000100000000000000000000000000000000000010000	0000000010000000000001001001000010000000000001000000000100000000010000000000000000001000000000000000000000000000010000000000000000010000001000000000100010001000000000000000000000000001000000000000000000000000000000010100100000000000010000000000000010	0000000000000000000000000110000000001000000000000001001000000000000100000000000000000000000000010000000000101000000000000000000100000000000000000010000000000000000000000000000001001000000000000000100000100000000000100000001000001000000000000000000000	1100000001000000000000010001000000000000000000000000000000000000000000000000000000000000000000000000000010000010000000000010000101000001001010000000001000000000000000000000000000000000000101000010000000000000000000000000000000000000000000000000000100	0000000000000010100000000000000000000000001000000000001000000000000000000000000000000000000000000000110000000000000000000000000000001000000000000000100000000000000000000100000000000001010000000000000000000000000000100000000000000000000000000100000000	0000000000011000001000101000000001000000100000000000000000000000000000000001001000000000010000000000010000000000000000000000000000000000001000000000000010000100000000100000000000000000000000100000000000000100010000110000000000000000000000000000000000	0100000000000000000000000000000000000100000000000000000000000000000000010000100000000000000000000000000000000000000000000000011000000100000000000000001000000000000000001000000000000000000000000000000000000000000000000000000000000000000000000000000000	0000000000001000000000000000000010000000000000000000000000000000000000000000000000000000000000010001100000000000000000000000000000000000000000000000000100000000000000000000000000000000000000000000000000000000000000000000000000100000000000010000000000	0000000000000000100000100000000000000000000001001000000000000000001000000000000000000000000000000000000000000000000000000000100000000000000000000110000000000000000000000000000000000001000000000000000000100010001001000001000000100000000000000000000000	0000000000000000000000000000000000000000000000000000001000100000000110000000000000000000001000000000000000000000000000000000000000000000000000000000000001010000001010000000000001000100000000000001000000000000000000000000000000000000000000000000000000	0000000000000000000000001000000000000000000000000000000100000001000000000000000000000000000000001000001000000100000000000000000000001000000000000000000000010000000000100000000100000000000000000000000000000000000000000000000000000001001000000000000000	0000000000000000000000000000000000000000000000000000000001100001000001000000000000000001000000000000000000000000000000000000000000000000000000000000000000000010000000000000100000000000000110000010000000000001000000000100000001000000000000000000000000
A3	CN_21939_PGRC_2_8	abyssinica	1010000110010011100000000000001011001011100000001000000000010011000000000000100010000010000010110110000000000011000000001000001010000001000100000010100100011000000000001000100000101100101000000001001000100000001000000000000000000000000000000000000000	0010000000000000000000000000000000000000000000000000001000010000000010000000100000000000001100010000010000000000000000000000010000000000000100000000000000000000000000000000000100000000110000000000001000000000000000000000011000000000000000011111000001	0000001001000000000000000100001010000000000000000000110000000000000000000001000000000001000000000000000010000001100100100000000010000000000000000000000100000000000000000000000000000000000000000000000010000000000000000000001000000000001000000000000000	0000000000000000000001000000100000000000000000000000000000000000000000100000010000000000000000000000000000000000000000000000000000000000000000000000000000000010000000011000101000000000000000000000000000000000000000000001000001000000000000000000100000	1000000001100000000000000001000000000100000000000000000000000000000000000000000000000000000000000000000000000000000001000000000000000011000000100000000000000000000000010000001000101100001000000000000000000000000000100000001000000000000000000011000000	0000000100000000000000000000000000000000000000000000000000000000000000000001000000100001000100001000000000000100110100000000100000000100000100001100000000000000001010000001000000000000001000000001100000001010000000000000000100000010000000000100000101	0000000000010000000010010000100000010000000000001000100000000000001001000000000000000000000001100100000000000000011000100000000000001001100000000000000010000000000000000000001000000010000000000000000000000000100000000000010000000000000000000000000010	0001000000000000000000010000000000000000000000000001000001000000000000000001000000000000000000000000000000000010001000000000100000000100000001000000010000000000000010110000000000000000000000000000000000000000000000000001000000000000000000000110000010	0000000000000000000000000000000000000001100000000010000000010000001000010010000000000010000001000000000000000000010000000000000000000000000000000000000000000000000000000000000000000000000000000000000000000010000000000000000000000000000000000000000000	0000000000000000000010100000000000000000000000000000000000000000000000000000100000000110010000000000000001000010000000001000000000000110000000000100000000000000000000000000000000000000000000000000000000100100000000000000000000000000101000000000000000	0000000001000000000000000000001000000000000000000000000000000010000000000010100000000000000000000000000000000000100000000000011000100000000000000000000000000100000000000000000000001000000000000000000000000000000000000000000000000100000000000000000000	0000000000000000000000001000000100000000000000000000000001000000000000001000000001000000000000000000000000000001000000100100100000000000101000000000000000000000000000000010000000000000000000000000000000000001000000000000000000000000000000001000000000	0000000010001000000000000000000000000000000010000000000000000001000000000010000000000000000010000100000000001000000000000000000000100001000000000000000000000000000000001000000010000000001000000000000010010000000000001010000000000000001000000100100000	0000000000000000001010000000000000000000000000000000000000000000000000110000000000100000001000100001000100000000000000000000100000001000010010000100000100010000100000010000001000000000000000000000000010000000000000000000001100000000100000000000000000	0000000001100000000001000000000000000000000000000000000000000000000000100100000000001000000010100000000100000000101001100000000000000000000010010000000001010000000000000010000000010000000000100000000000000000000000000000100000000000000000000001000000	0000000000000010000000000000001000000001000010000000000000001000000001000000000110001000010100010000000000000000000000000000000000100000000100000000000000000000000000000000101000000000000100000000000000000000000001000000010100000100100000000000000000	0000000100000010000000010000100000000000000000000000000000000000000001000000000000000010000000000000000000000100000000000000000000100001000000000000000100100110000000000000000000000001000000000000000000000100000000000000000000000000001000000000000000	0000101000000000000000000000100000000000000000001000000000000100010000001000000000000000001000000001000000000000000000110000000000000000000000000100000000010000001000000000000100100000000000000101000000000000000010100000000000000000000000000100001001	0000000000000000000000000100100000001000000000000000001001000001000000100001000010000000000000000001000000000000000000000000000000000000000100000000000010010000000010000000000000000000000100000000000000000000000001000000000001000000000000000110001000	0001000000000000000000000000000000000100000000000000000000000000000000000100000000000000000000000000000000000000000000000000000000000000000000000000000000000000000000000000001000000000000000000000000000000000000001000001000000000000000000000000000000	0000000000000000000000000000000000000000000000000100000001000000000000000100000001000000000000000000000000000000000000000000000000000000000000100000000100000000100000000000000000000010100000000100000000000000000000010100000000000000000000000000000000	0000000000000000000000000000000000000000010000000001000000000000001000000000001010100001000000000000000000001010000000000010100000000100100000100001000000000000000000000000000000100000000000000010001000000000000000010001000010000000000000000000000100	0000000000000001000000000000000000100000010000000000000000110000000000100000000001000000000000000000100100000001110000001010001100010000000000000000000001000100000000000100000000000000000000000000010000010010000000000000000000000000000000100000100000	1000000000000001000000000000000100000000000000000000000000000000100000000100000010000010000000000000000001000000101000000000000000000001010100000000000000001000000001000000000000100000000000000000000000000000000110000000000000000010000000000000000010	0000000000000000000000000000000100001000000000010001010000000000100010000000000000000000000000000001000000000000000000000000000000000000000000000000000000100000001100000000010000000000000000001000010000000000000000000000010000000000000000000000000000	1000000100000000000000000000100001000000001000000000000000011000010000000000000000000000000001000000000000000000001000000000100000000000001000000100000000000000000000000000000000000000100001000000000100000000000000100010000000000000000000000000000000	0000000000000000000000000000100000000000000000000000000000000010000010000010000000000000000000100000000001001000000010000000000000000000000000000000000000000000000001000000001000000000010000000000100000000000000010000000000000000000000000000010000100	0000010000000000000000000000000000100000000000000000000000000010000100000000000000000000000000010000001100000000000000000000000000000000100000000000001000000000000000000000000000000000000000000000000000000000000110000010000100000000000000100000000000	0000000000000010000000000000000000000000000000000000000100000000000000000000000000100000000000000000100000000010100000010100000000000000000000000000000000000000000000010000001000000000000000000000000000000000000100000000000000000000000001000000000000	1000000000010100000001010000000100000010000010000000000000000000000000000000000000000000000000000000100000000000000000000000000000000001000000010000000000000000000101110000000000000000000000110000001010000000001100000000001000000000001000010000000000	0001000000000010000000000000010000000000000001010000000000000000100000000000000000000000000000100001000000000000000010100000000000000010100100000000000000000000000000000000000000000000000001000000000000000001100000100000000000000000000000000000000010	0000000000000000000000000000000000000100000100000000001000000000000000000000000000000000000000000000000000000000000000000000001000000000100010000000000000000000000010000010000000000000000000000000001000000000000000000000000000000000000000000000000000	0010000000000000000000000000000000000000000000000000100000000100000000000000000000000000000000000000000000000000000000000000000000100000000000000000000000000000000000000000010000000100000010000100000000000000001000001000000100000000001000001000010000	0000000000000000001000000010000000000000000000100000001000000000000000001000000001010000000000000000000000000000000000000100000000000000000000000000000000000000000000000000000000000000000000000000000000000000000000000000000000000010000000000000000000	0000000000000000000000000000000000000010000000000000100000000000000000000010010000000001001000000000010000000000000000000000000000000000000000000000000000000000000000000000000001000000000000010000000110100010000000000000000100000000000000000000000000	0000000000000000000000000000000110000000000010000000000000000000000000000000010000000000000000000000000000000100000000000001000000000000100000000000000000000000000000000000000000000000000000000000000010000000100000000000000000000000000000000000010000	0000000010000000000001001001000010000000000001000000000110000000010000000000000000001000000000000000000000000000000000000000000000000010000000000000000000000000000000000000000000000001000000000000000000000000000000010100100000000000010000000000000010	0000000000000000000000000110000000001000000000000001101000000000000100000000000000000000000000000000000000101000000000000000000100100000000000000010000000000000000000000000001001001000000000000000100000100000000000100000001000001000000000000000000000	1100000001000000000000010000000000000000000000000000000000000000000000000000000000000000000000000010000010000000000000000010000100000001001010000000001000000000000000000000000000000000000101000010000000000000000000000000000000000000000000000000000100	0000000000000000000000000000000000000000001000000000000000001000000000000100000000000000000000000000110000000000000000000000000000001000000000000000000000000000000000000100000000000001010000000000000000000000000000000000000000000000000000000100000000	0000000000011000001000101000000000000000100000000000000000000010000000010001001000000000010000000000010000000000000000000000000000000000001000000000000010000100000000100000000000000000000000100000000000000100010000100000000000000000000000000000000000	0100000000000000000000000000000000000100000000000000000000000000000000010000100000000000000000000000000000000000000000000000000000000100000000000000000000000000000000001000000000000000000000000000000000000000000000000000000000000000000000000000000000	0000000000001000000000000000000010000000000000000000000000000000000000000000000010000000000000010001100000000000000000000000000000000000000000000000000100000000000000000000000000000000000000000000000000000000000000000000000000100000000000010000000000	0000000000000000100000100000000000000000000001001000000000000000001000000000000000000000000000000000000000000000000000000000100000000000000000000110000000000000000000000000000000000001000000000000000000100010001001000001000000100000000000000000000000	0000100000000000000000000000000000000000000000000000000000100000000110000000000000000000001000000000000000000100000000000000000000000000000000000000000001000000001010000000000001000100000000000001000000000000000000000000000000000000000000000000000000	0000000000000000000000001000000000100000000000000000100100000001000000000000000000000000000000001000001000000100000000000000000000101000000000000000000000010000000000100000000000000000000000000000000000000000000000000000000000000001001000000000000000	0000000000000000000000000000000000000000000000000000000001100001000001000000000000000001000000000000000000000000000000000000000000000000000000000000010000000010001000000000100000000000000110000010000000000001000000000100000011000000000000000000000000
A424	CN_21941_ECORC	abyssinica	1010000110010011100000000000001010001011100000001000000000010011000000000000100000000010000010100110000000000011000000000000000010000001000100000010100000011000000000000000100000101100101000000001001000100000001000000000000000000000000000000000000000	0010000000000000000000000000000000000000000000000000001000000000000000000000100000000000000000010000000000000000000000000000000000000000000100000000010000000000000000000000000100000000000000000000001000000000000000000000011000000000000000011110000001	0000001001000000000000000100000010000000000000000000110000000000000000000001000000000001000000000000000010000001100100000010000010000000000000000000000000000000000000000000000000000000000000000000000010000000000010000000001000000000001000000000000000	0000000000000000000001000000100000000000000000000000000000000000000000100000000000000000000000000000000000000000000000000000000000000000000000000000000000000010010000011000101000000000000000000000000000000000000000000001000001010000000000000000100000	1000000000100000000000000001000000000100000000000000000000000000000000000000000000000000000000000000000000000000000000000000000000000010000000000000000000000000000000010000001000101000000000000000000000000000000000100000001000000000000000000011000000	0000000000000000000000000000000000000000000000000000000000000000000000000001000000100001000100000000000000000100110000000001100000000100000100001100000000000000000010000001000000000000001000000001000000001010000000000000000100000010100000000100000101	0000000000010000000010010000100000010000000000000000100000000000001001000000000000000000000001100100000000000000011000100000000000001000100000000000000011000010000000000000001000000000000000000010000000000000100000000000010000000000000000000000000010	0001000000000000000000010000000000000010000010000001000001000000000000000001000000000000000000000000000000000010001000000000100000000100000001000000000000000000000010110000000000000000000000000000000000010000000000000001000000000000000000000010000000	0000000000000000000000000000000000000000100000000010000000000000001000010010000000000010000000000000000000000000010000000000000000000000000000000000000000000000000000000000000000000000000000000000000000000010000000000000000000000000000000000000000000	0000000000000000000010100000000000000000000000000000000000000000000000000000100000000110010000000000000001000010000000001000000000000110000000000100000000000000000000000000000000000000000000000000000000000100000000000000000000000000101000000000000000	0000000001000000010000000000001000000000000000000000000000000010000000000010100000000000000000000000000000000000100000000000011000100000000000000000010000000000000000000000000000001000000000000000000000000000000000000000000000000000000000000000000000	0000000000000000000000001000000100000000000000000000000001000000000000001000000001000000000000000000000000000101000000100100100000000000101000001000000000000000000000000010000000000000000000000000000000000001000000001000000000000000000000001000000000	0000000000001000000000000000000000000000000010000000000000000001000000000010000000000000000010000100000000001000000000000000000010100001000000000000000000000000000000001000000000000000000000000000000010010000000000001010000000000000001000000100100000	0000000000000000001010000100000000000000000000000000000000000000000000110000000000100000001000100000000100010000000000000000100000001000010010000100000100000000100000010000000000000000000000000000000010000000000000000000000101000000000000000000000000	0000000001100000000001000000000000100000000000000000000000000000000000110100000000000000000010000000000100000000101001100000000000000000000010010000000001010000000000010010000000010000000000100000000000000000000000000000100000000000000000000001000000	0000000000000010000100000000001000000000000010000000000000001000000001000000000110001000010000010000000000000000000000000000000000100000000100000000000000000000000000000000101000000000000100000000000000000000000001000000010100000100100000000000000000	0000000100000010000000010000100000000000000000000000000000000000000001000000000000000010000000000000000000000100000000000000000000100000000000000000000100000110000000000000000000000001000000000000000000110100000000010000000000000000001000000010000000	0000101000000000000000000100100000000000000000001000000000000100000000001000000000000000001000000000000000000000000000110000000000000000000000000100000000010000000000000000000100100000000000000100000000000000000010100000000000000000000000000100001001	0000000000000000000000000100100000001000000000000000001000000000000000100000000010000100000000000000000000000000000000000000000000000000000100000000000010000000000010000000000000000000000100000000000000000000000001000000000001000000000000000010001000	0001000000000000000000000000000000000100000000000000000010000000000000000100000000000000000000000000000000000000000000000000000000000000000000000001000000000000000000000000000000000000000000000000000000000000000001000001000000000000000000000000000000	0000000000000000000000000000000000000000000000000100000001000000000000000000000001000001000000000000000000000000000000000000000000000000000000100000000100000000100000000000000000000000100000000100000001000000000000010100000000000000000000000000000000	0000000000000000000000000000000000000000000000000001000000000000000000000000000010100000000010000000000000001000000000010010100000000100100000100001000000000000000000000000000000100000000000010000000000000000000000010000000010000000000000000000000100	0000000000000001000000000001000000100000000000000000000000110000000000100000000000000000000000000000100100000001110000001010001100010000000000000000000001000100000000000100100000000000000000000000000000010010000000000000000000000000000000100000100000	1000000000000001000000000000000100000000000000000000000000000000100000000101000010000000000000000000000001000000001000000000000000000001000100000000000000001000000001000000000000100000000000000000000000000000000110000000000000000010000000000000000010	0000000000000000000000000000000000001000000000010001010000000000100000000000000000000000000000000001000000000000000000000000000000000000000000000000000000100000001100000000010000000000000000001000010000000000000000000000010000000000000000000000000000	0000000100000000000000000000100001000000001000000000000000011000010000000000000000000000000000000000000000000000001000000000100000000000001000000100000000000000000000000000000000000000100000000000000000000000000000100010000000000000000000000000000000	0000000000000000000000000000100000000000000000000000000000000000000010000010000000000000000000100000000001001000000010000000000000000001000000000000000000000000000001000000001000000000010000000000100000000000000010000000000100000000000000000010000100	0000010000000000000000000000000000100000000000000000000000000010000100000000000000000000000000010000001100000000000000000000000000000000100000000000001000000000000000000000000000000000000000000000000000000000000110000010000000000000000000000000000000	0000000000000010000000000000000000000000000000000000000100000000000000000000000000100000000000000000100000000010100000010100000000000000000000000000000000000000000000010000001000000000000000000000000000000000000100000000000000000000000000000000000000	1000000000010100000001010000000100000010000010000000000000000000000000000000000000000000000000000000000000000000000000000000000000000001000000010000000000000000000101100000000000000000000000110000001010000000001100000000001000000000001000110000000000	0001000000000010000000000000010000000000000001010000000000000000100000000010000000000000000000100001000000000000000010100000000000000010100100100000000000000000000000000000000000000000000001000000000000000001100000100000000000000000000000000000000010	0000000000000000000000000000000000000100000100000000000000000000000000000000000000000000000000000000000000000000000000000000001000000000000010000000000000000000000010000010000000000000000000000000001000000000000000000000000000000000000000000000000000	0010000000000000000000000000100000000000000000000000100000000100000000000000000000000000000000000000000000000000000000000000000000100000000000000000000000000000000000000000010000000000000010000100000000000000001000001000000100000000001000001000010000	0000000000000000001000000010000000000000000000100000001000000000000000001000000001010000000000000000000000000000000000000100000000000000000000000000000000000000000000000000000000000000000000000000000000000000000000000000000000000010000000000000000000	0000000000000000000000000000000000000010000000000000100000000000000000000010010000000001000000000000010000000000000000000000000000000000000000000000000000000000000000000000000001000000000000010000000010100010000000000000000100000000000000000000000000	0000000000000000000000000000000010000000000010000000000000000000000000000000000000000000000000000000000000000100000000000000000000000000000000000000000000000000000000000000000000000000000000000000000010000000100000000000000000000000000000000000010000	0000000000000000000001001001000010000000000001000000000010000000000000000000000000001000000000000000000000000000000000000000000000000010001000000000100010000000000000000000000000000001000000000000000000000000000000010100100000000000010000000000000010	0000000000000000000000000110000000000000000000000001001000000000000100000000000000000000000000000000000000100000000000000000000100100000000000000010000000000000000000000000000001001000000000000000100000100000000000100000001000001000000000000000000000	1100000001000000000000010001000000000000000000000000000000000000000000000000000000000000000000000010000000000000000000000010000100000001001010000000001000000000000000000000000000000000000101000010000000000000000000000000000000000000000000000000000100	0000000000000010100000000000000000000000001000000000000000000000000000000100000000000000000000000000110000000000000000000000000000001000000000000000100000000000000000000100000000000001010000000000000000000000000000100000000000000000000000000100000000	0000000000011000001000101000000001000000100000000000000000000010000000010001001000000000010000000000010000000000000000000000000000000000001000000000000010000100000000000000000000000000000000100000000000000100010000110000000000000000000000000000000000	0100000000000000000000000000000000000100000000000000000000000000000000010000100000000000000000000000000000000000000000000000010000000100000000000000001000000000000000001000000000000000000000000000000000000000000000000000000000000000000000000000000000	0000000000001000000000000000000010000000000000000000000000000000000000000000000000000000000000000001100000000000000000000000000000010000000000000000000100000000000000000000000000000000000000000000000000000000000000000000000000100000000000010000000000	0000000000000000100000100000000000000010000001001000000000000000001000000000000000000000000000000000000000000000000000000000000000000000000000000110000000000000000000000000000000000001000000000000000000100010001001000001000000100000000000000000000000	0000000000000100000000000000000000000000000000000000000000100000000100000000000001000000001000000000000000000000000000000000000000000000000000000000000001010000001010000000000001000100000000000001000000000000000000000000000000000000000000000000000000	0000000000000000000000000000000000100000000000000000100100000001000000000000000000000000000000001000001000000100000000000000000000001000000000000000000000000000000000100000000000000000000000000000000000000000000000000000000000000001000000000000000000	0000000000000000000000000000000000000000000000000000000001100000000001000000000000000001000000000000000000000000000000000000000000000000000000000000000000000000001000000000100000000000000110000010000000000001000000000100000011000000000000000000000000
A6	CN_21941_PGRC_3_10	abyssinica	1010000110010001100000000000001010001011100000001000000000010010000000000000100000000010000010100010000000000011000000001000000010000001000100000010100100011000000000000000100000101100101000000001001000100000001000000000000000000000000000000000000000	0010000000000000000000000000000000000000000000000000001000000000000010000000100000000000001000010000010000000000000000000000000000000000000100000000000000000000000000000000000101000000100000000000001000000000000000000000001000000000000000011111000001	0000001000000000000000000100000010000000000000000000110000000000000000000001000000000001000000000000000010000001100100100010000010000000000000000000000000000000000000000000000000000100000000000000000010000000000010000000001000000000001000000000000000	0000000000000000000001000000100000000000000000000000000000000000000000100000010000000000000000000000000000000000000000000000000000000000000000000000000000000010000000011000001000000000000000000000000000000000000000000001000001010000000000000000100000	1000000001100000000000000001000000000100000000010000000000000000000000000000000000000000000000000000000000000000000001000000000000000011000000000000000000000000000000010000001000101100000000000000000000000000000000100000001000000000000000000011000000	0000000000000000000000000000000000000000000000000000000000000000000000000001000000100001000100000000000000000100110100000001100000000000000100000100000000000000000010000001000000000000001000000001000000001010000000000000000100000010000000000100000101	0000000000010000000010010000100000010000000000001000100000000000001001000000000000000000000001100101000000001000001000100000000000001001100000000000000010000000000000000000001000000000000000000010000000000000100000000000010000000000000000000000000010	0001000000000000000000010000000000000000000000000001000001000000000000000001000000000000000000000000000000000010001000000000100000000100000001000000010000000000000010110000000000000000000000000000000000010000000000000001000000000000000000000110000010	0000000000000000000000000100000000000000100000000010000000000000001000010010000000000010000000000000000000000000010000000000000000000000000000000100000000000000000000000000000000000000000000000000000000000010000000000000000000000000000000000000000000	0000000000000000000010100000000000000000000000000000000000000000000000000000100000000110010000000000000001000010000000001000000000000110000000000000000000000000000000000000000000000000000000000000000000000100000000000000000000000000101000000000100000	0000000001000000000000000000001000000000000000000000000000000010000000000010100000000000000000000000000000000000100000000000011000100000000000000000010000000100000000000000000000001000000000000000000000000000000000000000000000000100000000000000000000	0000000000000000000000000000000100000000000000000000000001000000000000001000000001000000000000000000000000000101000000100100100000000000101000001000000000000000000000000010000000000000000000000000000000000001000000001000000000000000000000001000000000	0000000000001000000000000010000000000000000010000000000000000001000000000010000000000000000010000100000000001000000000000000000000100001000000000000000000000000000000000000000000000000000000000000000010010000000000001010000000000000001000000100100000	0000000000000000001010000000000000000000000000000000000000000000000000110000000000100000000000100001000100000000010000000000100000001000010010000100000100010000100000010000000000000000000000000000000010000000000000000000000101000000000000000000000000	0000000001100000000001000000000000000000000000000000000000000000000000100100000000001000000010100000000100000000101001100000000000000000000010010000000001010000000000010000000000010000000000100000000000000000000000000000100000000000000000000001000000	0000000000000010000100000000001000000000000010000000000000001000000001000000000110001000010000010000000000000000000000000000000000100000000100000000000000000000000000000000101000000000000100000000000000000000000001000000010100000100100000000000000000	0000000100000010000000010000100000000001000000000000000000000000000001000000000000000010000000000000000000000100000000000000000000100000000000000000000100000110000000000000000000000001000000000000000000110100000000000000000000000000001000000010000000	0000101010000000000000000100100000000000000000000000000000000100000000001000000000000000001000000000000000000000000000100000000000000000000000000100000000010000001000000000000100100000000000000100000000000000000010100000000000000000000000000100001001	0000000000000000000000000000100000001000000000000000001001000000001000100000000010000100000000000001000000000000000000000000000001000000000100000000000000010000000010000000000000000000000100000000000000000000000001000000000001000000000000000110001000	0001000000000000000000000000000000000100000000000000000010000000000000000100000000000000000000000000000000000000000000000000000000000000000000000001000000000000000000000000000000000000000000000000000000000000000001000001000000000000000000000000000000	0000001000000000000000000000000000000000000000000100000001000000000000000100000001000001000000000000000000000000000000000000000000000000000010100000000000000000100000000000000000000000100000000100000000000000000000000100000000000000000000000000000000	0000000000000000000000000000000000000000000000000000000000000000000000000000000010100000000000000000000000001010000000010010100000000000000000100001000000000000000000000000000000100000000000000010000000000000000000010001000010000000000000000000000100	0000000000000000000000000000000000100000010000000000000000110000000000100000000000000000000000000000100100000001110000001010001100010000000000000000000001000100000000000100100000000000000000000000000000010010000000000000000000000000000000100000100000	1000001000000001000000000000000000000000000000000000000000000000100000000100000010000000000000000000000001000000101000000000000000000001000100000000000000000000000001000000000000100000000000000000000000000000000110000000000000000010000000000000000010	0000000000000000000000000000000100001000000000010001010000000000100010000000000000000000000000000001000000000000000000000000000000000000000000000000000000100000001100000000000000000000000000001000010000000000000000000000010000000000000000000000000000	0000000100000000000000000000000001000000001000000000000000011000010000000000000000000000000001000000000000000000001000000000100000000000001000000100000000000000000000000000000000000000100000000000000000000000000000100010000000000000000000000000001000	0000000000000000000000000000100000000000000000000000000000000010000010000010000000000000000000100000000001001000000010000000000000000001000000000000000000000000000001000010000000000000010000000000100000000000000010000000000000000000000000000000000100	0000010000000000000000000000000000100000000000000000000000000010000000000000000000000000000000010000001100000000000000000000000000000000100000000000001000000000000000000000000000000000000000000000000000000000000110000010000000000000000000100000000000	0000000000000010000000000000000000000000000000000000000000000000000000000000000000100000000000000000100000000010100000010100000000000000000000000000000000000000000000010000001000000000000000000000000010000000000100000000000000000000000001000000000000	1000000000010100000001000000000000000010000010000000000000000000000000000000000000000000000000000000100000000000000000000000000000000001000000010000000000000000000101100000000000000000000000110000001010000000001100000000001000000000001000010000000000	0001000000000010000000000000010000000000000001010000000000000000000000000010000000000000000000000001000000000000000010100000000000000010100000100000000000000000000000000000000000000000000001000000000000000001100000100000000000000000000000000000000000	0000000000000000000000000000000000000100000100000000000000000000000000000000000000000000000000000000000000000000000000000000001000000000100010000000000000000000000010000010000000100000000000000000001000000000000000000000000000000000000000000000000000	0010000000000000000000000000000000100000000000000000100000000100000000000000000000000000000000000000000000000000000000000000000000100000000000000000000000000000000000000000010000000000000010000100000000000000001000001000001100000000001000001000010000	0000000000000000001000000010000000000000000000000000001100000000000000001000000001010000000000000000000000000000000000000101000000000000000000000000000000000000000000000000000000000000000000000000000000000000000000000000000000000010000000000000000000	0000000000000000000000000000000000000010000000000000100000000000000000000010000010000001001000000000010000000000000000000000000000000000000000000000000000000000000000000000000001000000000000010000000100100010000000000000000100000000000000000000000000	0000000000000000000000000000000110000010000000000000000000000000000000000000010000000000000000000000000000000100000000000000000000000000100000000000000000000000000000000000000100000000000000100000000010000000100000000000000000000000000010000000010000	0000000000000000000001001001000010000000000001000000000010000000010000000000000000001000000000000000000000000000000000000000000000000000000000000000000010000000000000000000000000000001000000000000000000000000000000010100100000000000010000000000000010	0000000000000000000000000110000000000000000000000001101000000000000100000000000000000000000000000000000000100000000000000000000100000000000000000010000000100000000000000000000001001000000000000000100000100000000000100000001000001000000000000000000000	1100000001000000000000010000000000000000000000000000000000000000000000000000000000000000000000000000000000000010000000000010000101000001001010000000000000000000000000000000000000000000000101000010000000000000000000000000000100000000000000000000000100	0000000000000000000000000000000000000000001000000000001000000001000000000100000000000000000000000000110000000000000000000000000000001000000000000000000000000000000000000100000000000001010000000000000000000000000000000000000000000000000000000100000000	0000000000011000001000101000000000000000100000000000000000000000000000000001001000000000010000000000010000000000000000000000000000000000001000000000000010000100000000000000000000000000000000100000000000000100010000110000000000000000000000000000000000	0100000000000000000000000000000000000100000000000000000000000000000000010000000000000000000000000000000000000000000000000000000000000100000000000000000000000001000000001000000000000000000000000000000000000000000000000000000000000000000000000000000000	0000000000001000000000000000000010000000000000000000000000000000000000000000000010000000000000000001100000000000000000000000000000000000000000000000000100000000000000000000000000000000000000000000000000000000000000000000000000100000000000010000000000	0000000000000000100000100000000000000000000001001000000000000000001001000000000000000000000000000000000000000000000000000000100000000000000000000010000000000000000000000000000000000000000000000000000000100010001001000001000000100000000000000000000000	0000000000000000000000000000000000000000000000000000000000100000000110000000000001000000001000000000000000000000000000000000000000000000000000000000000001010000000010000000000001000100000000000000000000000000000000000000000000000000000000000000000000	0000000000000000000000000000000000100000000000000000100000000001000000000000000000000000000000001000001000000100000000000000000000101000000000000000000000010000000000100000000000000000000000000000000000000000000000000000000000000001000000000000000000	0000000000000100000000000000000000000000000000000000000001100000000001000000000000000001000000000000000000000000000000000000000000000000000000000000000000000000001000000000100000000000000010000010000000000001000000000100000001000000000000000000000000
A4	CN_21941_PGRC_3_3	abyssinica	1010000110010011100000000000001010001011100000001000000000010011000001000000100000000010000010110100000000000011000000001000000010000001000100000010100100001000000000001000100000101100101000001001001000100000001000000000000000000000000000000000000000	0010000000000000000000000000000000000000000000000000001000000000000000000000100000000000001100010000010000000000000000000000000000000000000100000000000000000000000000000000000100000000100000000000001000000000000000000000011000000000000000011111000001	0000001001000000000000000100001010000000000000000000110000000000000000000001000000000001000000000000000010000001100100100010000010000000000000000000000000000000000000000000000000000000000000000100000010000000000010000000001000000000001000000000000000	0000000000000000000001000100100000000000000000000000000000000000000000100000010000000000001000000000000000000000000000000000000000000000000000000000000000000010000000011000101000000000000000000000000001000000000000000001000001010000000000000000100000	1000000000100000000000000000000000000100000000000000000000000000000000000000000000000000000000000000000000000000000001000000000000000011000000100000000000000000000000010000001000101100000000000100000000000000000000100000001000000000000000000011000000	0000000000000000000000000000000000000000000000000000000000000000000000000000000000100001000100000000000000000100110000000000100000000000000100001100000000000000000010000001000000000000001000000001100000001010000000000000000100000010000000000100000101	0000000000010000000010010000100000010000000000000000100000000000001001000000000000000100000000100100000000000000011000100000000000001001100000000000000011001000000000000000001000000000000000000000000000000000100000000000010000000000000000000000000010	0001000000000000000000000000000000000000000000000001000001000000000000000001000000000000000000000000000000000010001000000000100000000100000001000000010000000000000010110000000000000000000000000000000000000000000000000001000000000000000000000111000010	0000000000000000000000000000000000000000100000000010000000000000001000010010000000000010000000000000000000000000010000000000000000000000000000000100000000000000000000000000000000000000000000000000000000000010000000000000000000000000000000001000000000	0000000000000000000010100000000000000000000000000000000000000000000000000000100000000110010000000000000001000010000000001000000000000110000000000100000000000000000000000000000000000000000000000000000000000100000000000000000000000000101000000000000000	0000000001000000000000000000001000000000000000000000000010000010000000000010100000000000000000000000000000000000100000000000011000100000000000000000010000000100000000000000000000001000000000000000000000000000000000000000000000000000000000000000000000	0000000000000000000000001000000100000000000000000000000001000000000000001000000001000000010000000000000000000001000000100100100000000000101000001000000000000000000000000010000000000000000000000000000000000001000000001000000000000000000000000000000000	0000000010001000000000000000000000000000000010000000000000000001000000000110000000000000000010000100000000001000000000000000000000100001000000000000000000000000000000000000000000000000000000000000000010010000000000001010000000000000001000000100100000	0000000000000000001010000000000000000000000000000000000000000000000000110000000000100000000000100001000100010000000000000000100000001000010010000100000100010000100000010000000000000000000000000000000010000000000000000000000101000000000000000000000000	0000000001100000000001000000000000000000000000000000000000000000000000100100000000001000000010000000000100000000101001100000000000000000000010010000001001010000000000010010000000010000000000100000000000000000000000000000100000000000000000000001000000	0000000000000010000000000000001000000000000010000000000000001000000001000000000110001000010000010000000000000000000000000000000000100000000100000000000000000000000000001000101000000000000100000000000000000000000001000000010100000100100000000000000000	0000000100000010000000010000100000000010000000000000000000000000000001000000000000000010000000000000000000000100000000000000000000100000000000000000000100000110000000000000000000000001000000000000000000100100000000000000000000000000001000000010000000	0000101010000000000000000100100000000000000000001000000000000100000000001000000000000000001000000000000000000000000001110000000000000000000000000100000000010000001000000000000100100000000000000100000000000000000010000000000000000000000000000100001001	0000000000000000000000000000100000001000000000000000001001000001001000100001000010000000000000000001000000000000000000000000000000000000000100000000000010010000000010000000000000000000000100000000000000010000000001000000000001000000000000000110001000	0001000000000000000000000000000000000100000000000000000010000000000000000100000000000000000000000000000000000000000000000000000000000000000000000000000000000000000000000000000000000000000000000000000000000000000001000001000000000000000000000000000000	0000000000000000000000000000000000000000000000000100000001000000000000000100000001000000000000000000000000000000000000000000000000000000000010000000000100000000100000000000000000000000100000000100000000000000000000010100000000000000000000000000000000	0000000000000000000000000000000000000000000000000001000000000000000000000000000010100001000010000000000000001010000000010010100000000000100000100001000000000000000000000000000000100000000000010010000000000000000000010001000010000000000000000000000100	0000000000000001000000000000000000100000000000000000000000110000000000100000000000000000000000000000100110000001110000001010001100010000000000000000000001000100000000000100100000000000000000000000000000010010000000000000000000000000000000100000100000	1000001000000001000000000000000100000000000000000000000000000000100000000101000010000000000000000000000001000000101000000000000000000001010100000000000000000000000001000000000000100000000000000000000000000000000110000000000000000010000000000000000010	0000000000000000000000000000000100001000000000010001010000010000100010000000000000000000000000000001000000000000000000000000000000000000000000000000000000100000001100000000010000000000000000001000010000000000000000000000010000000000000000000000000000	0000000100000000000000000000100001000000001000000000000000011000010000000000000000000000000000000000000000100000001000000000000000000000001000000000000000000000000000000000000000000000100000000000000100000000000000100010000000000000000000000000000000	0000000000000000000000000000100000000000000000000000000000000010000010000010000000000000000000100000000001001000000010000000000000000001000000000000000000000000000001000000000000000000010000000000010000000000000010000000000100000000000000000010000100	0000010000000000000000000000000000100000010000000000000000000010000100000000000000000000000000010000001100000000000000000000010000000000100000000000001000000000000000000000000000000000000000000000000000000000000110000000000100000000000000000000000000	0000000000000010000000000000000000000000000000000000000100000000000000000000000000100000000000000000100000000010100000010100000000000000000000000000000000000000000000010000001000000000000000000000000010000000000100000000000000000000000001000000000001	1000000000000100000001010000000000000010000010000000000000000000000000000000000000000000000000000000100000000000000000000000000100000001000000010000000000000000000101100000000000000000000000000000001000000000001100000000001000000000001000010000000000	0001000000000010000000000000010000000000000001010000000000000000100000000010000000000000000000100001000000000000000010100000000000000010100100000000000000000000000000000000000000000000000001000000000000000001100000100000000000000000000000000000000000	0000000000000000000000000000000000000100000100000000001000000000000000000000000000000000000000000000000000000100000000000000001000000000000010000000000100000000000010000010000000000000000000000000001000000000000000000000000000000000000000000000000000	0010000000000000000000000000000000000000000000000000100000000100000000000000000000000000000000000000000000000000000000000000000000100000000000000000000100000000000000000000010000000000000010000100000000000000001000001000000100000000001000001000010000	0000000000000000001000000010000000000000000000000000001000000000000000001000000001010000000000000000000000000000000000000100000000000000000000000000000000000000000000000000000000000000000000000000000000000000000000000000000000000010000000000000000000	0000000000000000000000000000000000000010000000000000100000000000000000000010010010000001001000000000010000000000000000000000000000000000000100000000000000000000000000000000000000000000000000010000000000100010000000000000010100000000000000000000000000	0000000000000000000000000000000010000000000010000000000000000000000000000000000000000000000000000000000000000100000000000000000000000000100000000000000000000000000000000000000000000000000000000000000010000000100000000100000000000000000000000000010000	0000000010000000000001001001000010000000000001000000000100000000010000000000000000001000001000000000000000000000000000000000000000010000001000000000000010001000000000000000000000000001000000000000000000000000000000010100100000000000010000000000000010	0000000000000000000000000110000000001000000000000001001000000000000100000000000000000000000000000000000000101000000001000000000100000000000000000010000000000000000000000000000001001000000000000000100000100000000000100000001000001000000000000000000000	1100000001000000000000010000000000000000000000000000000000000000000000000000000000000000000000000000000010000000000000000010000101000001001010000000000000000000000000000000000000000000000101000010000000000000000000000000000000000000000000000000000100	0000000000000000100000000000000000000000001000000000001000000000000000000100000000000000000000000000110000000000000000000000000000001000000000000000100000000000000000000100000000000001010000000000000000000000000000100000000000000000000000000100000000	0000000000011000001000101000000001000000100000000000000000000010000000010001001000000000010000000000010000000000000000000000000000000100001000000000000010000100000000000000000000000000000000100000000000000100010000100000000000000000000000000000000000	0100000000000000000000000000000000000100000000000000000000000000000000010000100000000000000000000000000000000000000000000000000000000100000000010000001000000000000001001000000000000000000000000000000000000000000000000000000000000000000000000000000000	0000000000011000000000000000000010000000000000000000000000000000000000000000000010000100000000000000100000000000000000000000000000010000000000000000000100000000000000000000000000000000000000000000000000000000000000000100000000100000000000010000000000	0000000000000000000000100000000000000010000001001000000000000000001001000000000000000000000000000000000000000000000000000000100000000000000000000000000000000000000000000000000000000001000000000000000000100010001001000001000000000000000000000000000000	0000000000000000000000000000000000000000000000000000001000100000000110000000000000000000001000000000000000000000000000000000000000000000000000000000000001000000001010000000000001000100000000000001000000000000000000000000000000000000000000000000000000	0000000000000000000000001000000000100000000000000000000100000001000000000000000000000000000000001000001000000100000000000000000000101000000000000000000000000000000000100000000000000000000000000000000000000000000000000000000000000001000000000000000000	0000000000000000000000000000000000000000000000000000000001100001000001000000000000000001000000000000000000000000000000000000000000000000000000000000000000000010001000000000100000000000000000000010000000000001000000000100000001000000000000000000000000
A5	CN_21941_PGRC_3_9	abyssinica	1010000110010011100000000000001010001001100000001000000000010010000000000000100000000010000010110100000000000011000000001000000110000001000100000010100100011000000000001000100000101100101000000001001000100000001000000000000000000000100000000000000000	0010000000000000000000000000000000000000000000000000001000010000000010000000100000000000001100010000010000000000000000000000000000000000000100000000010000000000000000000000000100000000000000000000001000000000000000000000011000000000000000011111000001	0000001001000000000000000100001010000000000000000000110000000000000000000000000000000001000000000000000010000001100100100000000010000000000000000000000000000000000000000000000000000100000000000000000010000000000000000000001000000000001000000000000000	0000000000000000000001000100100000000000000000000000000000000000000000100000010000000000000000000000000000000000000000000000000000000000000000000000000000000010000000011000001000000000000000000000000000000010000000000001000001010000000000000000100000	1000001000100000000000000001000000000100000000000000000000000000000000000000000000000000000000000000000000000000000001000000000000000011000000100000000000000000000000010000001000101100000000000000000000000000000000100000001000000000000000000011000000	0000000000000000000000000000000000000000000000000000000000000000000000000001000000100001000100000000000000000100110000000000100000000100000100000100000000000000000010000001000000000000001000000001000000001010000000000000000100000010000000000100000101	0000000000010000000010010000100000010000000000000000100000000000001001000000000000000000000000100100000000000000011000100000000000001001000000000000000011000010000000000000001000000000000000000000000000000000100000000000010000000000000000000000000010	0001000000000000000000010000000000000010000000000001000001000000000000000001000000000000000000000000000000000010001000000000100000000100000001000000010000000000000010110000000000000000000000000000000000000000000000000001000000000000000000000011000010	0000000000000000000000000000000000000000100000000010000000000000001000010010000000000000000000000000000000000000010000000000000000000000000000000000000000000000000000000000000000000000000000000000000000001010000000000000000000000000000000000000000000	0000000000000000000010100000000000000000000000000000000000000000000000000000100000000110010000000000000001000010000000001000000000000110000000000100000000000000000000000000000000000000000000000000000000000100000000000000000000000000101000000000000000	0000000001000000000000000000001000000000000000000000000000000010000000000010000000000000000000000000000000000000100000000000011000100000000000000000010000000100000000000000000000001000000000000000000000000000000000000000000000000000000000000000000000	0000000000000000000000000000000100000000000000000000000001000000000000001000000001000000000000000000000000000101000000100100100000000000101000000000000000000000000000000010000000000000000000000000000000000001000000001000000000000000000000001000000000	0000000010001000000000000000000000000000000010000000000000000001000000000010000000000000000010000100000000001000000000000000000000100001000000000000000000000000000000001000000000000000001000000000000010010000000000001010000000000000000000000100100000	0000000000000000001010000000000000000000000000000000000000000000000000110000000000100000000000100000000100010000000000000000100000001000010010000100000100000000100000010000000000000000000000000000000010000000000000000000000101000000000000000000000000	0000000001100000000001000000000000000000000000000000000000000000000000110100000000001000000010100000000100000000101000100000000000000000000010010000000001010000000000010010000000010000000000100000000000000000000000000000100000000000000000000001000000	0000000000000010000100000000001000000000000010000000000000001000000001000000000110001000010000010000000000000000000000000000000000100000000100000000000000000000000000001000101000000000000100000000000000000000000001000000010100000100100000000000000000	0000000100000010000000010000100000000000000000000000000000000000000000000000000000000010000000000000000000000100000000000000000000100000000000100000000100000110000000000000000000000001000000000000000000010100000000000000000000000000001000000010000000	0000101010000000000000000100100000000000000000001000000000000100000000001000000000000000001000000000000000000000000001100000000000000000000000000100000000000000001000000000000100100000000000000100000000000000000010100000000000000000000000000100001001	0000000000000000000000000100100000001000000000000000001001000001000000100001000010000000000000000000000000000000000000000000000000000000000100000000000010000000000010000000000000000000000100000000000000000000000001000000000001000000000000000110001000	0001000000000000000000000000000000000100000000000000000000000000000000000100000000000000000000000000000000000000000000000000000000000000000000000000000000000000000000000000000000000000000000000000000000000000000001000001000000000000000000000000000000	0000000000000000000000000000000000000000000000000100000001000000000000000100000001000001000000000000000000000000000000000000000000000000000010100000000100000000100000000000000000000010100000000100000000000000000000010100000000000000000000000000000000	0000000000000000000000000000000000000000000000000001000000000000000000000000000010100000000010000000000000001010000000000010100000000100100000000000000000000000000000000000000000100000000000000000000000000000000000010001000010000000000000000000000100	0000000000000001000000000000000000100000000000000000000000100000000000100000000000000000000000000000100100000001110000001010001100010000000000000000000001000100000000000100100000000000000000000000000000000010000000000000000000000000000000100000100000	0000000000000001000000000000000000000000000000000000000000000000100000000100000010000000000000000000000001000000001000000000000000000001010100000000000000000000000001000000000000100000000000000000000000000000000110000000000000000010000000000000000010	0000000000000000000000000000000000001000000000010001010000000000100010000000000000000000000000000001000000000000000000000000000000000000000000000000000000100000001100000000010000000000000000001000010000000000000000000000010000000000000000000000000000	1000000100000000000000000000100001000000001000000000000000010000010000000000000000000000000001000000000000000000001000000000100000000000001000000000000000000000000000000000000000000000100000000000000100000000000000100010000000000000000000000000000000	0000000000000000000000000000100000000000000000000000000000000010000010000010000000000000000000100000000001001000000010000000000000000000000000000000000000000000000001000010001000000000010000000000000000000000000010000000000100000000000000000010000100	0000010000000000000000000000000000100000000000000000000000000010000100000000000000000000000000010000001110000000000000000000000000000000100000000000001000000000000000000000000000000000000000000000000000000000000110000010000100000000000000000000000000	0000000000000010000000000000000000000000000000000000000100000000000000000000000000100000000000000000100000000010100000010100000000000000000000000000000000000000000000010000001000000000000000000000000010000000000100000000000000000000000001000000000000	1000000000000100000001010000000000000010000010000000000000000000000000000000000000000000000000000000100000000000000000000000000000000001000000010000000000000000000001100000000000000000000000010000001010000000001100000000001000000000001000010000000000	0001000000000010000000000000010000000000000001010000000000000000100000000010000000000000000000100001000000000000000010100000000000000000100100000000000000000000000000000000000000000000000001000000000000000001100000100000000000000001000000000000000010	0000000000000000000000000000000000000100000100000000001000000000000000000000000000000000000000000000000000000000000000000000001000000000000010000000000000000000000010000010000000000000000000000000001000000000000000000000000000000000000000000000000000	0010000000000000000000000000000000100000000000000000100000000100000000000000000000000000000000000000000000000000000000000000000000100000000000000000000000000000000000000000010000000100000010000100000000000000001000001000000100000000001000001000010000	0000000000000000001000000010000000000000000000000000001000000000000000001000000001010000000000000000000000000000000000000101000000000000000000000000000000000000000000000000000000000000000000000000000000000000000000000000000000000010000000000000000000	0000000000000000000000000000000000000010000000000000100000000000000000000010010010000001001000000000010000000000000000000000000000000000000000000000000000000010000000000000000001000000000000010000000110100010000000000000000100000000000000000000000000	0000000000000000000000000000000110000000000010000000000000000000000000000000000000000000000000000000000000000100000000000000000000000000100000000000000000000000000000000000000000000000000000000000000010000000100000000100000000000000000000000000010000	0000000000000001000001001001000010000000000001000000000100000000010000000000000000001000000000000000000000000000000000000000000000010000000000000000000000001000000000000000000000000001000000000000000000000000000000010100100000000000010000000000000010	0000000000000000000000000110000000001000000000000001001000000000000100000000000000000000000000000000000000101000000000000000000100000000000000000010000000000000000000000000000001001000000000000000100000100000000000100000001000001000000000000000000000	1100000001000000000000010000000000000000000000000000000000000000000000000000000000000000000010000010000000000000000000000010000100000001001010000000000000000000000000000000000000000000000101000010000000000000000000000000000100000000000000000000000100	0000000000000000000000000000000000000000000000000000001000000000000000000100000000000000000000000000110000000000000000000000000000001000000000000000100000000000000000000100000000000001010000000000000000000000000000000000000000000000000000000100000000	0000000000011000001000101000000000000000100000000000000000000010000000010000001000000000010000000000010000000000000000000000000000000000001000000000000010000100000000100000000000000000000000100000000000000100010000110000000000000000000000000000000000	0100000000000000000000000000000000000100000000000000000000000000000000000000100000000000000000000000000000000000000000000000010000000100000000000000001000000001000000001000000000000000000000000000000000000000000000000000000000000000000000000000000000	0000000000001000000000000000000010000000000000000000000000000000000000000000000010000000000000000001100000000000000000000000000000000000000000000000000100000000000000000000000000000000000000000000000000000000000000000000000000100000000000010000000000	0000000000000000100000100000000000000000000001001000000000000000001001000000000000000000000000000000000000000000000000000000100000000000000000000110000000000000000000000000000000000001000000000000000000100010001001000001000000100000000000000000000000	0000000000000000000000000000000000000000000000000000001000100000000110000000000000000000001000000000000000000000000000000000000000000000000000000001000001000000001010000000000001000100000000000001000000000000000000000000000000000000000000000000000000	0000000000000000000000000000000000100000000000000000000100000001000000000000000000000000000000001000001000000100000000000000000000101000000000000000000000000000000000100000000100000000000000000000000000000000000000000000000000000001000000000000000000	0000000000000000000000000000000000000000000000000000000001100001000000000000000000000001000000000000000000000000000000000000000000000000000000000000000000000000001000000000100000000000000010000010000000000001000000000100000011000000000000000000000000
A443	CN_22068_brown_ECORC	abyssinica	0010000100010011100000000000001010001001100000001000000000010010000000000000100000000010000010110000000000000011000000001000000010000001000100000010100100011000000000001000100000101100001000100001001000100000001000000000000000000000000000000000000000	0010000000000000000000000000000000000000000000000000001000000000000000000000100000000000000100010000000000000000000000000000000000000000000100000000010000000000000000000000000100000000000000000000001000000000000000000000000001000000000000011110000001	0000001001000000000000000000001010000000000000000000110000000000000000000001000000000001000000000000000010000001100100100000000010000000000000000000000000000000000000000000000000000100000000000000000000000000000000000000001000000000001000000000000000	0000000000000000000001000000100000000000000000000000000000000000000000100000010000000000000000000000000000000000000000000000000000000000000000000000000000000010010000011000101000000000000000000000000000000000000000000000000001000000000000000000100000	1000000000100000000000000001000000000100000000000000000000000000000000000000000000000000000000000000000000000000000001000000000000000000000000000000000000000000000000110000001000101100000000100000000000000000000000100000001000000000000000000011000000	0000000000000000000000000000000000000000000000000000000000000000000000000000000000100001000000000000000000000100110100000001000000000100000100000100000000000000000010000001000000000000000000000001000000001010000000000010000100000010100000000100000101	0000000000000000000010010000100000010000000000000000100000000000001001000000000000000100000000100100000000000000011000100000000000001000000000000000000011000010000000000000001000000010000000000000000000000000100000000000010000000000000000000000000010	0001000000000000000000000000000000000010000000000000000000000000000000000001000000000000000000000000000000000010000000000000100000000100000001000000010000000000000010110000000000000000000000000000000000000000000000000000000000000000000000000110000010	0000000000000000000000000000000000000000100000000010000000000000001000010010000000000010000000000000000000000000010000000000000000000000000000000000000000000000000000000000000000000000000000000000000000000000000000000000000000000000000000000000000000	0000000000000000000010100000000000000000000000000000000000000000000000000000100000000110000000000000000001000010000000001000000000000110000000000000000000000000000000000000000000000000000000000000000000000100000000000000000000000000101000000000000000	0000000001000010000000000000001000000000000000000000000000000010000000000010100000000000000000000000000000000000100000000000011000100000000000000000000000000000000000000000000000001000010000000000000000000000000000000000000000010000000000000000000000	0000000000000000000000001000000100000000000000000000000001000000000000001000000001000000000000000000000000000001000000100100100000000000101000001000000000000000000000000010000000000000000000000000000000000001000000000000000000000000000000001000000000	0000000010001000000000000000000000000000000010000000100000000001000000000010000000000000000010000000000000001000000000000000000000100001000000000000000000000000000000000000000000000000000000000000000000010000000000001010000000000000001000000100100000	0000000000000000001010000000000000000000000000000000000000000000000000110000000000100000000000100001000100010000000000000000100000001000010010000100000100000000100000010000001000000000000000000000000010000000000000000010001000000000000000000000000000	0000000001100000000001000000000000000000000000000000000000000000000000100100000000000000000010000000000100000000101001100000000000000000000010010000000001010000000000010000000000010000000000100000000000000000000000000000100000000000000000000001000001	0000000000000010000100000000000000000000000010000000000000001000000001000000000110001000010100010000000000000000000000000000000000100000000100000000000000000000000000000000101000000000000100000000000000000000000001000000010100000100100000000000000000	0000000100000010000000010000100000000010010000000000000000000000000001000000000000000010000000000000000000000100000000000000000000100000000000000000000100000110000000000000000000000001000000000000000000100100000000000000000000000000000000000010000000	0000101000000000000000000000100000000000000000001000000000000100010000001000000000000000001000000000000000000000000000010000000000000000000000000100000000000000001000000000000100100000000000000100000000000000000010000000000000000000000010000100001001	0000000000000000000000000000100000001000000000000000001001000000000000100001000010000000000000000001000000000000000000000000000000000000000100000000101010000000000010000000000000000000000100000000000000000000000001000000000001000000000000000010000000	0001000000000000000000000000000000000100000000000000000000000000000000000000000000000000000000000000000000000000000000000000000000000000000000000001000000000000000000000000000000000000000000000000000000000000000001000000000000000000000000000000000000	0000000000000000000000000000000000000000000000000100000001000000000000000100000001000001000000000000000000000000000000000000000000000000000000100000000100000000100000000000000000000000100000000100000000000000000000010100000000000000000000000000000000	0000000000000000000000000000000000000000010000000001000000000000000000000000000010000000000010000000000000001010000000010010000000000100000000000000000000000000000000000000000000100000000000000000001000000000000000010001000010000000000000000000000000	0000000000000001000000000000000000100000000000000000000000010000000000100000000001000000000000000000100100000001100000001010001100000000000000000000000001000100000000000100100000000000000000000000010000000010000000000000000000000000000000100000100000	0000001000000001000000000000000000000000000000000000000000000000100000000100000010000000000000000000000000000000001000000000000000000001000100000000000000001000000001000000000000100000000000000000000000000000000110000000000000000010000000000000000010	0000000000000000000000000000000000001000000000010001010000000000100010000000000000000000000000000001000000000000000000000000000000000000000000000000000000100000001100000000010000000000000000000000010000000000000000000000010000000000000000000000000000	0000000100000000000000000000100001000000001000000000000000011000010000000000000000000000000000000000000000000000000000000000000000000000001000000100000000000000000000000000000000000000100000000000000000000000000000100010000000000000000000000000001000	0000000000000000000000000000100000000000000000000000000000000010000010000010000000000000000000100000000001001000000000000000000000000001000000000000000000000000000001000010000000000000010000000000000000000000000010000000000000000000000000000010000100	0000010000000000000000000000000000100000000000000000000000000000000000000000000000000000000000000000001010000000000000000000000000000000100000000000001000000000000000000000000000000000000000000000000000000000000110000010000100000000000000000000000000	0000000000000010000000000000000000000000000000000000000000000000000000000000000000100000000000000000100000000010100000010100000000000000000000000000000000000000000000010000001000000000000000000000000010000000000100000000000000000000000001000000000000	0000000000000000000000000000000100000010000010000000000000000000000000000000000000000000000000000000000000000000000000000000000000000001000000010000000000000000000001100000000000000000000000100000001000000000001000000000001000000000001000010000000000	0001000000000010000000000000010000000000000000000000000000000000100000000010000000000000000000100001000000000000000010000000000000000010100000100000000000000000000000000000000000000000000001000000000000000001100000100000000000000000000000000000000000	0000000000000000000000000000000000000000000100000000001100000000000000000000000000000000000000000000000000000000000000000000001000000000000010000000000000000000001010000010000000000000000000000000001000000000000000000000000000000000000000000000000000	0010000000000000000000000000000000000000000100000000100000000100000000000000000000000000000000000000000000000000000000000000000000100000000000000000000000000000000000000000010000000000000010000100000000000000001000001000000100000000001000001000010000	0000000000000000001000000010000000000000000000000000001000000000000000001000000001010000000000000000000000000000000000000000000000000000000000000000000000000000000000000000000000000000000000000000000000000000000000000000000000000010000000000000000000	0000000000000000000000000000000000000010000000000000100000000000000000000010000000000001001000000000010000000000000000000000000000000000000000000000000000000000000000000000000001000000000000010000000110100010000000000000000100000000000000000000000000	0000000000000000000000000000000110000000000000000000000000000000000000000000010000000000000000000000000000000100000000000000000000000000000000000000000000000000000000000000000000000000000000000000000010000000100000000000000000000000000000000000010000	0000000000000000000001001001000010000000000000000000000110000000010000000000000000001000000000000000000000000000000000000000000000000010001000000000100000000000000000000000000000000001000000000000000000000000000000010100100000000100010000000000000010	0000000000000000000000000110000000000000000000000001001000000000000100000000000000000000000000000000000000100000000000000000000100100000000000000010000000000000000000000000000001001000000000000000100000100000000000000000001000001000000000000000000000	1100000001000000000000010001000000000000000000000000000000000000000000000000000000000000000000000000000010000000000000000010000101000001001010000000000000000000000000000000000000000000000101000010000000000000000000000000000000000000000000000000000100	0000000000000000000000000000000000000000001000000000000000000000000000000100000000000000000000000000010000000000000000000000000000001000000000000000000000000000000000000100000000000001010000000000000000000000000000100000000000000000000000000100000000	0000000000011000101000101000000000000000100000000000000000000010000000010000001000000000010000000000010000000000000000000000000000000000001000000000000010000100000000000000000000000000000000100000000000000100010000000000000000000000000000000000000000	0100000000000000000000000000000000000100000000000000000000000000000000000000100000000000000000000000000000000000000000000000000000000000000000000000000000000000000000000000000000000000000000000000000000000000000000000000000000000000000000000000000000	0000000000001000000000000000000010000000000000000000000000000000000000000000000000000000000000000001100000000000000000000000000000000000000000000000000100000000000000000000000000000000000000000000000000000000000000000000000000100000000000010000000000	0000000000000000100000100000000000000000000001001000000000000000001000000000000000000000000000000000000000000000000000000000000000000000000000000000000000000000000000000000000000000001000000000000000000000010001001000001000000000000000000000000000000	0000000000000000000000000000000000000000000000000000000000100000000110000000000001000000001000000000000000000000000000000000000000000000000000000000000001000000001010000000000001000100000000000001000000000000000000000000000000000000000000000000000000	0000000000000000000000000000000000000000000000000000000100000001000000000000000000000000000000001000001000000100000000000000000000001000000000000000001000010000000000100000000000000000000000000000000000000000000000000000000000000001001000000000000000	0000000000000000000000000000000000000000000000000000000001100001000000000000000000000001000000000000000000000000000000000000000000000000000000000000000000000010001000000000100000000000000100000010000000000001000000000000000011000000000000000000000000
A7	CN_22068_PGRC_4_1	abyssinica	1010000110010011100000000000001010001011101000001000000000010010000000000000100000000010000010110110000000000011000000001000000010000001000000000010100100001000000000000000100000101100101000000001011000100000001000000000000000000000000000000000000000	0010000000000000000000000000000000000000000000000000001000010000000010000000100000000000000100010000000000000000000000000000000000000000000100000000010000000000000000000010000100000000000000000000001000000000000000000000001000000000000000011111000001	0000001001000000000000000000000010000000000000000000110000000000000000000001000000000001000000000000000010000001100100100000000010000000000000000000000100000000000000000000000000000000000000000000000010000000000010000000000000000000001000000000000000	0000000000000000000001000000100000000000000000000000000000000000000000100000010000000000001000000000000000000000000000000000000000000000000000000000000000000010000000011000101000000000000000000000000000000010000000000001000001010000000000000000100000	1000001001100000000000000001000000000100000000000000000000000000000000000000000000000000000000000000000000000000000001000000000000000011000000100000000000000000000000010000001000101100000000000000000000000000000000100000001000000000000000000011000000	0000000000000000000000000000000000000000000000000000000000000000000000000000000000100001000000000000000000000100110000000001000000000000000100001100000000000000000010000001000000000000001000000001100000000010000000000010000100000010100000000100000101	0000000000010000000010010010100000010000000000000000100000000000001001000000000000000000000000100100000000000000011000100000000000001001100000000000000011010000000000000000001000000010000000000000000000000000100000000000010000000000000000000000000010	0001000000000000000000000000000000000000000000000000000001000000000000000001000000000000000000000000000000000010001000000000100000000100000001000000010000000000000010110000000000000000000000000000000000010000000000000001000000000000000000000010000010	0000000000000000000000000000000000000000100000000010000000000000001000010010000000000010000000000000000000000000010000000000000000000000000000000100000000000000000000000000000000000000000000000000000000000010000000000000000000000000000000000000000000	0000000000000000100010100000000000000000000000000000000000000000000000000000100000000110010000000000000001000010000000001000000000000110000000000000000000000000000000000000000000000000000000000000000000100100000000000000000000000000101000000000000000	0000000001000010000000000000001000000000000000000000000000000010000000000010100000000000000000000000000000000000100000000000010000100000000000000000010000000000000000000000000000001000000000000000000000000000000000000000000000010000000000000000000000	0000000000000000000000001000000100000000000000000000000001000000000000001000000001000100000000000000000000000001000000100100100000000000101000001000000000000000000000000010000000000000000000000000000000000001000000001000000000000000000000001000000000	0000000010001000000000000000000000000000000010000000000000000001000000000010000000000000000010000100000000001000000000000000000000000001000000000000000000000000000000000000000000000000001000000000000010010000000000001010000000000000001000000100100000	0000000000000000001010000000000000000000000000000000000000000000000000110000000000100000001000100001000100010000010000000000100000001000010010000100000100010000100000010000000000000000000000000000000010000000000000000000001101000000000000000000000000	0000000001100000000001000000000000000000000000000000000000000000000000111100000000001000000010100000000100000000101001100000000000000000000010000000000001010000000000010010000000010000000000100000000000000000000000000000100000000000000000001001000000	0000000000000010000100000000001000000000000010000000000000001000000001000000000110001000010100010000000000000000000000000000000000100000000100000000000000000000000000000000101000000000000100000000000000000000000001000000010100000100100000000000000000	0000000100000010000000010000100000000001010000000000000000000000000001000000000000000010000000000000000000000100000000000000000000100000000000000100000100000110000000000000000000000001000000000000000000110100000000000000000000000000001000000010000000	0000101010000000000000000100100000000000000000001000000000000100010000001000000000000000001000000001000000000000000000110000000000000000000000000100000000000000001000000000000100100000000000000101000000000000000010100010000000000000000010000100001001	0000000000000000000000000100100000001000000000000000001000000001001000100001000010000000000000000001000000000000000000000000000000000000000100000000101010010000000010000000000000001000000100000000000000000000000001000000000001000000000000000110001000	0001000000100000000000000000000000000100000000000000000000000000000000000100000000000000000000000000000000000000000000000000000000000000000000000001000000000000000000000000000000000000000000000000000000000000000001000000000000000000000000000000000000	0000001000000000000000000000000000000000000000000100000001000000000000000100000001000001000000001000000000000000000000000000000000000000000010100000000100000000100000000000000000000010100000000100000000000000000000010100000000000000000000000000000000	0000000000000000000000000000000000000000000000000001000000000000000000000000000010100000000010000000000000001010000000000010100000000100100000100000000000000000000000000000000000100000000000010000000000000000000000010001000010000000000000000000000000	0000000000000001000000000000000000100000010000000000000000110000000000100000000001000000000000000000100100000001110000001010001100000000000000000000000001000100000000000100100000000000000000000000000000010010000000000000000000000000000000100000100000	0000001000000001000000000000000100000000000000000000000000000000100000000100000010000000000000000000000001000000101000000000000000000001000100000000000000000000000001000000000000100000000000000000000000000000000110000000000000000010000000000000000010	0000000000000000000000000000000000001000000000010001010000000000100010000000000000000000000000000001000000000000000000000000000000000000000000000000000000100000001100000000010000000000000000001000010000000000000000000000010000000000000000000000000000	0000000100000000000000000000100001000000001000000000000000011000010000000000000000000000000000000000000000000000001000000000000000000000001000000000000000000000000000000000000000000000100000000000000000000000000000100010000000000000000000000000000000	0000000000000000000000000000100000000000000000000000000000000000000010000010000000000000000000100000000001001000000010000000000000000001000000000000000000000000000001000010001000000000010000000000000000000000000010000000000100000000000000000010000100	0000010000000000000000000000000000100000000000000000000000000010000100000010000000000000000000010000001100000000000000000000000000000000100000000000001000000000000000000000000000000000000000000000000000000000000110000011000000000000000000000000000000	0000000000000010000000000000000000000000000000000000000100000000000000000000000000100000000000000000100000000010100000010100000000000000000000000000000000000000000000010000001000000000000000000000000010000000000100000000000000000000000000000000000000	1000000000000100000001000000000000000010000010000000000000000000000000000000000000000000000000000000100000000000000000000000000000000001000000010000000000000000000001110000000000000000000000000000001000000000001100000000001000000000001000010000000000	0001000000000010000000000000010000000000000001010000000000000000100000000000000000000000000000100001000000000000000010100000000000000010100100100000000000000000000000000000000000000000000001000000000000000001100000100000000000000000000000000000000010	0000000000000000000000000000000000000100000100000000001000000000000000000000000000000000000000000000000000000000000000000000001000000000100010000000000000000000001010000010000000000000000000000000001000000000000000000000000000000000000000000000000000	0010000000000000000000000000000000000000000000000000100000000100000000000000000000000000000000000000000000000000000000000000000000100000000000000000000000000000000000000000010000000100000010000100000000000000001000001000000100000000001000001000010000	0000000000000000001000000010000000000000000000000000001100000000000000001000000001010000000000000000000000000000010000000101000000000000000000000000000000000000000000000000000000000000000000000000000000000000000000000000000000000010000000000000000000	0000000000000000000000000000000000000010000000000000100000000000000000000010000000000001001000000000010000000000000000000000000000000000000000000000000100000000000000000000000000000000000000010000000010100010000000000000000100000000000000000000000000	0000000000000000000000000000000110000000000000000000000000000000000000000000010000000000000000000000000000000100000000000000000000000000100000000000000000000000000000000000000000000000000000100000000010000000100000000100000000000000000000000000010000	0000000000000000000001001001000010000000000001000000000100000000000000000000000000001000000000000000000000000000000000000000000000000000000000000000000000000000000000000000001000000001000000000000000000000000000000010100100000000000010000000000000010	0000000000000000000000000110000000000000000000000001001000000000000100000000000000000000000000000000000000100000000000000000000100000000000000000010000000000000000000000000000001001000000000000000100000100000000000100000001000001000000000000000000000	1100000001000000000000010000000000000000000000000000000000000000000000000000000000000000000000000010000010000000000000000010000100000000001010000000001000000000000000000000000000000000000101000010000000000000000000000000000000000000000000000000000100	0000000000000010100000000000000000000000001000000000000000000000000000000100000000000000000000000000010000000000000000000000000000001000000000000000100000000000000000000100000000000001010000000000000000000000000000000000000000000000000000000100000000	0000000000011000101000101000000001000000100000010000000000000010000000000001001000000000010000000000010000000000000000000000000000000000001000000000000010000100000000100000000000000000000000100000000000000100010000100000000000000000000000000000000000	0100000000000000000000000000000000000100000000000000000000000000000000010000100000000000000000000000000000000000000000000000010000000000000000000000001000000000000000001000000000000000000000000000000000000000000000000000000000000000000000000000000000	0000000000001000000000000000000010000000000000000000000000000000000000000000000000000000000000000000100000000000000000000000000000000000000000000000000100000000000000000000000000000000000000000000000000000000000000000000000000100000000000010000000000	0000000000000000100000100000000000000010000001001000000000000000001001000000000000000000000000000000000000000000000000000000100000000000000000000100000000000000000000000000000000000000000000000000001000100010001001000001000000100000000000000000000000	0000000000000100000000000000000000000000000000000000000000100000000110000000000001000000001000000000000000000000000000000000000000000000000000000000000001010000001010000000000001000100000000000001000000000000000000000000000000000000000000000000000000	0000000000000000000000001000000000100000000000000000000100000000000000000000000000000000000000001000001000000100000000000000000000001000000000000000000000010000000000100000000000000000000000000000000000000000000000000000000000000001001000000000000000	0000000000000000000000000000000000000000000000000000000001100001000001000000000000000001000000000000000000000000000000000000000000000000000000000000000000000010001000000000100000000000000000000010000000000001000000000100000001000000000000000000000000
A8	CN_22068_PGRC_4_4	abyssinica	1010000110010011100000000000001010001011100000001000000000010010000000000000100000000010000010110100000000000011001000001000000010000001000100000010100100011000000000000000100000101100001000000000001000100000001000000000000000000000000000000000000000	0010000000100000000000000000000000000000000000000000001000000000000000000000100000000000001100010000010000000000000000000000000000000000000100000000000000000000000000000000000100000000000000000000001000000000000000000000001000000000000000010011000001	0000001001000000000000000000000010000000000000000000110000000000000000000001000000000001000000000000000010000001100100100010000010000000000000000000000000000000000000000000000000000100000000000000000010000000000000000000000000000000001000000000000000	0000000000000000000001000000100000000000000000000000000000000000000000100000000000000000000000000000000000000000000000000000000000000000000000000000000000000010000000011000001000000000000000000000000000000010000010000001000001010000000000000000100000	1000000000100000000000000001000000000100000000000000000000000000000000000000000000000000000000000000000000000000000001000000000000000000000000100000000000000000000000010000001000101000000000000000000000000000000000100000001000000000000000100011000000	0000000000000000000000000000000000000000000000000000000000000000000000000000000000100001000100000000000000000100110000000001000000000000000100001100000000000000000010000001000000000000001000000001100000000010000000000010000100000010000000000100000101	0000000000010000000010010000100000010000000000000000100000000000001001000000000000000100000000100100000000000000001000100000000000001000000000000000000011000010000000000000001000000010000000000000000000000000000000000000010000000000000000000000000010	0001000000000000000000010000000000000000000000000001000001000000000000000001000000000000000000000000000000000010000000000000100000000100000001000000010000000000000010110000000000000000000000000000000000000000000000000001000000000000000000000111000010	0000000000000000000000000000000000000000100000000010000000000000001000010010000000000010000001000000000000000000010000000000000000000000000000000000000000000000000000000000000000000000000000000000000000000010000000000000000000000000000000000000000000	0000000000000000000010100000000000000000000000000000000000000000000000000000100000000110010000000000000001000010000000001000000000000110000000000000000000000000000000000000000000000000000000000000000000000100000000000000000000000000101000000000000000	0000000001000000010000000000001000000000000000000000000000000010000010000010100000000000000000000000000000000000100000000000011000100000000000000000000000000000000000000000000000001000000000000000000000000000000000000000000000000000000000000000000000	0000000000000000000000001000000100000000000000000000000001000000000000001000000001000000000000000000000000000001000000100100100000000000101000001000000000000000000000000010000000000000000000000000000000000001000000000000000000000000000000001000000000	0000000000001000000000000000000000000000000010000000000000001001000000000010000000000000000010000000000000001000000000000000000000000001000000000000000000000000000000000000000000000000000000000000000010010000000000001010000000000000001000000100100000	0000000000000000001010000000000000000000000000000000000000000000000000110000000000100000000000100001000100010000000000000000110000001000010010000100000100010000100000000000000000000000000000000000000010000000000000000000000101000000000000000000000000	0000000001100000000001000000000000000000000000000000000000000000000000110100000000001000000010000000000100000000101001100000000000000000000010010000001001010000000000010010000000010000000000100000000000000000000000000000000000000000000000001001000000	0000000000000010000100000000001000000000000010000000000000001000000001000000000110001000010100010000000000000000000000000000000000100000000100000000000000000000000000000000101000000000000100010000000000000000000001000000010100000100100000000000000000	0000000100000010000000010000100000000010000000000000000000000000000000000000000100000010000000000000000000000100000000000000000000100000000000000000000100000110000000000000000000000001000000000000000000010100000000010000000000000000001000000010000000	0000101000000000000000000100100000000000000000001000000000000100010000001000000000000000000000000000000000000000000000000000000000000000000000000100000000010000001000000000000100100000000000000101000000000000001010100000000000000000000000000100001001	0000000000000000000000000100100000001000000000000000000001000000000000100001000010000000000000000001000000000000000000000000000000000000000100000000101010010000000010000000000000001000000100000000000000000000000001000000000001000000000000000110001000	0001000000000000000000000000000000000100000000000000000010000000000000000000000000000000000000000000000000000000000000000000000000000000000000000000000000000000000000000000000000000000000000000000000000000000000001000000000000000000000000000000000000	0000000000000000000000000000000000000000000000000100000001000000000000000100000001000000000000000000000000000000000000000000000000000000000000100000000000000000100000000000000000000010100000000100000000000000000000010100000000000000000000000000000000	0000000000000000000000000000000000000000000000000001000000000000000000000000000010100000000000000000000000001010000000000010100000000000100000000000000000000000000000000000000000100000000000010000000000000000000000010001000010000000000000000000000100	0000000000000000000000000000000000100000000000000000000000110000000000100000000001000000000000000000100100000001110000000010001100000000000000000000000001000100000000000100000000000000000000000000000000010010000000000000000000000000000000100000100000	1000001000000001000000000000000000000000000000000000000000000000100000000100000010000000000000000000000001000000101000000000000000000001000100000000000000000000000001000000000000100000000000000000000000000000000110000000000000000010000000000000000010	0000000000000000000000000000000000001000000000010001010000000000100010000000000000000000000000000001000000000000000000000000000000000000000000000000000000100000001100000000000000000000000000001000010000000000000000000000010001000000000000000000000000	0000000100000000000000000000100001000000001000000000000000011000010000000000000000000000000000000000000000000000001000000000000000000000001000000000000000000000000000000000000000000000100000000000000000000000000000100010000000000000000000000000001000	0000000000000000000000000000100000000000000000000000000000000010000010000010000000000000000000100000000001000000000010000000000000000000000000000000000000000000000001000000001000000000010000000000100000000000000010000000000100010000000000000010000100	0000010000000000000000000000000000000000000000000000000000000010000000000000000000000000000000010000001100000000000000000000000000000000100000000000001000000000000000000000000000000000000000000000000000000000000100000010000100000000000000100000000000	0000000000000010000000000000000000000000000000000000000000000000000000000000000000100000000000000000100000000010100000010100000000000000000000000000000000000000000000010000001000000000000000000000000000000000000100000000000000000000000001000000000000	1000000000010100000001010000000000000010000010000000000000000000000000000000000000000000000000000000000000000000000000000000000100000001000000000000000000000000000001100000000000000000000000010000001010000000001100000000001000000000001000010000000000	0001000000000010000000000000000000000000000000000000000000000000100000000000000000000000000000100001000000000000000010000000000000000010100100100000000000000000000000000000000000000000000001000000000000000001100000100000000000000000000000000000000010	0000000000000000000000000000000000000000000100000000001000000000000000000000000000000000000000000000000000000000000000000000001000000000000010000000000000000000001010000010000000000000000000000000001000000000000000000000000000000000000000000000000000	0010000000000000000000000000000000000000000000000000100000000100000000000000000000000000000000000000000000000000000000000000000000100000000000000000000000000000000000000000010000000100000010000100000000000000001000001000000100000000001000001000010000	0000000000000000001000000010000000000000000000100000001000000000000000001000000001010000000000000000000000000000000000000100000000000000000000000000000000000000000000100000000000000000000000000000000000000000000000000000000000000010000000000000000000	0000000000000000000000000000000000000010000000000000000000000000000000000010000010000001010000000000010000000000000000000000000000000000000000000000000000000000000000000000000001000000000000010000000110100010000000000000000100000000000000000000000000	0000000000000000000000000000000110000000000010000000000000000000000000000000010000000000000000000000000000000100000000000000000000000000100000000000000000000000000000000000000000000000000000000000000010000000100000000000000010000000000000000000010000	0000000010000000000001001001000010000000000001000000000110000000000000000000000000001000000000000000000000000000000000000000000000000000001000000000000000000000000000000000000000000001000000000000000000000000000000010100100000000000010000000000000010	0000000000000000000000000010000000000000000000000001001000000000000100000000000000000000000000000000000000100000000000000000000100000000000000000010000000000000000000000000000001001000000000000000100000100000000000100000001000001000000000000000000000	1100000001000000000000010000000000000000000000000000000000000000000000000000000000000000000000000010000010000000000000000010000100000000001010000000000000000000000000000000000000000000000101000010000000000000000000000000000000000000000000000000000100	0000000000000000100000000000000000000000001000000000000000000000000000000000000000000000000000000000110000000000000000000000000000001000000000000000000000000000000000000100000000000001010000000000000000000000000000000000000000000000000000000100000000	0000000000011000001000101000000000000000100000000000000000000000000000000001001000000000010000000000010000000000000000000000000000000000001000000000000010000100000000100000000000000000000000100000000000000100010000100000000000000000000000000000000000	0100000000000000000000000000000000000000000000000000000000000000000000000000100000000000000000000000000000000000000000000000010000000000000000000000000000000001000000001000000000000000000000000000000000000000000000000000000000000000000000000000000000	0000000000001000000000000000000010000000000000000000000000000000000000000000000000000000000000000000100000000000000000000000000000000000000000000000000100000000000000000000000000000000000000000000000000000000000000000000000000100000000000010000000000	0000000000000000100000100000000000000000000001001000000000000000001000000000000000000000000000000000000000000000000000000000100000000000000000000010000000000000000000000000000000000000000000000000000000000010001001000000000000100000000000000000000000	0000000000000100000000000000000000000000000000000000001000100000000110000000000000000000001000000000000000000000000000000000000000000000000000000000000001000000000010000000000001000100000000000001000000000000000000000000000000000000000000000000000000	0000000000000000000000001000000000000000000000000000000000000000000000000000000000000000000000000000001000000100000000000000000000000000000000000000000000010000000000100000000000000000000000000000000000000000000000000000000000000001000000000000000000	0000000000000100000000000000000000000000000000000000000001100001000001000000000000000001000000000000000000000000000000000000000000000000000000000000000000000010001000000000100000000000000000000010000000000001000000000000000001000000000000000000000000
A9	CN_22068_PGRC_4_8	abyssinica	1010000110010011100000000000001010001011100000001000000000010010000000000000100000000010000010110110000000000011001000001000001010000001000100000010100100011000000000000000100000101100101000100001001000100000001000000000000000000000000000000000000000	0000000000000000000000000000000000000000000000000000001000010000000010000000100000000000001100010000010000000000000000000000000000000000000100000000010000000000000000000000000101000000000000000000001000000000000000000000000000000000000000011111000001	0000001001000000000000000000001010000000000000000000110000000000000000000000000000000001000000000000000010000001100100100010000010000000000000000000000000000000000000000000000000000100000000000100000010000000000010000000001000000000001000000000000000	0000000010000000000001000100100000000000000000010000000000000000000000100000000000000000101000000000000000000000000000000000000000000000000000000000000100000010010000011000101000000000000000000000000000000000000010000001000001010000000000000000100000	1000000000100000000000000001000000000100000000000000000000000000000000000000000000000000000000000000000000000000000001000000000000000011000000000000000000000000000000010000001000101100000000000000000000000000000000100000001000000000000000000011000000	0000000000000000000000000000000000000000000000000000000000000000000000000001000000100001000100000000000000000100110000000001000000000100000100001100000000000000000010000001000000000000001000000001100000001010000000000010000100000010000000000100000101	0000000000010000000010010000100000010000000000000000100000000000001001000000000000000000000001100100000000000000011001100000000001001000100000000000000011000010000000000000001000000010000000000010000000000000100000000000010000000000000000000000000010	0001000000000000000000010000000000000000000000000001000000000000000000000001000000000000000000000000000000000010001000000000100000000100000001000000010000000000000010110000000000000000000000000000000000000000000000000001000000000000000000000110010010	0000000000000000000001000000000000000000100000000010000000000000001000010010000000000010000001000000000000000000010000000000000000000001000000000000000000000000000000000000000000000000000000000000000000000010000000000000000000000000000000001000000000	0000000000000000100010100000000000000000000000000000000000000000000000000000100000000110010000000000000001000010000000001000000000000110000000000100000000000000000000000000000000000000000000000000000000000100000000000000000000000000101000000000000000	0000000001000000010000000000001000000000000000000000000000000010000000000010100000000000000000000000000000000000100000000000011000100000000000000000010000000100000000000100000000001000000000000000000000000000000000000000000000010100000000000000000000	0000000000000000000000001000000100000000000000000000000001000000000000001000000001000000000000000000000000000101000000100100100000000000101000001000000000000000000000000010000000000000000000000000000000000001000000001000000000000000000000001000000000	0000000010001000000000000000000000000000000010000000000000000001000000000010000000000000000010000000000000001000000000000000000000000001000000000000000000000000000000001000000010000000001000000000000010010000000000001010000000000000001000000100100000	0000000000000000001010000000000000000000000000000000000000000000000000110000000000100000000001100001000100000000010000000000100000001000010010000100000100000000100000010000000000000000000000000000000010000000000000000000000101000000000000000000000000	0000000001100000000001000000000000000000000000000000000000000000000000100100000000001000000010000000000100000000101001100000000000000001000010010000000001010000000000010010000000010000000000100000000000000000000000000000100000000000000000000001000000	0000000000000010000100000000001000000001000010000000000000001000000001000000000110001000010100010000000000000000000000000000000000100000000100000000000000000000000000001000101000000000000100000000000000000000000001000000010100000100100000000000000000	0000000100000010000000010000100000000001000000000000000000000000000001000000000000000010000000000000000000000100000000000000000000100001000000000000000100000110000000000000000000000001000000000000000000110100000000000000000000000000001000000010000000	0000101010000000000000000100100000000000000000001000000000000100010000001000000000000000001000000001000000000000000000110000000000000000000000000100000000000000001000000000000100000000000000000101000000000000000010000000000000000000000000000100001001	0000000000000000000000000100100000001000000000000000001001000001001000100001000010100100000000000001000000000000000000000000000000000000000100000000101010010000000010000000000000000000000100000000000000000000000001000000000001000000000000000110001000	0001000000000000000000000000000000000100000000000000000010000000000000000100000000000000000000000000000000000000000000000000000000000000000000000001000000000000000000000000000000000000000000000000000000000000000001000000000000000000000000000000000000	0000000000000000000000000000000000000000000000000100000001000000000000000100000001000000000000000000000000000000000000000000000000000000000000100000000100000000100000000000000000000010100000000100000000000000000000010100000000000000000000000000000000	0000000000000000000000000000000000000000000000000001000000000000000000000000001010100001000010000000000000001010000000000010100000000100100000100000000000000000000000000000000000100000000000010000000000000000000000010001000010000000000000000000000100	0000000000000000000000000000000000100000010000000000000000110000000000100000000001000000000000000000100100000001110000001010001100000000000000000000000001000100000000000100100000000000000000000000010000010010000000000000000000000000000000100000100000	1000001000000001000000000000000100000000000000000000000000000000100000000100000010000000000000000000000001000000101000000000000000000001010100000000000000001000000001000000000000100000000000000000000000000000000110000000000000000010000000000000000010	0000000000000000000000000000000100001000000000010001010000010000100010000000000000000000000000000001000000000000000000000000000000000000000000000000000000100000001100000000010000000000000000001000010000000000000000000000010000000000000000000000000000	0000000100000000000000000000100001000000001100000000000000011000010000000000000000000000000000000000000000000000001000000000001000000000001000000100000000000000000000000000000000000000100000000000000000000000000000100010000000000000000000000000000000	0000000000000000000000000000100000000000000000000000000000000000000010000010000000000000000000100000000001001000000010000000000000000000000000000000000000000000000001000000001000000000010000000000100000000000000010000000000100000000000000000010000100	0000010000000000000000000000000000100000000000000000000000000000000100000000000000010000000000010000001110000000000000000000000000000000100000000000001000000000000000000000000000000000000000000000000000000000000110000010000100000000000000100000000000	0000000000000010000000000000000000000000000000000000000100000000000000000000000000100000000000000000100000000010100000010100010000000000000000000000000000000000000000010000001000000000000000000000000010000000000100000000000000000000000001000000000000	1000000000010100000001000000000000000010000010000000000000000000000000000000000000000000000000000000100000000000000000000000000000000001000000010000000000000000000101110000000000000000000000110000001000000000001100000000001000000000001000010000000000	0001000000000010000000000000010000000000000001010000000000000000100000000010000000000000000000100001000000000000000010100000000000000010100100100000000000000000000000000000000000000000000001000000000000000001100000100000000000000000000000000000000010	0000000000000000000000000000000000000100000100000000001000000000000000000000000000000000000000000000000000000000000000000000001000000000000010000000000000000000001010000010000000000000000000000000001000000000000000000000000000000000000000000000000000	0010000000000000000000000000000000000000000000000000100000000100000010000000000000000000000000000000000000000000000000000000000000100000000010000000000000000000000000000000010000000100000010000100000000000000001000001000000100000000001000001000010000	0000000000000000001000000010000000000000000000100000001000000000000000001000000001010000000000000000000000000000000000000100000000000000000000000000000000000000000000000000000000000000000000000000000000000000000000000000000000000010000000100000000000	0000000000000000000000000000000000000010000000000000100000000000000000000010010000000001001000000000010000000000000000000000000000000000000000000000000100000000000000000000000001000000000000010000000000100010000000000000000100000000000000000000000000	0000000000000000000000000000000110000000000010000000000000000000000000000000010000000000000000000000000000000100000000000000000000000000000000000000000000000000000000000000000000000000000000000000000010000000100000000100000010000000000000000000010000	0000000010000000000001001001000010000000000001000000000110000000010000000000000000001000000000000000000000000000000000000000000000000010000000000000000000000000000000000000000000000001000000000000000000000000000000010100100000000000010100000000000010	0000000000000000000000000110000000001000000000000001001000000000000100000000000000000000000000000000000000101000000000000000000100100000000000000010000000000000000000000000000001001000000000000000100000100100000000100000001000001000000000000000000000	1100000001000000000000010000000000000000000000000000000000000000000000000000000000000000000000000010000010000010000000000010000101000001001010000000001000000000000000000000000000000000000101000010000000000000001000000000000000000000000000000000000101	0000000000000000100000000000000000000000001000000000000000000000000000000010000000000000000000000000110000000000000000010000000000001000000000000000000000000000000000000100000000000001010000000000000000000000000000100000000000000000000000000100000000	0000000000011000101000101000000001000000100000000000000000000010000000010000001000000000010000000000010000000000000000000000000000000000001000000000000010000100000000100000000000000000000000100000000000000100010000110000000000000000000000000000000000	0100000000000000000000000000000000000100000000000000000000000000000000000000100000000000000000000000000000000000000000000000010000000100000000000000001000000000000000001000000000000000000000000000000000000000000000000000000000000000000000000000000000	0000000000001000000000000000000010000000000000000000000000000000000000000000000010000000000000000001100000000000000000000000000000000000000000000000000100000000000000000000000000000000000000000000000000000000000000000000000000100000000000010000000000	0000000000000000100000100000000000000010000001001000000000000000001000000000000000000000000000000000000000000000000000000000100000000000000000000010000000000000000000000000000000000001000000000000000000100010001001000001000000100000000000000000000000	0000000000000000000000000000000000000000000000000000001000100000000110000000000001000000001000000000000000000000000000000000000000000000000000000000000001010000001010000000000001000100000000000001000000000000000000000000000000000000000000000000000000	0000000000000000000000000000000000000000000000000000000100000000000000000000000000000000000000000000001000000100000000000000000000101000000000000000000000010000000000100000000100000000000000000000000000000000000000000000000000000001001000000000000000	0000000000000000000000000000000000000000000000000000000001100001000000000000000100000001000000000000001000000000000000000000000000000000000000000000010000000010001000000000100000000000000010000010000000000001000000000100000001000000000000000000000001
A444	CN_22068_yellow_ECORC	abyssinica	1010000110010011100000000000001001001011100000001000000000010010000000000000100000000010000010000110000000000001000000000000000010000001000100000010100100001000000000000000100000101100101000000000001000100000001000000000000000000000000000000000000000	0010000000000000000000000000000000000000000000000000001000010000000000000000100000000000000100010000000000000000000000000000000000000000000100000000000000000000000000000000000100000000000000000000001000000000000000000000000000000000000000010111000001	0000001001000000000000000000000010000000000000000000110000000000000000000001000000000001000000000000000010000001100100100010000010000000000000000000000000000000000000000000000000000100000000000000000010000000000010000000000000000000001000000000000000	0000000000000000000001000000100000000000000000000000000000000000000000100000000000000000000000000000000000000000000000000000000000000000000000000000000000000010010000011000001000000000000000000000000000000000000000000001000001010000000000000000100000	1000000000100000000000000001000000000100000000000000000000000000000000000000000000000000000000000000000000000000000000000000000000000011000000000000000000000000000000010000001000101000000000000000000000000000000000100000001000000000000000000001000000	0000000000000000000000000000000000000000000000000000000000000000000000000000000000100001000100000000000000000100110000000000000000000100000100001100000000000000000010000001000000000000001000000001100000001010000000000010000100000010100000000100000101	0000000000010000000010010000100000010000000000000000100000000000001001000000000000000100000000100100000000000000011000100000000000001000100000000000000011000010000000000000001000000010000000000010000000000000000000000000010000000000000000000000000010	0001000000000000000000010000000000000000000000000000000000000000000000000001000000000000000000000000000000000010001000000000100000000100000000000000000000000000000010110000000000000000000000000000000000010000000000000001000000000000000000000110000010	0000000000000000000000000000000000000000100000000000000000000000001000010010000000000000000000000000000000000000010000000000000000000000000000000000000000000000000000000000000000000000000000000000000000000010000000000000000000000000000000000000000000	0000000000000000000010100000000000000000000000000000000000000000000000000000100000000110000000000000000001000010000000001000000000000110000000000000000000000000000000000000000000000000000000000000000000000100000000000000000000000000101000000000000000	0000000001000000000000000000001000000000000000000000000000000010000000000010100000000000000000000000000000000000100000000000011000100000000000000000000000000000000000000000000000001000000000000000000000000000000000000000000000010000000000000000000000	0000000000000000000000000000000100000000000000000000000001000000000000001000000001000000000000000010000000000101000000100100100000000000101000001000000000000000000000000010000000000000000000000000000000000001000000001000000000000000000000001000000000	0000000010001000000000000000000000000000000010000000000000000001000000000010000000000000000010000000000000001000000000000000000000100001000000000000000000000000000000000000000000000000001000000000000010010000000000001010000000000000001000000100100000	0000000000000000001010000000000000000000000000000000000000000000000000110000000000100010000000100001000100010000000000000000110000001000000010000000000100000000100000010000001000000000000000000000000010000000000000000000000101000000000000000000000000	0000000001100000000001000001000000000000000000000000000000000000000000100100000000001000000010000000000100000000100001100000000000000000000010010000000001010000000000010010000000010000000000100000000000000000000000000000100000000000000000000001000000	0000000000000010000000000000000000000000000010000000000000000000000001000000000110001000010100010000000000000000000000000000000000100000000100000000000000000000000000000000101000000000000100000000000000000000000001000000010100000100100000000000000000	0000000100000010000000010000100000000100000000000000000000000000000001000000000000000010000000000000000000000100000000000000000000100000000000000000000100000110000000000000000000000001000000000000000000110100000000000000000000000000000000000010000000	0000101000000000000000000000100000000000000000000000000000000100010000001000000000000000001000000000000000000000000000110000000000000000000000000100000000000000001000000000000100000000000000000101000000000000000010000000000000000000000000000100001001	0000000000000000000000000100100000001000000000000000001001000001000000100000000010000000000000000000000000000000000000000000000000000000000100000000101010010000000010000000000000001000000100000000000000000000000001000000000001000000000000000110001000	0001000000000000000000000000000000000100000000000000000010000000000000000000000000000000000000000000000000000000000000000000000000000000000000000000000000000000000000000000000000000000000000000000000000000000000001000000000000000000000000000000000000	0000000000000000000000000000000000000000000000000100000001000000000000000100000001000001000000000000000000000000000000000000000000000000000000100000000000000000100000000000000000000010100000000100000000000000000000010100000000000000000000000000000000	0000000000000000000000000000000000000000010000000001000000000000000000000000000010100001000000000000000000001010000000010010100000000100000000100000000000000000000000000000000000100000000000000000000000000000000000010001000010000000000000000000000100	0000000000000000000000000000000000100000000000000000000000000000000000100000000000000000000000000000100100000001110000001010001100000000000000000000000001000100000000000100100000000000000000000000000000000010000000000000000000000000000000100000100000	1000001000000001000000000000000000000000000000000000000000000000100000000100000010000000000000000000000001000000101000000000000000000000010100000000000000001000000001000000000000100000000000000000000000000000000010000000000000000000000000000000000010	0000000000000000000000000000000000001000000000010001010000000000100010000000000000000000000000000001000000000000000000000000000000000000000000000000000000100000001100000000000000000000000000001000010000000000000000000000010000000000000000000000000000	0000000100000000000000000000000001000000001000000000000000011000010000000000000000000000000000000000000000000000001000000000000000000000001000000100000000000000000000000000000000000000100000000000000000000000000000100010000000000000000000000000001000	0000000000000000000000000000100000000000000000000000000000000000000000000010000000000000000000100000000001001000000010000000000000000001000000000000000000000000000001000010000000000000010000000000000000000000000010000000000100000000000000000010000100	0000010000000000000000000000000000100000000000000000000000000000000100000000000000000000000000010000001100000000000000000000000000000000100000000000001000000000000000000000000000000000000000000000000000000000000110000001000100000000000000001000000000	0000000000000010000000000000000000000000000000000000000000000000000000000000000000100000000000000000100000000010100000010100000000000000000000000000000000000000000000010000001000000000000000000000000010000000000100000000000000000000000001000000000000	1000000000010100000000000000000000000010000010000000000000000000000000000000000000000000000000000000100000000000000000000000000000000001000000010000000000000000000001100000000000000000000000000000001010000000001100000000001000000000001000010000000000	0001000000000010000000000000000000000000000001010000000000000000100000000000000000000000000000000001000000000000000010100000000000000010100100000000000000000000000000000000000000000000000001000000000000000001100000100000000000000000000000000000000000	0000000000000000000000000000000000000000000100000000000000000000000000000000000000000000000000000000000000000000000000000000001000000000000010000000000000000000001010000010000000000000000000000000001000000000000000000000000000000000000000000000000000	0010000000000000000000000000000000100000000000000000100000000100000000000000000000000000000000000000000000000000000000000000000000100000000000000000000000000000000000000000010000000000000010000100000000000000001000001000000100000000001000001000010000	0000000000000000001000000010000000000000000000000000001000000000000000001000000001010000000000000000000000000000000000000101000000000000000000000000000000000000000000000000000000000000000000000000000000000000000000000000000000000010000000000000000000	0000000000000000000000000000000000000010000000000000000000000000000000000010010000000001001000000000010000000000000000000000000000000000000000000000000000000000000000000000000000000000000000010000000100100000000000000000000100000000010000000000000000	0000000000000000000000000000000110000000000000000000000000000000000000000000010000000000000000000000000000000000000000000000000000000000000000000000000000000000000000000000000000000000000000000000000010000000100000000000000010000000000000000000010000	0000000010000000000001001001000010000000000001000000000100000000000000000000000000001000000000000000000000000000000000000000000000010010000000000000000000000000000000000000001000000001000000000000000000000000000000010100100000000000010000000000000010	0000000000000000000000000110000000000000000000000001101000000000000100000000000000000000000000000000000000100000000000000000000100100000000000000010000000000000000000000000000001001000000000000000100000100000000000100000001000001000000000000000000000	1100000001000000000000010000000000000000000000000000000000000000000000000000000000000000000000000000000010000000000000000010000100000001001010000000001000000000000000000000000000000000000101000010000000000000000000000000000000000000000000000000000100	0000000000000000000000000000000000000000001000000000000000000000000000000000000000000000000000000000110000000000000000000000000000001000000000000000100000000000000000000100000000000001010000000000000000000000000000000000000000000000000000000100000000	0000000000011000001000101000000001000000100000000000000000000000000000010001001000000000010000000000010000000100000000000000000000000000001000000000000010000100000000100000000000000000000000100000000000000100010000100000000000000000000000000000000000	0100000000000000000000000000000000000100000000000000000000000000000000000000100000000000000000000000000000000000000000000000000000000000000000000000001000000000000000001000000000000000000000000000000000000000000000000000000000000000000000000000000000	0000000000001000000000000000000010000000000000000000000000000000000000000000000000000000000000000000100000000000000000000000000000000000000000000000000100000000000000000000000000000000000000000000000000000000000000000000000000100000000000010000000000	0000000000000000100000100000000000000010000001001000000000000000001000000000000000000000000000000000000000000000000000000000000000000000000000000010000000000000000000000000000000000000000000000000000000100000001001000000000000000000000000000000000000	0000000000000000000000000000000000000000000000000000000000100000000110000000000000000000001000000000000000000000000000000000000000000000000000000001000001000000001010000000000001000100000000000001000000000000000000000000000000000000000000000000000000	0000000000000000000000000000000000000000000000000000000100000000000000000000000000000000000000000000001000000100000000000000000000100000000000000000000000010000000000100000000000000000000000000000000000000000000000000000000000000001000000000000000000	0000000000000100000000000000000000000000000000000000000001100000000000000000000000000001000000000000000000000000000000000000000000000000000000000000010000000010001000000000100000000000000010000010000000000001000000000100000001000000000000000000000000
A445	CN_22076_ECORC	abyssinica	1010000110010011100000000000001010001011100000001000000000010010000000000000000000000010000010110110000000000001001000001000000010000001000100000010100100011000000000000000100000101100101000100001001000100000001000000000000000000000000000000000000000	0010000000000000000000000000000000000000000000000000001000010000000000000000100000000000001100010000000000000000000000000000000000000000000100000000010000000000000000000000000101000000000000000000001000000000000000000000010001000000000000011010000001	0000001000000000000000000000000010000000000000000000110000000000000000000001000000000001000000000000000010000001100100100000000010000000000000000000000000000000000000000000000000000000000000000000000010000000000010000000011000000000001000000000000000	0000000000000000000001000100100000000000000000000000000000000000000000100000010000000000001000000000000000000000000000000000000000000000000000000000000000000010010000011000101000000000000000000000000000000000000000000001000001010000000000000000100000	1000000000100000000000000001000000000100000000010000000000000000000000000000000000000000000000000000000000000000000000000000000000000011000000100000000000000000000000110000001000101100000000000000000000000000000000100000001000000000000000000011000000	0000000100000000000000000000000000000000000000000000000000000000000000000001000000100001000100000000000000000100110000000001000000000000000100001100000000000000000010000001000000000000001000000001000000001000000000000000000100000010100000000100000101	0000000000010000000010010000100000010000000000000000100000000000001001000000000000000100000001100100000000000000001000100000000000001001100000000000000011000010000000000000001000000010000000000010000000000000100000000000010000000000000000000000000010	0001000000000000000000000000000000000010000000000001000000000000000000000001000000000000000000000000000000000000000000000000100000000100000001000000010000000000000010110000000000000000000000000000000000000000000000000001000000000000000000000010000010	0000000000000000000000000000000000000000100000000010000000000000001000010010000000000010000000000000000000000000010000000000000000000000000000000000000000000000000000000000000000000000000000000000000000000010000000000000000000000000000000000000000000	0000000000000000000000100000000000000000000000000000000000000000000000000000100000000110000000000000000001000010000000001000000000000110000000000100000000000000000000000000000000000000000000000000000000100100000000000000000000000000101000000000100000	0000000001000010000000000000001000000000000000000000000000000010000000000010100000000000000000000000000000000000100000000000011000100000000000000000000000000100000000000000000000001000000000000000000000000000000000000000000000000100000000000000000000	0000000000000000000000011000000100000000000000000000000001000000000000001000000001000000000000000000000000000101000000100100100000000000101000001000000000000000000000000010000000000000000000000000000000000001000000001000000000000000000000001000000000	0000000010001000000000000000000000000000000010000000000000000001000000000010000000000000000010000000000000001000000000000000000000000001000000000000000000000000000000001000000010000000001000000000000010010000000000001010000000000000001000000100100000	0000000000000000001010000000000000000000000000000000000000000000000000110000000000100000000000100001000100010000000000000000100000001000010010000100000100000000100000010000001000000000000000000000000010000000000000000010000100000000000000000000000000	0000000001100000000001000000000000000000000000000000000000000000000000100100000000001000000010100000000100000000101001100000000000000000000010000000001001010000000000010010000000010000000000100000000000000000000000000000000000000000000000000001000000	0000000000000010000100000000001000000000000010000000000000001000000001000000000110001000010100010000000000000000000000000000000000100000000100000000000000000000000000001000101000000000000100000000000000000000000001000000010100000100100000000000000000	0000000100000010000000010000100000000001000000000000000000000000000001000000000000000010000000000000000000000100000000000000000000100001000000100000000100000110000000000000000000000001000000000000000000100100000000000000000000000000001000000010000000	0000101000000000000000000000100000000000000000000000000000000100010000001000000000000000001000000001000000000000000001110000000000000000000000000100000000010000001000000000000100000000000000000100000000000000000010000000000000000000000010000100001001	0000000000000000000000000100100000001000000000000000001000000000001000100001000010000000000000000001000000000000000000000000000000000000000100000000001010010000000010000000000000000000000100000000000000000000000001000000000001000000000000000110001000	0001000000000000000000000000000000000100000000000000000010000000000000000000000000000000000000000000000000000000000000000000000000000000000000000001000000000000000000000000000000000000000000000000000000000000000001000000000000000000000000000000000000	0000000000000000000000000000000000000000000000000100000001000000000000000100000001000001000000000000000000000000000000000000000000000000000000100000000100000000100000000000000000000010100000000100000000000000000000010100000000000000000000000000000000	0000000000000000000000000000000000000000010000000001000000000000000000000000000010100001000010000000000000001010000000010010100000000100100000000000000000000000000000000000000000100000000000100000000000000000000000010001000010000000000000000000000100	0000000000000001000000000000000000100000000000000000100000100000000000100000000001000000000000000000100100000001110000001010001100000000000000000000000001000100000000000100100000000000000000000000010000010010000000000000000000000000000000100000100000	1000001000000001000000000000000000000000000000000000000000000000100000000100000010000010000000000000000001000000101000000000000000000001000100000000000000001000000001000000000000100000000000000000000000000000100110000000000000000010000000000000000010	0000000000000000000000000000000100001000000000010001010000000000100010000000000000000000000000000001000000000000000000000000000000000000000000000000000000100000001100000000010000000000000000001000010000000000000000000000010000000000000000000000000000	0000000100000000000000000000100001000000001000000000000000011000010000000000000000000000000000000000000000000000001000000000000000000000001000000100000000000000000000000000000000000000100000000000000100000000000000100010000000000000000000000000000000	0000000000000000000000000000100000000000000000000000000000000000000010000000000000000000000000100000000001001000000010000000000000000001000000000000000000000000000001000010000000000000010000000000000000000000000010000000000000000000000000000010000100	0000010000000000000000000000000000100000000000000000000000000010000110000000000000000000000000010000001010000000000000000000000000000000100000000000001000000000000000000000000000000000000000000000000000000000000110000010000100000000000000100000000000	0000000000000010000000000000000000000000000000000000000100000000000000000000000000100000000000000000100000000010100000010100000000000000000000000000000000000000000000010000001000000000000000000000000010000000000100000000000000000000000001000000000000	0000000000010100000001010000000100000010000010000000000000000000000000000000000000000000000000000000000000000000000000000000000100000000000000010000000000000000000001100000000000000000000000110000001010000000001100000000001000000000001000010000000000	0001000000000010000000000000010000000000000001010000000000000000100000000010000000000000000000100001000000000000000010100000000000000010100100100000000000000000000000000000000000000000000001000000000000000001100000100000000000000000000000000000000010	0000000000000000000000000000000000000100000100000000000000000000000000000000000000000000000000000000000000000000000000000000001000000000100010000000000000000000001010000010000000000000000000000000001000000000000000000000000000000000000000000000000000	0010000000000000000000000000000000100000000100000000100000000100000000000000000000000000000000000000000000000000000000000000000000100000000000000000000000000000000000000000010000000100000010000100000000000000001000001000000100000000001000001000010000	0000000000000000001000000010000000000000000000000000001000000000000000001000000001010000000000000000000000000000010000000001000000000000000000000000000000000000000000000000000000000000000000000000000000000000000000000000000000000010000000000000000000	0000000000010000000000000000000000000010000000000000100000000000000000000010010010000001000000000000010000000000000000000000000000000000000000000000000000000000000000000000000000000000000000010000000100100010000000000000000100000000000000000000000000	0000000000000000000000000000000110000000000010000000000000000000000000000000010000000000000000000000000000000100000000000000000000000000100000000000000000000000000000000000000000000000000000000000000010000000100000000100000000000000000000000000010000	0000000010000000000001001000000010000000000001000000000110000000010000000000000000001000000000000000000000000000000000000000000000010000001000000000100010001000000000000000000000000001000000000000000000000000000000010100100000000000010000000000000010	0000000000000000000000000110000000000000000000000001001000000000000100000000000000000000000000000000000000100000000000000000000100000000000000000010000000000000000000000000000001001000000000000000100000100000000000100000001000001000000000000000000000	1100000001000000000000010000000000000000000000000000000000000000000000000000000000000000000000000000000010000000000000000010000100000001001010000000001000000000000000000000000000000000000101000010000000000000000000000000000000000000000000000000000100	0000000000000000000000000000000000000000001000000000001000000000000000000100000000000000000000000000110000000000000000000000000000001000000000000000100000000000000000000100000000000001010000000000000000000000000000000000000000000000000000000100000000	0000000000011000101000101000000001000000100000000000100000000010000000010001001000000000010000000000010000000000000000000000000000000000001000000000000010000100000000100000000000000000000000100000000000000100010000100000000000000000000000000000000000	0100000000000000000000000000000000000100000000000000000000000000000000000000100000000000000000000000000000000000000000000000000000000100000000000000001000000000000000001000000000000000000000000000000000000000000000000000000000000000000000000000000000	0000000000001000000000000000000010000000000000000000000000000000000000000000000010000000000000010001100000000000000000000000000000010000000000000000000100000000000000000000000000000000000000000000000000000000000000000000000000100000000000010000000000	0000000000000000100000100000000000000010000001001000000000000000000001000000000000000000000000000000000000000000000000000000100000000000000000000110000000000000000000000000000000000001000000000000000000100010001001000001000000100000000000000000000000	0000000000000000000000000000000000000000000000000000000000100000000110000000000000000000001000000000000000000000000000000000000000000000000000000000000001010000001010000000000001000100000000000001000000000000001000000000000000000000000000000000000000	0000000000000000000000001000000000000000000000000000100000000001000000000000000000000000000000001000001000000100000000000000000000100000000000000000001000000000000000100000000100000000000000000000000000000000000000000000000000000001001000000000000000	0000000000000000000000000000000000000000000000000000000001100001000001000000000000000001000000000000000000100000000000000000000000000000000000000000010000000010001000000000100000000000000010000010000000000000000000000000000011000000000000000000000000
A10	CN_22076_PGRC_5_2	abyssinica	1010000110010011100001000000001011001011100000000000000000010010000000000000100000000010000010110110000000000011001000001000000110000001000100000010100100011000000000001000100000101100101000000001001000100000001000000000000000000000000000000000000000	0010000000000000000000000000000000000000000000000000001000010000000010000000100000000000001100010000000000000000000000000000000000000000000100000000010000000000000000000000000100000000000000000000001000000000000000000000010001000000000000011011000001	0000001001100000000000000100001010000000000000000000110000000000000000000001000000000001000000000000000010000001100100100000000010000000000000000000000000000000000000000000000000000000000000000100000010000000000010000000001000000000001000000000000000	0000000000000000000001000100100000000000000000010000000000000000000000100000010000000000001000000000000000000000000000000000000000000000000000000000000000000010010000011000101000000000000000000000000000000000000010000001000001010000000000000000100000	1000000000100000000000000001000000000100000000000000000000000000000000000000000000000000000000000000000000000000000001000000000000000011000000100000000000000000000000010000001000101100000000100000000000000000000000100000001000000000000000100011000000	0000000000000000000000000000000000000000000000000000000000000000000000000001000000100001000100000000000000000100110100000001000001000100000100001100000000000000000010000000000000000000001000000001100000001010000000000010000100000010100000000100000101	0000000000010000000010110000100000010000000000000000100000000000001001000000000000000100000001100100000000001000011001110000000000001000100000000000000011000010000000000000001000000010000000000010000000000000100000000000010000000000000000000000000010	0001000000000000000000010000000000000010000010000001000001000000000000000001000000000000000000000000000000000010001000000000100000000100000001000000010000000000000010110000000000000000000000000000000000010000000000000001000000000000000000000110010010	0000000000000000000000000100000000000000100000000010000000010000001000010010000000000000000000000000000000000000010000000000000000000001000000000000000000000000000000000000000000000000000000000000000000000010000000000000000000000000000000001000000000	1000000000000000100010100000000000000000000000000000000000000000000000000000100000000110010000000000000001000010000000001000000000001110000000000100000000000000000000000000000000000000000000000000000000100100000000000000000000000000101000000000000000	0000000001000010010000000000001000000000000000000000000010000010000000000010100000000000000000000000000000000000100000000000011000100000000000000000010000000100000000000000000000001000000000000000000000000000000000000000000000010100000000000000000000	0000000000000000000000000000000100000000000000000000000001000000000000001000000001000000000000000000000000000101000000100100100000000000101000001000000000000000000000000010000000000000000000000000000000000001000000001000000000000000000000001000000000	0000000010001000000000000000000000000000000010000000001000000001000000000110000000000000000010000100000000001000000000000000000000000001000000000000000000000000000000001000000000000000001000000000000010010000000000001010000000000000001000000100100000	0000000000000000001010000000000000000000000000000000000000000000000000110000000000100000000000100001000100000000010000000000100000001000010010000100000100000000100000010000000000000000000000000000000010000000000000000000000101000000000000000000000000	0000000001100000000001000000000000000000000000000000000000000000000000111100000000001000000010100000000100000000101001100000000000000000000010010000001001010000000000010010000000010000000000100000000000000000000000000000100000000000000000001001000000	0000000000000010000100000000001000000000000010000000000000001000000001000000000110001000010100010000000000000000000000000000000000100000000100000000000000000000000000000000101000000000010100000000000000000000000001000000010100000100100000000000000000	0000000100000010000000010000100000000011000000000000000000000000000001000000000000000010000000000000000000000100000000000000000000100001000000100000000100000110000000000000000000000001000000000000000000110100000000010000000000000000001000000010000000	0000101010000000000000000000100000000000000000001000000000000100000000001000000000000000001000000001000000000000000000110000000000000000000000000100000000010000001000000000000100100000000000000101000000000000000010000010000000000000000010000100001001	0000000000000000000000000100100000001000000000000000001001000001001000100001000010000000000000000001000000000000000000000000000000000000000100000000000010010000000010000100000000000000000100000000000000000000000001000000000001000000000000000110001000	0001000000000000000000000000000000000100000000000000000000000000000000000100000000000000000000000000000000000000000000000000000000000000000000000001000010000000000000000000000000000000000000000000000000000000000001000000000000000000000000000000000000	0000000000000000000000000000000000000000000000000100000001000000000000000100000001000001000000000000000000000000000000000000000000000000000010100000000100000000100000000000000000000010100000000100000000000000000000010100000000000000000000000000000000	0000000000000000000000000000000000000000010000000001000000000000000000000000000010100000000000000000000000001010000000010010100000000101100000100000000000000000000000000000000000100000000000010010000000000000000000010001000010000001000000000000000100	0000000000000001000000000000000000100000000000000000000000110000000000100000000000000000100000000000100100000001110000001010001100000000000000000000000001000100000000000100100000000000000000000000010000010010000000000000000000000000000000100000100000	1000001000000001000000000000000100000000000000000000000000000000100000000100000010000010000000000000000001000000101000000000000000000001010100000000000000001000000001000000000000100000000000000000000000000000000110000000000000000010000000000000000010	0000000000000000000000000000000000001000000000010001010000000000100010000000000000000000000000000001000000000000000000000000000000000000000000000000000000100000001100000000010000000000000000001000010000000000000000000000010000000000000000000000000000	0000000100000000000000000000100001000000001000000000000000011000010000000000000000000000000001000000000000000000001000000000000000000000001000000000000000000000000000000000000000000000100000000000000000000000000000100010000000000000000000000000000000	0000000000000000000000000000100000000000000000000000000000000010000010000010000000000000000000100000000001001000000010000000000000100001000000000000000000000000000001000010001000000000010000000000100000000000000010000000000100000000000000000010000100	0000010000000000000000000000000000100000000000000000000000000010000100000000000000000000000000010000000110000000000000000000000000000000100000000000001000000000000000000000000000000000000000000000000000000000000110000010000100000000000000100000000000	0000000000000010000000000000000000000000000000000000000100000000000000000000000000100000000000000000100000000010100000010100000000000000000000000000000000000000000000010000001000000000000000000000000010000000000100000000000000000000000001000000000000	1000000000000100000001010000000100000010000010000000000000000000000000000000000000000000000000000000100000000000000000000000000100000000000000010000000000000000000101110000000000000000000000110000001010000000001100000000001000000000001000010000000000	0001000000000010000000000000010000000000000001010000000000000000100000000000000000000000000000100001000000000000000010100000000000000010100100100000000000000000000000000000000000000000000001000000000000000001100000100000000000000000000000000000000010	0000000000000000000000000000000000000100000100000000001000000000000000000000000000000000000000000000000000000010000000000000001001000000000010000000000000000000000010000010000000000000000000000000001000000000000000000000000000000000000000000000000000	0010000000000000000000000000000000100000000000000000100000000100000000000000000000000000000000000000000000000000000000000000000000100000000000000000000000000000000000100000010000000100000010000100000000000000001000001000000100000000001000001000010000	0000000000000000001000000010000000000000000000100000001000000000000000001000000001010000000000000000000000000000000000000100000000000000000000000000000000000000000000000000000000000000000000000000000000000000000000000000000000000010000000000000000000	0000000000000000000000000000000000000010000000000000100000000000000000000010010000000001001000000000010000000000000000000000000000000000000000000000000000000000000000000000000001000000000000010000000100100010000000000000000100000000000000000000000000	0000000000000000000000000000000110000000000010000000000000000000000000000000010000000000000000000000000000000100000000000001000000000000000000000000000000000000000000000000000000000000000000000000000010000000100000000000000000000000000000000000010000	0000000000000000000001001001000010000000000001000000000100000000010000000000000000001000000000000000000000000000010000000000000000010000001000000000100010001000000000000000000000000001000000000000000000000000000000010100100000000000010000000000000010	0000000000000000000000000110000000000000000000000001001000000000000100000000000000000000000000000000000000100000000000000000000100000000000000000010000000000000000000000000000001001000000000000000100000100000000000100000001000001000000000000000000000	1100000001000000000000010001000000000000000000000000000000000000000000000000000000100000000000000001000010000000000000000010000101000000001010000000000000000000000000000000000000000000000101000010000000000000000000000000000000000000000000000000000100	0000000000000010100000000000000000000000001000000000000000000000000000000100000000000000000000000000110000000000000000000000000000001000000000000000000000001000000000000100000000000001010000000000000000000000000000100000000000000000000000000100000000	0000000000011000101000101000000001000000100000000000000000000010000000010001001000000000010000000000010000000000000000000000000000000000001000000000000010000100000000100000000000000000000000100000000000000100010000100000000000000000000000000000000000	0100000000000000000000000000000000000100000000000000000000000000000000010000100000000000000000000000000000000000000000000000010000000100000000000000000000000000000000001000000000000000000000000000000000000000000000000000000000000000000000000000000000	0000000000001000000000000000000010000000000000000000000000000000000000000000000000000000000000000000100000000000000000000000000000000000000000000000000100000000000000000000000000000000000000000000000000000000000000000000000000100000000000010000000000	0000000000000000100000100000000000000000000001001000000000000000000001000000000000000000000000000000000000000000000000000000100000000000000000000110000000000000000000000000000000000000000000000000000000100010001001000001000000100000000000000000000000	0000000000000000000000000000000000000000000000000000000000100000000110000000000000000000001000000000000000000100000000000000000000000000000000000000000001000000001010000000000001000100000000000001000000000000000000000000000000000000000000000000000000	0000000000000000000000001000000000100000000000000000000100000001000000000000000000000000000000001000001000000100000000000000000000101000000000000000001000010000000000100000000000000000000000000000000000000000000000000000000000000001000000000000000000	0000000000000000000000000000000000000000000000000000000001100001000001000000000000000001000000000000000000000000000000000000000000000000000000000000000000000010001000000000100000000000000100000010000000000001000000000100000011000000000000000000000000
A11	CN_22076_PGRC_5_6	abyssinica	1010000110010011100000000000001011001011100000001000000000010010000000000000100000000010000010110100000000000011001000001000000010000001000100000010100100011000000000001000100000101100101000000001001000100000001000000000000000000000000000000000000000	0010000000000000000000000000000000000000000000000000001000010000000010000000100000000000000000010000000000000000000000000000000000000000000100000000010000000000000000000000000100000000000000000000001000000000000000000000001000000000000000011111000001	0000001001000000000000000000001010000000000000000000110000000000000000000001000000000001000000000000000010000001100100100010000010000000000000000000000000000000000000000000000000000100000000000000000010000000000010000000001000000000001000000000000000	0000000000000000000001000000100000000000000000000000000000000000000000100000010000000000001000000000000000000000000000000000000000000000000000000000000000000010000000011000101000000000000000000000000000000010000010000001000001000000000000000000100000	1000000000100000000000000001000000000100000000000000000000000000000000000000000000000000000000000000000000000000000001000000000000000011000000100000000000000000000000010000001000101100000000100000000000000000000000100000001000000000000000000011000000	0000000000000000000000000000000000000000000000000000000000000000000000000000000000100001000100000000000000000100110100000001000000000000000100001100000000000000000010000001000000000000001000000001000000001010000000000000000100000010000000000100000101	0000000000010000000010010000100000010000000000000000100000000000001001000000000000000000000000100100000000000000001000100000000000001001100000000000000011000010000000000000001000000010000000000010000000000000100000000000010000000000000000000000000010	0001000000000000000000010000000000000010000000000001000001000000000000000001000000000000000000000000000000000010001000000000100000000100000001000000010000000000000010110000000000000000000000000000000000010000000000000001000000000000000000000110000010	0000000000000000000000000000000000000000100000000010000000000000001000010010000000000010000001000000000000000000010000000000000000000000000000000000000000000000000000000000000000000000000000000000000000000010000000000000000000000000000000000000000000	0000000000000000100010100000000000000000000000000000000000000000000000000000100000000110010000000000000001000010000000001000000000000110000000000100000000000000000000000000000000000000000000000000000000100100000000000000000000000000101000000000000000	0000000001000000000000000000001000000000000000000000000010000010000000000010100000000000000000000000000000000000100000000000011000100000000000000000000000000100000000000000000000001000000000000000000000000000000000000000000000000100000000000000000000	0000000000000000000000000000000100000000000000000000000001000000000000001000000001000000000000000000000000000001000000100100100000000000101000001000000000000000000000000010000000000000000000000000000000000001000000001000000000000000000000000000000000	0000000010001000000000000000000000000000000010000000000000000001000000000110000000000000000010000100000000001000000000000000000000100001000000000000000000000000000000001000000000000000001000000000000010010000000000001010000000000000001000000100100000	0000000000000000001010000000000000000000000000000000000000000000000000110000000000100000000000100001000100010000000000000000100000001000010010000000000100000000100000010000000000000000000000000000000010000000000000000010000101000000000000000000000000	0000000001100000000001000000000000000000000000000000000000000000000000100100000000001000000010000000000100000000101001100000000000000000000010010000000001010000000000010010000000010000000000100000000000000000000000000000100000000000000000001001000000	0000000000000010000100000000000000000001000010000000000000001000000001000000000110001000010100010000000000000000000000000000000000100000000100000000000000000000000000000000101000000000010100000000000000000000000001000000010100000100100000000000000000	0000000100000010000000010000100000000000000000000000000000000000000001000000000100000010000000000000000000000100000000000000000000100000000000100000000100000110000000000000000000000001000000000000000000010100000000001000000000000000001000000010000000	0000101010000000000000000100100000000000000000000000000000000100010000001000000000000000001000000001000000000000000001110000000000000000000000000100000000010000001000000000000100100000000000000100000000000000000010100000000000000000000010000100001001	0000000000000000000000000100100000001000000000000000001001000000001000100001000010000000000000000001000000000000000000000000000000000000000100000000100010010000000010000000000000000000000100000000000000000000000001000000000001000000000000000110001000	0001000000000000000000000000000000000100000000000000000000000000000000000100000000000000000000000000000000000000000000000000000000000000000000000001000000000000000000000000000000000000000000000000000000000000000001000000000000000000000000000000000000	0000000000000000000000000000000000000000000000000100000001000000000000000100000001000001000000000000000000000000000000000000000000000000000000000000000100000000100000000000000000000010100000000100000000000000000000010100000000000000000000000000000000	0000000000000000000000000000000000000000010000000001000000000000000000000000000010100001000010000000000000001010000000000010100001000100100000100000000000000000000000000000000000100000000000000010000000000000000000010001000010000000000000000000000100	0000000000000000000000000000000000100000000000000000000000110000000000100000000001000000000000000000100100000001110000001010001100000000000000000000000001000100000000000100100000000000000000000000010000010010000000000000000000000000000000100000100000	1000001000000001000000000000000100000000000000000000000000000000100000000101000010000000000000000000000001000000101000000000000000000001010100000000000000001000000000000000000000100000000000000000000000000000000110000000000000000010000000000000000010	0000000000000000000000000000000000001000000000010001010000010000100010000000000000000000000000000001000000000000000000000000000000000000000000000000000000100000001100000000010000000000000000000000010000000000000000000000010000000000000000000000000000	0000000100100000000000000000100001000000001000000000000000011000010000000000000000000000000000000000000000000000001000000000100000000000001000000000000000000000000000000000000000000000100000000000000000000000000000100010000000000000000000000000000000	0000000000000000000000000000100000000000000000000000000000000010000010000010000000000000000000100000000001001000000010000000000000000000000000000000000000000000000001000010001000000000010000000000100000000000000010000000000000000000000000000010000100	0000010000000000000000000000000000100000000000000000000000000010000100000000000000000000000000010000001100000000000000000000000000000000100000000000001000000000000000000000000000000000000000000000000000000000000100000011000100000000000000100000000000	0000000000000010000000000000000000000000000000000000000100000000000000000000000000100000000000000000100000000010100000010100000000000000000000000000000000000000000000010000001000000000000000000000000010000000000100000000000000000000000001000000000000	1000000000010100000001010000000100000010000010000000000000000000000000000000000000000000000000000000000000000000000000000000000100000000000000010000000000000000000101110000000000000000000000110000001010000000001100000000001000000000001000010000000000	0001000000000010000000000000010000000000000000010000000000000000100000000010000000000000000000000001000000000000000010100000000000000010100100100000000000000000000000000000000000000000000001000000000000000001100000100000000000000000000000000000000010	0000000000000000000000000000000000000100000100000000000000000000000000000000000000000000000000000000000000000000000000000000001000000000100010000000000000000000001010000010000000000000000000000000001000000000000000000000000000000000000000000000000000	0010000000000000000000000000000000000000100000000000100000000100000000000000000000000000000000000000000000000000000000000000000000100000000000000000000000000000000000000000010000000100000010000100000000000010001000001000000100000000001000001000010000	0000000000000000001000000010000000000000000000100000001000000000000000001000000001010000000000000000000000000000000000000000000000000000000000000000000000000000000000000000000000000000000000000000000000000000000000000000000000000010000000000000000000	0000000000000000000000000000000000000010000000000000100000000000000000000010000000000001001000000000010000000000000000000000000000000000000000000000000100000000000000000000000001000000000000010000000110100010000001000000000100000000000000000000000000	0000000000000000000000000000000110000000000010000000000000000000000000000000010000000000000000000000000000000100000000000000000000000000100000000000000000000000000000000000000000000000000000000000000010000000100000000000000000000000000000000000010000	0000000010000000000001001001000010000000000001000000000100000000010000000000000000001000000000000000000000000000000000000000000000010010001000000000100000000000000000000000000000000001000000000000000000000000000000010100100000000000010000000000000010	0000000000000000000000000110000000000000000000000001001000000000000100000000000000000000000000000000000000100000000000000000000100000000000000000010000000000000000000000000000001001000000000000000100000100000000000100000001000001000000000000000000000	1100000001000000000000010001000000000000000000000000000000000000000000000000000000000000000000000010000010000000000000000010000100000001001010000000001000000000000000000000000000000000000101000010000000000000001000000000000000000000000000000000000100	0000000000000000000000000000000000000000001000000000000000001000000000000100000000000000000000000000110000000000000000000000000000001000000000000000100000000000000000000100000000000001010000000000000000000000000000100000000000000000000000000100000000	0000000000011000111000101000000001000000100000000000000000000010000000000001001000000000010000000000010000000000000000000000000000000000001000000000000010000100000000000000000000000000000000100000000000000100010000110000000000000000000000000000000000	0100000000000000000000000000000000000100000000000000000000000000000000010000100000000000000000000000000000000000000000000000010000000100000000000000001000000000000000001000000000000000000000000000000000000000000000000000000000000000000000000000000000	0000000000001000000000000000000010000000000000000000000000000000000000000000000000000000000000000000100000000000000000000000000000000000000000000000000100000000000000000000000000000000000000000000000000000000000000000000000000100000000000010000000000	0000000000000000100000100000000000000000000001001000000000000000000000000000000000000000000000000000000000000000000000000000100000000000000000000110000000000000000000000000000000000001000000000000000000100010001001000001000000100000000000000000000000	0000000000000000000000000000000000000000000000010000001000100000000110000000000001000000001000000000000000000000000000000000000000000000000000000001000001000000001010000000000001000100000000000001000000000000000000000000000000000000000000000010000000	0000000000000000000000000000000000100000000000000000100100000000000000000000000000000000000000001000001000000100000000000000000000101000000000000000001000000000000000100000000000000000000000000000000000000000000000000000000000000001000000000000000000	0000000000000000000000000000000000000000000000000000000001100001000000000000000000000001000000000000000000000000000000000000000000000000000000000000000000000010001000000000100000000000000110000010000000000001000000000100000001000000000000000000000000
A12	CN_22076_PGRC_5_9	abyssinica	1010000110010011100000000000001011001011101000001000000000010011000000000000100000000010000010110100000000000011001000001000000010000001000100000010100100011000000000000000100000101100101100000001001000100000001000000000000000000000000000000000000000	0010000000000000000000000000000000000000000000000000001000010000000000000000100000000000001100010000010000000000000000000000000000000000000100000000010000000000000000000000000100000000100000000000001000000000000000000000011000000000000000011110000001	0000001001000000000000000000001010000000000000000000110000000000000000000001000000000001000000000000000010000001100100100010000010000000000000000000000000000000000000000000000000000000000000000000000010000000000010000000001000000000001000000000000000	0000000000000000000001000100100000000000000000000000000000000000000000100000010000000000001000000000000000000000000000000000000000000000000000000000000000000010000000011000101000000000000000000000000000000010000000000001000001010000000000000000100000	1000000000100000000000000001000000000100000000000000000000000000000000000000000000000000000000000000000000000000000001000000000000000011000000100000000000000000000000010000001000101100000000000000000000000000000000100000001000000000000000000011000000	0000000100000000000000000000000000000000000000000000000000000000000000000001000000100001000100000000000000000100110000000000000001000000000100000100000000000000000010000001000000000000001000000001100000001010000000000000000100000010100000000100000101	0000000000010000000010010000100000010000000000000000100000000000001001000000000000000100000000100100000000000000011000100000000000001000100000000000000011000010000000000000001000000010000000000000000000000000100000000000010000000000000000000000000010	0001000000000000000000000000000000000000000000000001000001000000000000000001000000000000000000000000000000000000001000000000100000000100000001000000010000000000000010110000000000000000000000000000000000010000000000000001000000000000000000000110000010	0000000000000000000000000000000000000000100000000010000000000000001000010010000000000010000000000000000000000000010000000000000000000000000000000000000000000000000000000000000000000000000000000000000000000010000000000000000000000000000000001000000000	0000000000000000100010100000000000000000000000000000000000000000000000000000100000000110000000000000000001000010000000001000000000000110000000000100000000000000000000000000000000000000000000000000000000000100000000000000000000000000101000000000000000	0000000001000000000000000000001000000000000000000000000000000010000000000010100000000000000000000000000000000000100000000000011000100000000000000000010000000100000000000000000000001000000000000000000000000000000000000000000000000000000000000000000000	0000000000000000000000001000000100100000000000000000000001000000000000001000000001000000000000000000000000000001000000100100100000000000101000001000000000000000000000000010000000000000000000000000000000000001000000001000000000000000000000000000000000	0000000010001000000000000000000000000000000010000000000000000001000100000010000000000000000010000000000000001000000000000000000000000001000000000000000000000000000000001000000010000000001000000000000010010000000000001010000000000000001000000100100000	0000000000000000001010000000000000000000000000000000000000000000000000110000000000100000001000100000000100010000010000000000100000001000010010000000000100000000100000010000001000000000000000000000000010000000000000000010000101000000000000000000000000	0000000001100000000001000000000000000000000000000000000000000000000000100100000000001000000010000000000100000000101001100000000000000000000010010000000001010000000000010010000000010000000000100000000000000000000000000000100000000000000000001001000000	0000000000000010000100000000001000000000000010000000000000001000000001000000000110001000010100010000000000000000000000000000000000100000000100000000000000000000000000000000101000000000000100000000000000000000000001000000010100000100100000000000000000	0000000110000010000000010000100000000010000000000000000000000000000001000000000000000010000000000000000000000100000000000000000000100001000000000000000100000110000000000000000000000001000000000000000000110100000000000000000000000000001000000010000000	0000101000000000000000000100110000000000000000001000000000000100010000001000000000000000001000000001000000000000000001110000000000000000000000000100000000000000001000000000000100100000000000000101000000000000000010100000000000000000000000000100001001	0000000000000000000000000100100000001000000000000000001001000000000000100001000010000000000000000001000000000000000000000000000000000000000100000000101010010000000010000000000000000000000100000000000000000000000001000000000001000000000000000110001000	0001000000000000000000000000000000000100000000000000000010000000000000000100000000000000000000000000000000000000000000000000000000000000000000000001000000000000000000000000000000000000000000000000000000000000000001000000000000000000000000000000000000	0000001000000000000000000000000000000000000000000100000001000000000000000100000001000001000000000000000000000000000000000000000000000000000010100000000000000000100000000000000000000010100000000100000000000000000000010100000000000000000000000000000000	0000000000000000000000000000000000000000000000000001000000000000000000000000000010100001000010000000000000001010000000010010100000000000100000100001000000000000000000000000000000100000000000010010000000000000000000010001000010000000000000000000000100	0000000000000001000000000000100000100000000000000000000000010000000000100000000001000000000000000000100100000001100000001010001100000000000000000000000001000100000000000100100000000000000000000000010000010010000000000000000000000000000000100000100000	1000001000000001000000000000000000000000000000000000000000000000100000000100000010000010000000000000000001000000101000000000000000000001010100000000000000001000000001000000000000100000000000000000000000000000000110000000000000000010000000000000000010	0000000000000000000000000000000100001000000000010001010000010000100010000000000000000000000000000001000000000000000000000000000000000000000000000000000000100000001100000000010000000000000000001000010000000000000000000000010000000000000000000000000000	0000000100000000000000000000100001000000001000000000000000011000010000000000000000000000000000000000000000000000001000000000100000000000001000000100000000000000000000000000000000000000100000000000000000000000000000100010000000000000000000000000000000	0000000000000000000000000000100000000000000000000000000000000010000010000010000000000000000000100000000001001000000010000000000000000001000000000000000000000000000001000000001000000000010000000000000000000000000010000000000000000000000000000010000100	0000010000000000000000000000000000100000000000000000000000000000000110000000000000000000000000010000001110000000000000000000000000000000100000000000001000000000000000000000000000000000000000000000000000000000000110000010000100000000000000000000000000	0000000000000010000000000000000000000000000000000000000100000000000000000000000000100000000000000000100000000010100000010100000000000000000000000000000000000000000000010000001000000000000000000000000010000000000100000000000000000000000001000000000000	1000000000010100000001010000000100000010000010000000000000000000000000000000000000000000000000000000100000000000000000000000000100000000000000010000000000000000000101100000000000000000000000100000001000000000001100000000001000000000001000010000000000	0001000000000010000000000000010000000000000001010000000000000000100000000010000000000000000000100001000000000000000010100000000000000010100100100000000000000001000000000000000000000000000001000000000000000001100000100000000000000000010000000000000010	0000000000000000000000000000000000000100000100000000001000000000000000000000000000000000000000000000000000000000000000000000001000000000100010000000000000000000001010000010000000000010000000100000001000000000000000000000000000000000000000000000000000	0010000000000000000000000000000000100000100000000000100010000100000000000000000000000000000000000000000000000000000000000000000000100000000000000000000000000000000000000010010000000100000010000100000000000000001000001000000100000000001000001000010000	0000000000000000001000000010000000000000000000000000001000000000000000001000000001010000000000000000000000000000010000000100000000000000000000000000000000000000000000000000000000000000000000000000000000000000000000000000000000000010000000000000000000	0000000000000000000000000000000000000010000000000000100000000000000000000010000000000001000000000000010000000000000000000000000000000000000000000000000000000010000000000000000001000000000000010000000100100010000000000000000100000000000000000000000000	0000000000000000000000000000000110000000000010000000000000000000000000000000010000000000000000000000000000000100000000000000000000000000000000000000000000000000000000000000000000000000000000100000000010000000100000000100000000000000000000000000010000	0000000010000000000001001001000010000000000001000000000100000000010000000000000000001000000000000000000000000000000000000000000000000010000000000000000010000000000000000000000000000001000000000000000000000000000000010100100000000000010000000000000010	0000000000000000000000000110000000000000000000000001101000000000000100000000000000000000000000000000000000101000000000000000000100000000000000000010000000000000000000000000000001001000000000000000100000100000000000100000001000001000000000000000000000	1100000001000000000000010001000000000000000000000000000000000000000000000000000000000000000000000000000010000000000000000010000101000001001010000000000000000000000000000000000000000000000101000010000000000000000000000000000000000000000000000000000100	0000000000000010000000000000000000000000001000000000000000000000000000000000000000000000000000000000110000000000000000000000000000001000000000000000000000000000000100000100000000000001010000000000000000000000000000100000000000000000000000000100000000	0000100000011000101000101000000001000000100000000000000000000000000000010001001000000000010000000000010000000000000000000000000000000000001000000000000010000100000000100000000000000000000000100000000000000100010000110000000000000000000000000000000000	0100000000000000000000000000000000000100000000000000000000000000000000000000100000000000000000000000000000000000000000000000000000000000000000000000001000000000000000001000000000000000000000000000000000000000000000000000000000000000000000000000000000	0000000000001000000000000000000010000000000000000000000000000000000000000000000000000000000000000001100000000000000000000000000000000000000000000000000100000000000000000000000000000000000000000000000000000100000000000000000000100000000000010000000000	0000000000000000100000100000000000000010000001001000000000000000001000000000000000000000000000000000000000000000000000000000100000000000000000000110000000000000000000000000000000000001000000000000000000100010001001000001000000100000000000000000000000	0000000000000110000000000000000000000000000000000000000000100000000110000000000000000000001000000000000000000000000000000000000000000000000000000000000001000000001010000000000001000100000000000001000000000000000000000000000000100000000000000000000000	0000000000000000000000001000000000000000000000000000000100000000000000000000000000000001000000001000001000000100000000000000000000101000000000000000001000010000000000100000000000000000000000000000000000000000000000000000000000000001000000000000000000	0000000000000000000000000000000000000000000000000000000001100001000001000000000000000001000000000000000000000000000000000000000000000000000000000000000000000010001000000000100000000000000100000010000000000001000000000100000001000000000000000000000000
A572	CN_22092_brown_ECORC	abyssinica	1010000100010011100000000000001011001011100000000000000000010010000001000000100000000010000010110100000000000011000000001000000010010001000000000010100100001000000000000000100000101110101000000001001000100000001000000000000000000000000000000000000000	0010000000000000000000000000000000000000000000000000001000000000000000000000100000000000000100010000000000000000000000000000000000000000000100000000000000000000000000000000000100000000000000000000001000000000000000000000011000000000000000011110000001	0000001001000000000000000100000010000000000000000000110000000000000000000001000000000001000000000000000010000001100100100010000010000000000000000000000000000000000000000000000000000000000000000000000010000000000010000000001000000000001000000000000000	0000000000000000000001000000100000000000000000010000000000000000000000100000000000000000001000000000000000000000000000000000000000000000000000000000000000000010000000011000001000000000000000000000000000000000000010000001000001010000000000000000100000	1000001001100000000000000001000000000100000000000000000000000000000000000000000000000000000000000001000000000000000001000000000000000011000000100000000000000000000000010000001000101100000000000000000000000001000000100000001000000000000000000011000000	0000000000000000000000000000000000000000000000000000000000000000000000000000000000100001000100000000000000000100110000000000100001000100000000000100000000000000000010000001000000000000001000000001000000000010000000000010000100000010100000000100000101	0000000000010000000010010000100000010000000000000000100000000000001001000000000000000000000000100100000000000000011001100000000000001001100000000000000011010010000000000000001000000010000000000010000000000000100000000000010000000000000000000000000010	0001000000000000000000010000000000000010000000000000000000000000000000000001000000000000000000000000000000000010001000000000100000000100000001000000000000000000000010110000000000000000000000000000000000010000000000010001000000000000000000000011000010	0000000000000000000000000000000000000000100000000010000000000000001010010010000000000010000000000000000000000000010000000000000000000000000000000000000000000000000000000000000000000000000000000000000000000010000000000000000000000000000000000000000000	0000000000000000100010100000000000000000000000000000000000000000000000000000100000000110010000000000000001000010000000001000000000000110000000000100000000000000000000000000000000000000000000000000000000100100000000000000000000000000101000000000000000	0000000001000000010000000000001000000000000000000000000000000010000010000010100000000000000000000000000000000000100000000000011000100000000000000000000000000100000000000000000000001000000000000000000000000000000000000000000000000000000000000000000000	0000000000000000000000000000000100000000000000000000000001000000000000001000000001000000000000000000000000000001000000100100100000000000101000000000000000000000000000000010000000000000000000000000000000000001000000000000000000000000000000001000000000	0000000010001000000000000000000000000000000010000000000000000001000000000010000000000000000010000000000000001000000000000000000000000001000000000000000000000000000000001000000010000000001000000000000010010000000000001010000000000000001000000100100000	0000000000000000001010000000000000000000000000000000000000000000000000110001000000100000000000100000000100010000000000000000100000001000010010000100000100000000100000000000000000000000000000000000000010000000000000000000000100000000000000000000000000	0000000001100000000001000000000000000000000000000000000000000000000000100100000000001000000010100000000100000000101000100000000000000000000010010000000001010000000000000010000000010000000000100000000000000000000000000000100000000000000000001001000000	0000000000000010000100000000000000000000000010000000000000001000000001000000000110001000010100010000000000000000000000000000000000100000000100000000000000000000000000001000101000000000000100000000000000000000000001000000000100000100100000000000000000	0000000100000010000000010000100000000100000000000000000000000000000001000000000100000010000000000000000000000100000000000000000000100001000000000000000100000110000000000000000000000001000000000000000000010100000000000000000000000000001000000000000000	0000101000000000100000000110100000000000000000000000000000000100010000001000000000000000001000000001000000000000000000110000000000000000000000000100000000010000001000000000000100000000000000000101000000000000000010000000000000000000000000000100001001	0000000000000000000000000100100000001000000000000000001001000000000000100001000010000000000000000001000000000000000000000000000000000000000100000000000010010000000010000100000000000000000100000000000000000000000001000000000001000000000000000110001000	0001000000000000000000000000000000000100000000000000000000000000000000000100000000000000000000000000000000000000000000000000000000000000000000000001000000000000000000000000000000000000000000000000000000000000000001000000000000000000000010000000000000	0000001000000000000100000000000000000000000000000100000001000000000000000100000001000001000000000000000000000000000000000000000000000000000010100000000100000000100000000000000000000000100000000100000000000000000000010100000000000000000000000000000000	0000000000000000000000000000000000000000000000000001000000000000000000000000000010000000000010000000000000001010000000000010100000000100100000100000000000000000000000000000000000100000000000000000000000000000000000010001000010000000000000000000000100	0000000000000000000000000000000000100000000000000000000000010000000000100000000000000000000000000000100100000001110000001010001100000000000000000000000001000100000000000100100000000000000000000000010000010010000000000000000000000000000000100000100000	1000000000000001000000000000000100000000000000000100000000000000100000000000000010000010000000000000000001000000101000000000000000000001000100000000000000000000000001000000000000100000000000000000000000000000000010000000000000000010000000000000000010	0000000000000000000000000000000000001000000000010001010000000000100010000000000000000000000000000001000000010000000000000000000000000000000000000000000000100000001100000000010000000000000000000000010000000000000000000000010000000000000000000000000000	0000000100000000000000000000100001000000001000000000000000011000010000000000000000000000000001000000000000000000001000000000100000000000001000000100000000000000000000000000000000000000110000000000000000000000000000101010000000000000000000000000001000	0000000000000000000000000000100000000000000000000000000000000000000010000010000000000000000000100000000001001000000010000000000000000000000000000000000000000000000001000010000000000000010000000000000000000000000010000000000100000000000000000010000100	0000010000000000000000000000000000000000000000000000000000000010000100000000000000000000000000010000000100000000000000000000000000000000100000000000001000000000000000000000000000000000000000000000000000000000000110000010000000000000000000000000000000	0000000000000010000000000000000000000000000000000000000100000000000000000000000000100000000000000000100000001010100000010100000000000000000000000000000000000000000000010000001000000000000000000000000010000000000100000000000000000000000001000000000000	1000000000000100000000010000000100000010000010000000000000000000000000000000000000000000000000000000000000000000000000000000000000000000000000010000000000000000000001100000000000000000000000010000001010000000000100000000001000000000001000010000000000	0001000000000010000000000000010000000000000000010000000000000000100000000000000000000000000000100001000000000000000010100000000000000010100100100000000000000000000000000000000000000000000001000000000000000001100000100000000000000000000000000000000010	0000000000000000000000000000000000000100000100000000000000000000000000000000000000000000000000000000000000000000000000000000001000000000100010000000000000000000000010000010000000000000000000000000001000000000000000000000000000000000000000000000000000	0010000000000000000000000000000000100000000000000000100010000100000000000000000000000000000000000000000000000000000000000000000000100000000000000000000000000000000000000000010000000100000010000100000000000000001000001000000100000000001000001000010000	0000000000000000001000000010000000100000000000100000001000000000000000001000000001010000000000000000000000000000000000000101000000000000000000000000000000000000000010000000000000000000000000000000000000000000000000000000000000000010000000000000000000	0000000000000000000000000000000000000010000000000000000000000000000000000010000000000001001000000000010000000000000000000000000000000000000000000000000000000000000000000000000000000000000000010000000100100010000000000000000100000000000000000000000000	0000000000000000000000000000000100000000000010000000000000000000000000000000000000000000000000000000000000000100000000000000000000000000100000000000000000000000000000000000000010000000000000000000000010000000100000000100000000000000000000000000010000	0000000010000000000001001001000010000000000001000000000110000000010000000000000000001000000000000000000000000000000000000000000000000010000000000000000010000000000000000000000000000001000001000000000000000000000000010100100000000000010000000000000010	0000000000000000000000000110000000000000000000000001001000000000000100000000000000000000000000000000000010100000000000000000000100000000000000000010000000000000000000000100000001001000000000000000110000100000000000100000001000001000000000000000000000	1100000001000000000000010000000000000000000000000000000000000000000000000000000000000000000000000010000000000000000000000010000100000001001010000000000000000000000000100000000000000000000101000010000000000000000000000000000000000100000000000000000100	0000000000000000100000000000000000000000001000000000000000000000000000000100000000000000000000000000110000000000000000000000000000001000000000000000000000000000000000000100000000000001010000000000000000000000000000000000000000000000000000000100000000	0000000000011000101000101000000000000000100000000000000000000010000000010001001000000000010000000000010000000000000000000000000000000000001000000000000010000100000000000000000000000000000000100000000000000100010000110000000000000000000000000000000000	0100000000000000000000000000000000000100000000000000000000000000000000000000100000000000000000000000000000000000000000000000010000000000000000000000001000000001000000000000000000000000000000000000000000000000000000000000000000000000000000000000000000	0000000010001000000000000000000010000000000000000000000000000000000000000000000010000000000000010000100000000000000000000000000000000000000000000000000100000000000000000000000000000000000000000000000000000000000000000000000000100000000000010000000000	0000000000000000100000100000000000000010000001001000000000000000000000000000000000000000000000000000000000000000000000000000100000000000000000000110000000000000000000000000000000000001000000000000000000100010001001000000000000000000000000000000000000	0000000000000000000000000000000000000000000000000000000000100000000110000000000000000000001000000000000000000000000000000000000000000000000000000000000001010000001010000000000001000100000000000001000000000000000000000000000000000000000000000000000000	0000000000000000000000000000000000100000000000000000000000000001000000000000000000000000000000001000001000000100000000000000000000101000000000000000000000000000000000100000000000000000000000000000000000000000000000000000000000000001000000000000000000	0000000000000000000000000000000000000000000000000000000001100001000001000000000000000001000000000000000000000000000000000000000000000000000000000000000000000000001000000000100000000000000010000010000000000001000000000100000001000000000000000000000000
[truncated: 614 more rows]
[truncated: 612 more columns]

## Sheet: 3) Hexaploid map
Text based hexaploid map showing placed Haplotag loci analysed inthis work
Map and chromosome identifiers (Mrg numbers) are based on Chaffin et al, 2016
Locus	Chromosome	Dist
avgbs_120637.1	1	-12
avgbs2_59774.1	1	-0.6
avgbs_cluster_33807.1	1	0
avgbs2_165572.1	1	0
avgbs_cluster_5447.1	1	5.2
avgbs2_27693.1	1	5.2
avgbs_13481.1	1	5.3
avgbs_cluster_14732.1	1	6.1
avgbs_cluster_4407.1	1	6.1
avgbs2_43392.1	1	7.9
avgbs2_177182.1	1	8.9
avgbs_427996.1	1	9.5
avgbs2_30992.1	1	9.5
avgbs_407016.1	1	10.2
avgbs_cluster_36105.1	1	10.6
avgbs_110713.1	1	11.3
avgbs_cluster_20725.1	1	11.3
avgbs2_130481.2	1	11.3
avgbs2_31344.1	1	12
avgbs_74977.1	1	12.4
avgbs2_114319.1	1	12.4
avgbs_105828.1	1	12.5
avgbs_213052.1	1	12.7
avgbs_220054.1	1	12.9
avgbs_33904.1	1	12.9
avgbs_cluster_23917.1	1	12.9
avgbs_cluster_2419.1	1	12.9
avgbs_cluster_32196.1	1	12.9
avgbs2_1095.1	1	12.9
avgbs2_111730.1	1	12.9
avgbs2_12288.1	1	12.9
avgbs2_156991.1	1	12.9
avgbs2_17899.1	1	12.9
avgbs2_47818.1	1	12.9
avgbs_103695.1	1	15.3
avgbs_cluster_7912.1	1	15.4
avgbs2_43015.1	1	15.4
avgbs_cluster_12511.1	1	15.6
avgbs_cluster_14412.1	1	15.7
avgbs2_70254.1	1	15.7
avgbs_cluster_17734.1	1	16
avgbs2_84760.1	1	16
avgbs_73544.1	1	16.3
avgbs_cluster_52587.1	1	16.3
avgbs2_102068.1	1	16.3
avgbs2_132026.1	1	17
avgbs_cluster_37911.1	1	18.2
avgbs2_185535.1	1	18.2
avgbs_81618.1	1	19.5
avgbs_cluster_20054.1	1	19.5
avgbs_cluster_3600.1	1	19.5
avgbs_cluster_3801.1	1	19.5
avgbs_cluster_41342.1	1	19.5
avgbs2_111600.1	1	19.5
avgbs2_172372.1	1	19.5
avgbs2_69847.1	1	19.5
avgbs2_95338.1	1	19.5
avgbs_14855.1	1	20.7
avgbs2_18889.1	1	20.7
avgbs_117667.1	1	21.7
avgbs_119048.1	1	21.7
avgbs_121169.1	1	21.7
avgbs_4798.1	1	21.7
avgbs_cluster_12453.1	1	21.7
avgbs_cluster_27885.1	1	21.7
avgbs_cluster_40830.1	1	21.7
avgbs2_112408.2	1	21.7
avgbs2_132477.1	1	21.7
avgbs2_59456.1	1	21.7
avgbs2_65817.1	1	21.7
avgbs_cluster_32576.1	1	22.5
avgbs_cluster_11708.1	1	22.7
avgbs2_62767.1	1	22.7
avgbs_14437.1	1	22.8
avgbs_69900.1	1	22.8
avgbs_80829.1	1	22.8
avgbs_cluster_10807.1	1	22.8
avgbs_cluster_42313.1	1	22.8
avgbs2_144940.1	1	22.8
avgbs_100354.1	1	23.8
avgbs_108172.1	1	23.8
avgbs_109074.1	1	23.8
avgbs_15951.1	1	23.8
avgbs_18481.1	1	23.8
avgbs_201229.1	1	23.8
avgbs_214958.1	1	23.8
avgbs_220891.1	1	23.8
avgbs_316956.1	1	23.8
avgbs_53033.1	1	23.8
avgbs_64344.1	1	23.8
avgbs_6900.1	1	23.8
avgbs_6K_73494.1	1	23.8
avgbs_71207.1	1	23.8
avgbs_75646.1	1	23.8
avgbs_78525.1	1	23.8
avgbs_79034.1	1	23.8
avgbs_86121.1	1	23.8
avgbs_98380.1	1	23.8
avgbs_98416.1	1	23.8
avgbs_cluster_13148.1	1	23.8
avgbs_cluster_15699.1	1	23.8
avgbs_cluster_16433.1	1	23.8
avgbs_cluster_21318.1	1	23.8
avgbs_cluster_21864.1	1	23.8
avgbs_cluster_24620.1	1	23.8
avgbs_cluster_28109.1	1	23.8
avgbs_cluster_31666.1	1	23.8
avgbs_cluster_31982.1	1	23.8
avgbs_cluster_37298.1	1	23.8
avgbs_cluster_37526.1	1	23.8
avgbs_cluster_37883.1	1	23.8
avgbs_cluster_38109.1	1	23.8
avgbs_cluster_38333.1	1	23.8
avgbs_cluster_42406.2	1	23.8
avgbs_cluster_7218.1	1	23.8
avgbs_cluster_7944.1	1	23.8
avgbs_cluster_8790.1	1	23.8
avgbs2_100471.1	1	23.8
avgbs2_102774.1	1	23.8
avgbs2_109077.1	1	23.8
avgbs2_115125.2	1	23.8
avgbs2_116495.1	1	23.8
avgbs2_124984.1	1	23.8
avgbs2_153526.1	1	23.8
avgbs2_155829.2	1	23.8
avgbs2_156096.1	1	23.8
avgbs2_183655.1	1	23.8
avgbs2_24183.1	1	23.8
avgbs2_31195.1	1	23.8
avgbs2_32902.1	1	23.8
avgbs2_33381.1	1	23.8
avgbs2_37121.1	1	23.8
avgbs2_39399.1	1	23.8
avgbs2_5855.2	1	23.8
avgbs2_75815.1	1	23.8
avgbs2_91546.1	1	23.8
avgbs_cluster_32373.1	1	24.1
avgbs2_45995.1	1	24.1
avgbs_123877.1	1	24.3
avgbs_200564.1	1	24.3
avgbs_cluster_13392.1	1	24.3
avgbs_cluster_4203.1	1	24.3
avgbs2_66379.1	1	24.3
avgbs_cluster_109.1	1	25.1
avgbs_cluster_30981.1	1	25.1
avgbs2_101231.1	1	25.1
avgbs_107043.1	1	25.5
avgbs_cluster_23494.1	1	25.5
avgbs2_109910.1	1	25.5
avgbs2_40457.2	1	25.5
avgbs2_63068.1	1	25.5
avgbs_224563.1	1	25.6
avgbs_126130.1	1	27.9
avgbs_230325.1	1	27.9
avgbs_50746.1	1	27.9
avgbs_cluster_18955.1	1	27.9
avgbs_cluster_36106.1	1	27.9
avgbs_cluster_6762.1	1	27.9
avgbs2_183725.1	1	27.9
avgbs2_90293.1	1	27.9
avgbs_120103.1	1	30.6
avgbs_cluster_25800.1	1	30.6
avgbs_cluster_25685.1	1	31.6
avgbs_204073.1	1	31.7
avgbs_245421.1	1	31.7
avgbs_97250.1	1	31.7
avgbs_cluster_20835.1	1	31.7
avgbs_cluster_34267.1	1	31.7
avgbs_cluster_45941.1	1	31.7
avgbs_cluster_4606.1	1	31.7
avgbs_cluster_498.1	1	31.7
avgbs_cluster_5204.1	1	31.7
avgbs_cluster_9800.1	1	31.7
avgbs2_109348.1	1	31.7
avgbs2_125282.1	1	31.7
avgbs2_155493.1	1	31.7
avgbs2_26271.1	1	31.7
avgbs2_38701.2	1	31.7
avgbs2_52016.1	1	31.7
avgbs_124098.1	1	32.7
avgbs_20687.1	1	32.7
avgbs_115650.1	1	32.9
avgbs_cluster_31622.1	1	32.9
avgbs_cluster_67801.1	1	32.9
avgbs2_184246.1	1	32.9
avgbs2_4569.1	1	32.9
avgbs_11303.1	1	34
avgbs_cluster_28016.1	1	34
avgbs_cluster_36644.1	1	34
avgbs2_10654.1	1	34
avgbs2_133152.1	1	34
avgbs2_20783.1	1	34
avgbs_10353.1	1	34.4
avgbs_76592.1	1	34.6
avgbs2_116948.1	1	34.6
avgbs_7808.1	1	34.9
avgbs_cluster_10235.1	1	36.3
avgbs2_53227.1	1	36.3
avgbs_118197.1	1	36.4
avgbs_cluster_10208.1	1	36.9
avgbs_205558.1	1	38
avgbs_cluster_36406.1	1	38
avgbs2_120712.1	1	38
avgbs_108681.1	1	39.3
avgbs_10942.1	1	39.3
avgbs_113864.1	1	39.3
avgbs_125885.1	1	39.3
avgbs_205765.1	1	39.3
avgbs_205820.1	1	39.3
avgbs_214139.1	1	39.3
avgbs_218012.1	1	39.3
avgbs_226647.1	1	39.3
avgbs_291453.1	1	39.3
avgbs_30979.1	1	39.3
avgbs_32356.1	1	39.3
avgbs_405397.1	1	39.3
avgbs_4504.1	1	39.3
avgbs_69537.1	1	39.3
avgbs_cluster_10903.1	1	39.3
avgbs_cluster_11798.1	1	39.3
avgbs_cluster_11849.1	1	39.3
avgbs_cluster_13238.1	1	39.3
avgbs_cluster_20791.1	1	39.3
avgbs_cluster_21131.1	1	39.3
avgbs_cluster_21909.1	1	39.3
avgbs_cluster_2590.1	1	39.3
avgbs_cluster_27939.1	1	39.3
avgbs_cluster_28323.1	1	39.3
avgbs_cluster_29242.1	1	39.3
avgbs_cluster_32534.1	1	39.3
avgbs_cluster_35531.1	1	39.3
avgbs_cluster_38209.1	1	39.3
avgbs_cluster_48230.1	1	39.3
avgbs_cluster_5407.1	1	39.3
avgbs_cluster_6977.1	1	39.3
avgbs_cluster_7176.1	1	39.3
avgbs2_1047.2	1	39.3
avgbs2_106262.1	1	39.3
avgbs2_123147.1	1	39.3
avgbs2_124898.1	1	39.3
avgbs2_126634.1	1	39.3
avgbs2_13252.1	1	39.3
avgbs2_132751.1	1	39.3
avgbs2_139314.1	1	39.3
avgbs2_174317.1	1	39.3
avgbs2_23015.1	1	39.3
avgbs2_31157.1	1	39.3
avgbs2_38854.1	1	39.3
avgbs2_4012.1	1	39.3
avgbs2_52396.1	1	39.3
avgbs2_60178.1	1	39.3
avgbs2_62183.1	1	39.3
avgbs2_65788.1	1	39.3
avgbs2_73961.1	1	39.3
avgbs2_96633.1	1	39.3
avgbs2_98412.1	1	39.3
avgbs2_98906.1	1	39.3
avgbs_245489.1	1	40.1
avgbs_cluster_40643.1	1	41.2
avgbs_91787.1	1	41.6
avgbs_cluster_11164.2	1	42.1
avgbs_115254.1	1	44
avgbs_201220.1	1	44
avgbs_215770.1	1	44
avgbs_7038.1	1	44
avgbs_cluster_17796.1	1	44
avgbs_cluster_35155.1	1	44
avgbs_cluster_41543.1	1	44
avgbs_cluster_6108.1	1	44
avgbs2_34261.1	1	44
avgbs_104666.1	1	45
avgbs_10711.1	1	45
avgbs_107512.1	1	45
avgbs_109678.1	1	45
avgbs_115010.1	1	45
avgbs_123947.1	1	45
avgbs_125844.1	1	45
avgbs_14669.1	1	45
avgbs_1874.1	1	45
avgbs_205412.1	1	45
avgbs_223451.1	1	45
avgbs_223908.1	1	45
avgbs_2411.1	1	45
avgbs_244734.1	1	45
avgbs_4488.1	1	45
avgbs_50263.1	1	45
avgbs_69756.1	1	45
avgbs_78741.1	1	45
avgbs_79541.1	1	45
avgbs_9848.1	1	45
avgbs_cluster_11623.1	1	45
avgbs_cluster_1774.1	1	45
avgbs_cluster_19251.1	1	45
avgbs_cluster_23353.1	1	45
avgbs_cluster_27849.1	1	45
avgbs_cluster_28335.1	1	45
avgbs_cluster_35162.1	1	45
avgbs_cluster_37826.1	1	45
avgbs_cluster_38169.1	1	45
avgbs_cluster_40772.1	1	45
avgbs_cluster_41571.1	1	45
avgbs_cluster_44122.1	1	45
avgbs_cluster_59246.1	1	45
avgbs_cluster_9248.1	1	45
avgbs2_110922.2	1	45
avgbs2_134777.1	1	45
avgbs2_168370.1	1	45
avgbs2_17624.1	1	45
avgbs2_185116.1	1	45
avgbs2_186674.1	1	45
avgbs2_187828.1	1	45
avgbs2_192390.1	1	45
avgbs2_199456.1	1	45
avgbs2_22825.1	1	45
avgbs2_62140.1	1	45
avgbs2_77077.1	1	45
avgbs2_80453.1	1	45
avgbs2_91555.1	1	45
avgbs_124482.1	1	45.1
avgbs_125193.1	1	45.1
avgbs_202839.1	1	45.1
avgbs_96467.1	1	45.1
avgbs_cluster_23089.2	1	45.1
avgbs_cluster_32104.1	1	45.1
avgbs2_108012.2	1	45.1
avgbs2_115771.1	1	45.1
avgbs2_153550.1	1	45.1
[truncated: 26,583 more rows]

## Sheet: 4) de novo tags
Tag level haplotypes used for de novo GBS analysys
[truncated: 85,832 more rows]

[truncated: 1 more sheets: 5) PAV de novo]
