# Supplementary material for: High-density marker profiling confirms ancestral genomes of Avena species and identifies D-genome chromosomes of hexaploid oat
Source: Theor Appl Genet. 2016 Aug 13;129(11):2133–49. doi: 10.1007/s00122-016-2762-7 (PMC5069325; doi:10.1007/s00122-016-2762-7)
Supplement: Supplementary file 6 — Online Resource 6 Linear maps showing details of hexaploid haplotypes that match each species or ancestral group, and scaled version showing smoothed estimates of genome similarity based on a 30 cM sliding window. The scaled version was used in the construction of circle diagrams (Fig. 4, Online Resources 7 and 8) (XLSX 4261 kb) [file 122_2016_2762_MOESM6_ESM.xlsx]

## Sheet: Index Page
Online Resource 6 (ESM_6): Raw data and GBS tags used in this work
This file is part of an article "High-density marker profiling confirms ancestral genomes of Avena species and identifies D-genome chromosomes of hexaploid oat"
Submitted to: Theoretical and Applied Genetics, 2016
Authors: H. Yan, W.A. Bekele, C.P. Wight, Y. Peng, T. Langdon, R.G. Latta, A. Diederichsen, Y-B. Fu, C.J. Howarth, E.N. Jellen, B. Boyle, Y. Wei, N.A. Tinker1*
Correspondence: Nick Tinker, Agriculture and Agri-Food Canada, nick.tinker@canada.ca
Index of raw data included to support ….
Sheet 1)	Raw marker-based heatmap. Note that cells have been reduced in height to a single pixel to compress the information being shown. Each row represents a locus on the consensus map. The name of each locus, chromosome, and cM position can be seen by placing the curser on top of these cells in columns 1 to 3 (respectively) and looking for the cell-text at the top of the Excel spreadsheet. You can also…
Sheet 2)	Smoothed map-based similarities. This sheet captures the information for ancestral groups from sheet 1 by averaging each cM position on the map using a 30 cM window. Each ancestral group is given two columns. The first column shows the percentage of loci that contain at least one hexaploid haplotype within the window. These data are used to construct the genome painting diagrams in Fig. 4 and Onl…

## Sheet: 1) RAW_marker-based-heatmap
Locus	Chr	Ord	Dist	As genome	A. atlantica	A. brevis	A. hirtula	A. hispanica	A. nuda	A. strigosa	A. wiestii	Al_genome (A. longiglumis)	AB-1 genome	A. abyssinica	A. barbata	A. vaviloviana	ACD genome	A. fatua	Avena x glabrata	Avena x haussknechtii	A. hybrida	A. occidentalis	A. sativa	A. sterilis	AC(DC) genome	A. insularis	A. maroccana	A. murphyi	AB-2 genome	C genome	A. clauda	A. eriantha	A. ventricosa	CmCm genome	Ac/d genome	A. canariensis	A. damascena	A. lusitanica
avgbs_120637.1	Mrg01	1	-11.8	-	-	-	-	-	-	-	-	-	-	-	-	-	AB	A	A	A	A	A	AB	A	A	A	-	-	-	-	-	-	-	-	-	-	-	-
avgbs2_59774.1		1	-0.6	-	-	-	-	-	-	-	-	-	-	-	-	-	AB	AB	A	A	AB	AB	AB	A	A	A	-	-	-	-	-	-	-	-	-	-	-	-
avgbs_cluster_33807.1		1	0	BC	B	-	B	-	-	C	-	-	B	B	B	B	AB	B	-	-	B	AC	AB	AB	B	-	B	B	B	-	-	-	-	-	-	-	-	-
avgbs2_165572.1		1	0	BC	B	-	B	-	-	C	-	-	B	B	B	B	AB	B	-	-	B	AC	AB	AB	B	-	B	B	B	-	-	-	-	-	-	-	-	-
avgbs_cluster_5447.1		1	5.2	-	-	-	-	-	-	-	-	B	-	-	-	-	BC	BC	B	B	BC	B	AB	BC	BC	C	B	B	B	-	-	-	-	-	-	-	-	-
avgbs2_27693.1		1	5.2	-	-	-	-	-	-	-	-	B	-	-	-	-	AB	B	B	B	B	B	AB	B	B	-	B	B	B	-	-	-	-	-	-	-	-	-
avgbs_13481.1		1	5.3	-	-	-	-	-	-	-	-	-	-	-	-	-	AB	AB	-	A	B	AB	AB	AB	B	B	-	-	-	-	-	-	-	-	-	-	-	-
avgbs_cluster_14732.1		1	6.1	-	-	-	-	-	-	-	-	-	-	-	-	-	AB	AB	A	A	AB	AB	AB	AB	AB	AB	-	A	-	-	-	-	-	-	-	-	-	-
avgbs_cluster_4407.1		1	6.1	B	B	B	B	B	B	B	B	B	AB	AB	AB	AB	AB	AB	AB	A	B	AB	AB	AB	AB	B	-	A	B	-	-	-	-	-	-	-	-	-
avgbs2_43392.1		1	7.9	A	A	A	A	-	-	A	A	A	A	A	A	A	AB	A	A	B	A	A	AB	AB	A	A	-	A	A	-	-	-	-	-	-	-	-	-
avgbs2_177182.1		1	8.9	-	-	-	-	-	-	-	-	-	-	-	-	-	BCD	D	C	C	A	B	CD	BC	C	C	-	-	-	-	-	-	-	-	-	-	-	-
avgbs_427996.1		1	9.5	-	-	-	-	-	-	-	-	-	-	-	-	B	AB	B	AB	A	B	AB	AB	AB	AB	AB	-	B	-	-	-	-	-	-	-	-	-	-
avgbs2_30992.1		1	9.5	-	-	-	-	-	-	-	-	-	-	-	-	B	AB	B	AB	A	B	AB	AB	AB	AB	AB	-	B	-	-	-	-	-	-	-	-	-	-
avgbs_407016.1		1	10.2	B	-	-	B	-	-	-	-	-	-	-	-	-	AB	AB	A	B	AB	A	AB	AB	A	A	A	A	-	-	-	-	-	-	-	-	-	-
avgbs_cluster_36105.1		1	10.6	-	-	-	-	-	-	-	-	-	-	-	-	-	ABC	-	C	C	A	B	ABC	BC	C	C	-	-	-	-	-	-	-	-	-	-	-	-
avgbs_110713.1		1	11.3	B	B	B	B	B	B	B	B	B	B	B	B	B	AB	AB	AB	B	AB	A	AB	AB	B	B	B	-	B	-	-	-	-	-	-	-	-	-
avgbs_cluster_20725.1		1	11.3	-	-	-	-	-	-	-	-	-	-	-	-	-	C	-	-	-	-	-	C	-	-	-	-	-	-	-	-	-	-	-	-	-	-	-
avgbs2_130481.2		1	11.3	B	B	B	-	B	B	B	B	B	B	B	B	B	AB	AB	B	-	AB	B	A	B	B	B	B	B	B	-	-	-	-	-	-	-	-	-
avgbs2_31344.1		1	12	-	-	-	-	-	-	-	-	-	-	-	-	-	AB	B	B	-	B	AB	AB	A	A	-	-	A	-	-	-	-	-	-	-	-	-	-
avgbs_74977.1		1	12.4	B	-	-	-	-	-	-	B	-	-	-	-	-	B	B	B	B	B	B	B	AB	B	B	B	B	-	-	-	-	-	-	-	-	-	-
avgbs2_114319.1		1	12.4	B	-	-	-	-	-	-	B	-	-	-	-	-	B	B	B	B	B	B	B	AB	B	B	B	B	-	-	-	-	-	-	-	-	-	-
avgbs_105828.1		1	12.5	-	-	-	-	-	-	-	-	-	-	-	-	-	B	B	B	B	B	AB	B	B	B	B	B	-	-	-	-	-	-	-	-	-	-	-
avgbs_213052.1		1	12.7	B	B	-	-	-	-	-	-	-	B	B	B	B	AB	AB	B	B	B	B	AB	AB	B	B	B	B	-	-	-	-	-	-	-	-	-	-
avgbs_220054.1		1	12.9	-	-	-	-	-	-	-	-	-	A	A	A	A	AB	AB	A	A	A	AB	AB	AB	AB	A	B	A	A	-	-	-	-	-	-	-	-	-
avgbs_33904.1		1	12.9	-	-	-	-	-	-	-	-	-	-	-	-	-	AB	AB	B	-	AB	B	AB	B	-	-	-	-	-	-	-	-	-	-	-	-	-	-
avgbs_cluster_23917.1		1	12.9	C	-	-	-	-	-	C	-	-	-	-	-	-	AB	B	-	-	-	B	AB	B	B	B	-	-	-	-	-	-	-	-	-	-	-	-
avgbs_cluster_2419.1		1	12.9	-	-	-	-	-	-	-	-	-	-	-	-	-	ABCD	BCD	AB	B	BCD	CD	ABCD	BCD	C	C	C	-	-	-	-	-	-	-	-	-	-	-
avgbs_cluster_32196.1		1	12.9	B	-	-	-	-	-	-	-	-	-	-	-	-	AB	AB	B	B	B	B	AB	B	B	B	B	B	B	-	-	-	-	-	-	-	-	-
avgbs2_1095.1		1	12.9	-	-	-	-	-	-	-	-	-	B	B	B	B	ABC	ABC	BC	C	AB	BC	ABC	BC	BC	BC	BC	-	B	-	-	-	-	-	B	-	B	B
avgbs2_111730.1		1	12.9	C	-	-	-	-	-	C	-	-	-	-	-	-	AB	B	-	-	-	B	AB	B	B	B	-	-	-	-	-	-	-	-	-	-	-	-
avgbs2_12288.1		1	12.9	-	-	-	-	-	-	-	-	-	-	-	-	-	ABCD	BCD	AB	B	BCD	CD	ABCD	BCD	C	C	C	-	-	-	-	-	-	-	-	-	-	-
avgbs2_156991.1		1	12.9	B	-	-	-	-	-	-	-	-	-	-	-	-	AB	AB	B	B	B	B	AB	B	B	B	B	B	B	-	-	-	-	-	-	-	-	-
avgbs2_17899.1		1	12.9	-	-	-	-	-	-	-	-	-	B	-	B	-	AB	AB	B	B	BC	AB	AB	AB	AB	A	B	B	-	-	-	-	-	-	-	-	-	-
avgbs2_47818.1		1	12.9	B	-	-	-	-	-	B	-	-	-	-	-	-	ABC	ABC	AB	A	BC	B	BC	AB	AB	AB	AB	B	-	-	-	-	-	-	C	C	-	-
avgbs_103695.1		1	15.3	-	-	-	-	-	-	-	-	-	-	-	-	-	AB	B	B	A	B	B	AB	B	B	B	-	B	-	-	-	-	-	-	-	-	-	-
avgbs_cluster_7912.1		1	15.4	-	-	-	-	-	-	-	-	-	B	B	B	B	AB	B	AB	B	B	B	AB	B	B	B	B	-	-	-	-	-	-	-	B	-	B	-
avgbs2_43015.1		1	15.4	-	-	-	-	-	-	-	-	-	B	B	B	B	AB	B	AB	B	B	B	AB	B	B	B	B	-	-	-	-	-	-	-	B	-	B	-
avgbs_cluster_12511.1		1	15.6	-	-	-	-	-	-	-	-	-	-	-	-	-	AB	B	-	-	B	B	AB	-	-	-	-	-	-	-	-	-	-	-	-	-	-	-
avgbs_cluster_14412.1		1	15.7	-	-	-	-	-	-	-	-	A	-	-	-	-	AB	AB	B	-	AB	AB	AB	AB	AB	A	A	B	-	A	-	-	-	-	-	-	-	-
avgbs2_70254.1		1	15.7	-	-	-	-	-	-	-	-	A	-	-	-	-	AB	AB	B	-	AB	AB	AB	AB	AB	A	A	B	-	A	-	-	-	-	-	-	-	-
avgbs_cluster_17734.1		1	16	-	-	-	-	-	-	-	-	-	-	-	-	-	AB	A	A	A	A	A	AB	A	A	A	A	A	-	-	-	-	-	-	-	-	-	-
avgbs2_84760.1		1	16	-	-	-	-	-	-	-	-	-	-	-	-	-	AB	A	A	A	A	A	AB	A	A	A	A	A	-	-	-	-	-	-	-	-	-	-
avgbs_73544.1		1	16.3	-	-	-	-	-	-	-	-	-	-	-	-	-	B	B	-	-	B	B	B	B	-	-	-	-	-	-	-	-	-	-	-	-	-	-
avgbs_cluster_52587.1		1	16.3	B	-	-	-	-	-	-	-	-	-	-	-	-	AB	AB	AB	B	A	AB	AB	B	AB	AB	B	B	-	-	-	-	-	-	-	-	-	-
avgbs2_102068.1		1	16.3	-	-	-	-	-	-	-	-	-	-	-	-	-	ABC	AC	C	C	AB	B	ABC	ABC	ABC	AC	C	B	-	-	-	-	-	-	A	-	A	A
avgbs2_132026.1		1	17	A	A	-	-	-	-	-	-	-	A	A	-	A	AB	AB	AB	A	AB	AB	AB	AB	A	A	A	A	A	-	-	-	-	-	-	-	-	-
avgbs_cluster_37911.1		1	18.2	-	-	-	-	-	-	-	-	-	-	-	-	-	B	-	-	-	-	B	B	B	-	-	-	-	-	-	-	-	-	-	-	-	-	-
avgbs2_185535.1		1	18.2	-	-	-	-	-	-	-	-	-	-	-	-	-	B	-	-	-	-	B	B	B	-	-	-	-	-	-	-	-	-	-	-	-	-	-
avgbs_81618.1		1	19.5	-	-	-	-	-	-	-	-	-	A	A	A	A	AB	A	A	-	A	A	AB	A	A	A	-	-	-	-	-	-	-	-	-	-	-	-
avgbs_cluster_20054.1		1	19.5	-	-	-	-	-	-	-	-	-	-	-	-	-	AB	AB	B	B	-	AB	AB	B	A	A	-	-	-	-	-	-	-	-	-	-	-	-
avgbs_cluster_3600.1		1	19.5	B	-	-	-	-	-	B	B	B	B	-	B	-	AB	B	B	B	B	AB	AB	AB	B	B	B	-	-	-	-	-	-	-	-	-	-	-
avgbs_cluster_3801.1		1	19.5	-	-	-	-	-	-	-	-	-	-	-	-	-	AB	B	B	-	B	B	AB	B	-	-	-	-	-	-	-	-	-	-	-	-	-	-
avgbs_cluster_41342.1		1	19.5	A	-	-	-	-	-	A	-	-	-	-	-	-	A	A	A	A	A	A	A	A	A	A	-	A	-	-	-	-	-	-	-	-	-	-
avgbs2_111600.1		1	19.5	-	-	-	A	-	-	-	-	-	-	-	-	-	ABC	AB	AB	B	A	AC	AB	ABC	AB	B	A	-	-	-	-	-	-	-	-	-	-	-
avgbs2_172372.1		1	19.5	A	A	A	A	A	A	A	A	A	AB	AB	AB	AB	AB	AB	B	B	AB	B	AB	AB	B	B	B	B	-	-	-	-	-	-	-	-	-	-
avgbs2_69847.1		1	19.5	A	-	-	-	-	-	A	-	-	-	-	-	-	A	A	A	A	A	A	A	A	A	A	-	A	-	-	-	-	-	-	-	-	-	-
avgbs2_95338.1		1	19.5	-	-	-	-	-	-	-	-	-	-	-	-	-	AB	AB	B	B	-	AB	AB	B	A	A	-	-	-	-	-	-	-	-	-	-	-	-
avgbs_14855.1		1	20.7	B	B	B	-	-	B	B	B	B	B	B	B	B	B	B	B	B	B	B	B	B	B	B	B	-	B	-	-	-	-	-	B	-	B	B
avgbs2_18889.1		1	20.7	-	-	-	-	-	-	-	-	-	-	-	-	-	AB	AB	AB	A	AB	AB	AB	AB	AB	A	B	B	-	-	-	-	-	-	-	-	-	-
avgbs_117667.1		1	21.7	-	-	-	-	-	-	-	-	-	-	-	-	-	AB	AB	AB	A	AB	A	AB	AB	-	-	-	-	-	-	-	-	-	-	-	-	-	-
avgbs_119048.1		1	21.7	-	-	-	-	-	-	-	-	-	-	-	-	-	A	A	-	A	A	A	A	A	A	A	-	A	-	-	-	-	-	-	-	-	-	-
avgbs_121169.1		1	21.7	-	-	-	-	-	-	-	-	-	-	-	-	-	AB	B	B	B	B	B	AB	AB	AB	AB	A	-	-	-	-	-	-	-	-	-	-	-
avgbs_4798.1		1	21.7	-	-	-	-	-	-	-	-	-	-	-	-	-	AB	AB	B	B	A	AB	AB	AB	A	A	A	-	-	-	-	-	-	-	-	-	-	-
avgbs_cluster_12453.1		1	21.7	-	-	-	-	-	-	-	-	-	-	-	-	-	AB	A	A	A	A	A	AB	A	A	A	A	-	-	-	-	-	-	-	-	-	-	-
avgbs_cluster_27885.1		1	21.7	-	-	-	-	-	-	-	-	-	-	-	-	-	BC	B	BC	B	B	AB	BC	B	-	-	-	-	-	-	-	-	-	-	-	-	-	-
avgbs_cluster_40830.1		1	21.7	-	-	-	-	-	-	-	-	-	-	-	-	-	AB	B	-	A	B	AC	AB	ABC	B	B	B	-	-	-	-	-	-	-	-	-	-	-
avgbs2_112408.2		1	21.7	B	B	-	B	B	-	-	-	-	B	B	B	B	AB	AB	A	A	A	AB	AB	AB	AB	AB	-	-	-	-	-	-	-	-	-	-	-	-
avgbs2_132477.1		1	21.7	-	-	-	-	-	-	-	-	-	-	-	-	-	AB	A	AB	A	A	A	AB	A	-	-	-	-	-	-	-	-	-	-	-	-	-	-
avgbs2_59456.1		1	21.7	A	-	A	-	-	A	A	-	-	-	-	-	-	AB	AB	AB	B	B	B	AB	AB	AB	B	AB	A	B	-	-	-	-	-	B	B	B	B
avgbs2_65817.1		1	21.7	A	-	-	-	-	-	A	-	-	A	A	A	A	AB	A	AB	A	A	A	AB	A	A	A	A	-	A	-	-	-	-	-	A	A	A	A
avgbs_cluster_32576.1		1	22.5	A	-	A	A	A	A	A	A	-	A	A	A	A	AB	AB	A	A	A	AB	A	AB	A	A	A	A	-	-	-	-	-	-	-	-	-	-
avgbs_cluster_11708.1		1	22.7	-	-	-	-	-	-	-	-	-	-	-	-	-	AB	AB	AB	A	B	B	AB	AB	AB	AB	A	A	-	-	-	-	-	-	-	-	-	-
avgbs2_62767.1		1	22.7	-	-	-	-	-	-	-	-	-	-	-	-	-	AB	AB	AB	A	B	AB	AB	AB	AB	AB	-	-	-	-	-	-	-	-	-	-	-	-
avgbs_14437.1		1	22.8	-	-	-	-	-	-	-	-	-	-	-	-	-	A	A	A	-	A	A	A	A	A	-	-	A	-	-	-	-	-	-	A	-	-	A
avgbs_69900.1		1	22.8	B	-	-	-	-	-	B	-	-	-	-	-	-	AB	AB	AB	B	A	AB	AB	AB	B	B	B	-	-	-	-	-	-	-	-	-	-	-
avgbs_80829.1		1	22.8	-	-	-	-	-	-	-	-	-	-	-	-	-	AB	A	-	B	A	A	AB	A	-	-	-	-	-	-	-	-	-	-	-	-	-	-
avgbs_cluster_10807.1		1	22.8	-	-	-	-	-	-	-	-	-	-	-	-	-	AB	A	A	B	A	AB	AB	AB	A	A	-	A	-	-	-	-	-	-	-	-	-	-
avgbs_cluster_42313.1		1	22.8	-	-	-	-	-	-	-	-	-	-	-	-	-	AB	AB	A	A	A	A	AB	A	A	A	-	A	-	-	-	-	-	-	-	-	-	-
avgbs2_144940.1		1	22.8	-	-	-	-	-	-	-	-	-	-	-	-	-	AB	AB	A	A	A	A	AB	A	A	A	-	A	-	-	-	-	-	-	-	-	-	-
avgbs_100354.1		1	23.8	-	-	-	-	-	-	-	-	-	-	-	-	-	B	B	B	B	B	B	B	B	B	B	-	-	B	-	-	-	-	-	B	B	B	B
avgbs_108172.1		1	23.8	-	-	-	-	-	-	-	-	-	-	-	-	-	B	B	B	B	B	AB	B	AB	B	B	B	-	-	-	-	-	-	-	-	-	-	-
avgbs_109074.1		1	23.8	-	-	-	-	-	-	-	-	-	-	-	-	-	AB	AB	B	B	AB	B	AB	AB	A	A	-	-	-	-	-	-	-	-	-	-	-	-
avgbs_15951.1		1	23.8	-	-	-	-	-	-	-	-	-	B	B	B	B	AB	AB	B	B	B	AB	AB	AB	B	B	B	B	B	-	-	-	-	-	B	-	B	B
avgbs_18481.1		1	23.8	B	-	-	B	-	-	-	-	-	B	-	B	-	AB	B	A	A	B	B	AB	AB	AB	-	AB	A	B	-	-	-	-	-	-	-	-	-
avgbs_201229.1		1	23.8	A	-	-	-	-	-	-	-	-	-	-	-	-	AB	AB	AB	B	B	B	AB	B	AB	AB	AB	B	A	-	-	-	-	-	-	-	-	-
avgbs_214958.1		1	23.8	-	-	-	-	-	-	-	-	-	A	A	A	A	AB	AB	A	A	AB	A	AB	AB	A	A	A	-	-	-	-	-	A	A	A	-	A	A
avgbs_220891.1		1	23.8	A	-	-	-	-	-	A	-	-	-	-	-	-	AB	A	A	A	-	A	AB	A	A	A	A	-	A	-	-	-	-	-	A	-	-	A
avgbs_316956.1		1	23.8	-	-	-	-	-	-	-	-	-	-	-	-	-	AB	B	B	A	-	B	AB	AB	-	-	-	-	-	-	-	-	-	-	-	-	-	-
avgbs_53033.1		1	23.8	-	-	-	-	-	-	-	-	A	-	-	-	-	AB	AB	AB	B	B	B	AB	AB	B	B	-	-	-	-	-	-	-	-	-	-	-	-
avgbs_64344.1		1	23.8	-	-	-	-	-	-	-	-	-	-	-	-	-	AB	B	B	B	B	AB	B	AB	B	B	B	-	-	-	-	-	-	-	-	-	-	-
avgbs_6900.1		1	23.8	-	-	-	-	-	-	-	-	-	-	-	-	-	AB	B	B	A	B	B	AB	AB	B	B	-	-	-	-	-	-	-	-	-	-	-	-
avgbs_6K_73494.1		1	23.8	-	-	-	-	-	-	-	-	-	-	-	-	-	A	A	-	A	A	A	A	A	A	A	A	-	-	-	-	-	-	-	-	-	-	-
avgbs_71207.1		1	23.8	-	-	-	-	-	-	-	-	-	-	-	-	-	AB	AB	A	A	B	B	AB	AB	AB	A	AB	B	-	-	-	-	-	-	-	-	-	-
avgbs_75646.1		1	23.8	-	-	-	-	-	-	-	-	-	-	-	-	-	AB	AB	-	-	A	A	AB	A	A	-	A	-	-	-	-	-	-	-	-	-	-	-
avgbs_78525.1		1	23.8	-	-	-	-	-	-	-	-	-	-	-	-	-	AB	A	-	-	A	A	AB	A	-	-	-	-	-	-	-	-	-	-	-	-	-	-
avgbs_79034.1		1	23.8	-	-	-	-	-	-	-	-	-	-	-	-	-	AB	B	B	B	B	B	AB	AB	B	B	B	-	B	-	-	-	-	-	-	-	-	-
avgbs_86121.1		1	23.8	-	-	-	-	-	-	-	-	-	-	-	-	-	AB	B	B	A	B	AB	AB	AB	AB	B	-	A	-	-	-	-	-	-	-	-	-	-
avgbs_98380.1		1	23.8	B	-	-	-	-	-	B	-	-	-	-	-	-	AB	B	B	A	-	B	AB	AB	B	B	-	B	-	-	-	-	-	-	-	-	-	-
avgbs_98416.1		1	23.8	-	-	-	-	-	-	-	-	-	-	-	-	-	AB	AB	B	A	AB	AB	AB	AB	B	B	B	B	-	-	-	-	-	-	-	-	-	-
avgbs_cluster_13148.1		1	23.8	-	-	-	-	-	-	-	-	-	-	-	-	-	AB	AB	AB	A	AB	AB	AB	AB	B	B	B	-	-	-	-	-	-	-	-	-	-	-
avgbs_cluster_15699.1		1	23.8	-	-	-	-	-	-	-	-	-	-	-	-	-	AB	B	B	A	B	B	AB	AB	A	-	A	A	-	-	-	-	-	-	-	-	-	-
avgbs_cluster_16433.1		1	23.8	-	-	-	-	-	-	-	-	-	-	-	-	-	ABC	AC	AC	C	BC	AB	ABC	ABC	A	-	A	-	A	-	-	-	-	-	A	A	-	-
avgbs_cluster_21318.1		1	23.8	-	-	-	-	-	-	-	-	-	-	-	-	-	AC	AC	A	-	-	-	AC	AB	C	C	-	C	-	-	-	-	-	-	-	-	-	-
avgbs_cluster_21864.1		1	23.8	A	A	-	A	A	A	A	-	-	A	A	A	A	AB	AB	B	A	B	AB	AB	AB	A	A	-	-	-	-	-	-	-	-	-	-	-	-
avgbs_cluster_24620.1		1	23.8	B	B	B	B	B	B	B	B	-	B	-	B	-	B	B	B	B	B	AB	B	B	-	-	-	-	-	-	-	-	-	-	-	-	-	-
avgbs_cluster_28109.1		1	23.8	-	-	-	-	-	-	-	-	-	-	-	-	-	ABC	AC	AB	B	AC	AB	ABC	ABC	BC	BC	B	-	-	-	-	-	-	-	-	-	-	-
avgbs_cluster_31666.1		1	23.8	-	-	-	-	-	-	-	-	-	-	-	-	-	AB	B	B	-	B	AB	AB	AB	B	B	-	B	-	-	-	-	-	-	-	-	-	-
avgbs_cluster_31982.1		1	23.8	-	-	-	-	-	-	-	-	A	-	-	-	-	AB	AB	B	A	AB	B	AB	AB	A	A	A	-	-	-	-	-	-	-	-	-	-	-
avgbs_cluster_37298.1		1	23.8	-	-	-	-	-	-	-	-	-	-	-	-	-	B	B	B	B	B	AB	AB	B	B	B	-	B	-	-	-	-	-	-	-	-	-	-
avgbs_cluster_37526.1		1	23.8	B	-	-	B	-	-	-	-	-	B	B	B	B	ABC	AC	AC	C	AC	ABC	ABC	ABC	BC	C	C	B	-	-	-	-	-	-	-	-	-	-
avgbs_cluster_37883.1		1	23.8	A	-	A	-	A	A	A	A	-	-	-	-	-	AB	B	B	A	B	AB	AB	AB	A	-	-	A	-	-	-	-	-	-	-	-	-	-
avgbs_cluster_38109.1		1	23.8	A	-	-	-	-	-	-	-	-	-	-	-	-	AB	AB	B	-	A	AB	AB	AB	B	B	B	-	-	-	-	-	-	-	-	-	-	-
avgbs_cluster_38333.1		1	23.8	-	-	-	-	-	-	-	-	-	-	-	-	-	BC	BC	B	B	C	AB	BC	ABC	B	B	B	B	-	-	-	-	-	-	-	-	-	-
avgbs_cluster_42406.2		1	23.8	-	-	-	-	-	-	-	-	-	-	-	-	-	AB	A	A	B	A	A	AB	AB	AB	A	B	-	-	-	-	-	-	-	-	-	-	-
avgbs_cluster_7218.1		1	23.8	-	-	-	-	-	-	-	-	-	-	-	-	-	ABC	C	-	-	C	AC	BC	AC	C	C	-	-	-	-	-	-	-	-	-	-	-	-
avgbs_cluster_7944.1		1	23.8	B	-	B	B	B	B	B	B	-	-	-	-	-	AB	AB	AB	B	B	B	AB	AB	AB	AB	-	-	-	-	-	-	-	-	-	-	-	-
avgbs_cluster_8790.1		1	23.8	-	-	-	-	-	-	-	-	-	-	-	-	-	AB	AB	B	B	AB	AB	AB	AB	AB	AB	A	B	-	-	-	-	-	-	-	-	-	-
avgbs2_100471.1		1	23.8	-	-	-	-	-	-	-	-	-	-	-	-	-	AC	AC	A	-	-	-	AC	AB	C	C	-	C	-	-	-	-	-	-	-	-	-	-
avgbs2_102774.1		1	23.8	A	A	-	A	A	A	A	-	-	A	A	A	A	AB	AB	B	A	B	AB	AB	AB	A	A	-	-	-	-	-	-	-	-	-	-	-	-
avgbs2_109077.1		1	23.8	-	-	-	-	-	-	-	-	-	-	-	-	-	AB	AB	A	A	B	B	AB	AB	AB	A	AB	B	-	-	-	-	-	-	-	-	-	-
avgbs2_115125.2		1	23.8	B	B	B	B	B	B	B	B	-	B	-	B	-	B	B	B	B	B	AB	B	B	-	-	-	-	-	-	-	-	-	-	-	-	-	-
avgbs2_116495.1		1	23.8	-	-	-	-	-	-	-	-	-	-	-	-	-	AB	AB	A	A	AB	A	AB	AB	B	B	-	-	-	-	-	-	-	-	-	-	-	-
avgbs2_124984.1		1	23.8	-	-	-	-	-	-	-	-	-	A	A	A	A	AB	AB	AB	B	A	AB	AB	AB	AB	AB	B	-	-	-	-	-	-	-	-	-	-	-
avgbs2_153526.1		1	23.8	-	-	-	-	-	-	-	-	-	-	-	-	-	BC	C	C	-	C	BC	BC	BC	C	C	-	C	-	-	-	-	-	-	-	-	-	-
avgbs2_155829.2		1	23.8	C	-	-	-	-	C	-	-	-	-	-	-	-	ABC	AC	AC	C	AC	AC	ABC	ABC	BC	BC	C	-	-	-	-	-	-	-	-	-	-	-
avgbs2_156096.1		1	23.8	-	-	-	-	-	-	-	-	A	-	-	-	-	AB	AB	B	A	AB	B	AB	AB	A	A	A	-	-	-	-	-	-	-	-	-	-	-
avgbs2_183655.1		1	23.8	B	-	-	B	-	-	-	-	-	B	B	B	B	ABC	AC	AC	C	AC	ABC	ABC	ABC	BC	C	C	B	-	-	-	-	-	-	-	-	-	-
avgbs2_24183.1		1	23.8	-	-	-	-	-	-	-	-	-	-	-	-	-	AB	AB	A	B	AB	A	AB	AB	AB	AB	-	-	-	-	-	-	-	-	-	-	-	-
avgbs2_31195.1		1	23.8	-	-	-	-	-	-	-	-	-	B	B	B	B	AB	AB	B	B	B	AB	AB	AB	B	B	B	B	B	-	-	-	-	-	B	-	B	B
avgbs2_32902.1		1	23.8	B	-	B	-	-	-	-	-	-	-	-	-	-	AB	B	B	B	B	AB	AB	AB	AB	B	A	B	-	-	-	-	-	-	-	-	-	-
avgbs2_33381.1		1	23.8	B	-	-	-	-	-	-	-	-	B	B	B	B	B	B	B	-	B	B	B	B	B	B	B	B	B	-	-	-	-	-	-	-	-	-
avgbs2_37121.1		1	23.8	-	-	-	-	-	-	-	-	-	-	-	-	-	AB	AB	B	B	AB	AB	AB	AB	AB	AB	B	-	B	-	-	-	-	-	B	-	B	B
avgbs2_39399.1		1	23.8	-	-	-	-	-	-	-	-	-	-	-	-	-	AB	AB	AB	A	A	A	AB	A	AB	AB	AB	A	B	-	-	-	-	-	-	-	-	-
avgbs2_5855.2		1	23.8	-	-	-	-	-	-	-	-	-	-	-	-	-	AB	A	A	B	A	A	AB	AB	AB	A	B	-	-	-	-	-	-	-	-	-	-	-
avgbs2_75815.1		1	23.8	-	-	-	-	-	-	-	-	-	-	-	-	-	AB	B	B	A	B	B	AB	AB	A	-	A	A	-	-	-	-	-	-	-	-	-	-
avgbs2_91546.1		1	23.8	A	-	-	-	-	-	-	-	A	A	A	A	A	AB	A	A	-	A	AB	AB	AB	A	A	A	-	-	-	-	-	-	-	A	-	A	-
avgbs_cluster_32373.1		1	24.1	-	-	-	-	-	-	-	-	-	-	-	-	-	BC	-	-	B	C	-	BC	BC	-	-	-	-	-	-	-	-	-	-	-	-	-	-
avgbs2_45995.1		1	24.1	-	-	-	-	-	-	-	-	-	A	A	A	A	A	A	A	A	A	A	A	A	A	-	A	A	-	-	-	-	-	-	-	-	-	-
avgbs_123877.1		1	24.3	-	-	-	-	-	-	-	-	-	-	-	-	-	AB	B	B	A	B	B	AB	AB	-	-	-	-	-	-	-	-	-	-	-	-	-	-
avgbs_200564.1		1	24.3	-	-	-	-	-	-	-	-	-	-	-	-	-	AB	B	B	A	B	B	AB	AB	-	-	-	-	-	-	-	-	-	-	-	-	-	-
avgbs_cluster_13392.1		1	24.3	B	B	B	B	B	B	B	B	B	B	B	B	B	AB	B	B	A	B	AB	AB	AB	B	B	B	-	B	-	-	-	-	-	-	-	-	-
avgbs_cluster_4203.1		1	24.3	-	-	-	-	-	-	-	-	A	-	-	-	-	AB	A	A	B	A	AB	AB	AB	-	-	-	-	-	-	-	-	-	-	-	-	-	-
avgbs2_66379.1		1	24.3	B	B	B	B	B	B	B	B	B	B	B	B	B	AB	B	B	A	B	AB	AB	AB	B	B	B	-	B	-	-	-	-	-	-	-	-	-
avgbs_cluster_109.1		1	25.1	-	-	-	-	-	-	-	-	-	-	-	-	-	B	-	-	B	-	B	B	B	B	-	B	B	-	-	-	-	-	-	-	-	-	-
avgbs_cluster_30981.1		1	25.1	-	-	-	-	-	-	-	-	-	-	-	-	-	AB	AB	B	A	AB	A	AB	A	B	B	B	B	-	-	-	-	-	-	-	-	-	-
avgbs2_101231.1		1	25.1	-	-	-	-	-	-	-	-	-	-	-	-	-	B	-	-	B	-	B	B	B	B	-	B	B	-	-	-	-	-	-	-	-	-	-
avgbs_107043.1		1	25.5	-	-	-	-	-	-	-	-	-	-	-	-	-	B	B	B	B	B	B	AB	B	B	B	-	-	-	-	-	-	-	-	-	-	-	-
avgbs_cluster_23494.1		1	25.5	B	-	-	-	-	-	B	-	-	-	-	-	-	AB	AB	A	A	AB	B	AB	AB	B	B	-	B	B	-	-	-	-	-	-	-	-	-
avgbs2_109910.1		1	25.5	B	-	-	-	-	-	B	-	-	-	-	-	-	AB	AB	A	A	AB	B	AB	AB	B	B	-	B	B	-	-	-	-	-	-	-	-	-
avgbs2_40457.2		1	25.5	A	A	-	-	-	-	-	-	-	-	-	-	-	AB	AB	A	A	B	AB	AB	AB	AB	B	AB	B	-	-	-	-	-	-	A	-	A	A
avgbs2_63068.1		1	25.5	-	-	-	-	-	-	-	-	-	-	-	-	-	ABC	AB	A	A	AB	A	ABC	AB	A	A	A	-	-	-	-	-	-	-	-	-	-	-
avgbs_224563.1		1	25.6	-	-	-	-	-	-	-	-	-	-	-	-	-	A	-	-	-	-	-	A	-	-	-	-	-	-	-	-	-	-	-	-	-	-	-
avgbs_126130.1		1	27.9	-	-	-	-	-	-	-	-	-	-	-	-	-	AB	A	A	A	AB	AB	AB	AB	A	A	A	-	-	-	-	-	-	-	-	-	-	-
avgbs_230325.1		1	27.9	A	-	-	-	-	-	A	-	-	-	-	-	-	AB	AB	B	B	AB	AB	AB	AB	AB	A	-	B	-	-	-	-	-	-	-	-	-	-
avgbs_50746.1		1	27.9	-	-	-	-	-	-	-	-	-	-	-	-	-	AB	AB	B	B	B	AB	AB	AB	B	B	B	-	-	-	-	-	-	-	-	-	-	-
avgbs_cluster_18955.1		1	27.9	-	-	-	-	-	-	-	-	-	-	-	-	-	AB	-	-	B	-	-	AB	B	B	B	-	-	-	-	-	-	-	-	-	-	-	-
avgbs_cluster_36106.1		1	27.9	-	-	-	-	-	-	-	-	-	-	-	-	-	AB	A	A	A	A	A	AB	A	A	-	-	A	-	-	-	-	-	-	-	-	-	-
avgbs_cluster_6762.1		1	27.9	-	-	-	-	-	-	-	-	-	-	-	-	-	AB	A	-	B	A	A	AB	A	-	-	-	-	-	-	-	-	-	-	-	-	-	-
avgbs2_183725.1		1	27.9	-	-	-	-	-	-	-	-	-	-	-	-	-	AB	A	A	A	A	A	AB	A	A	-	-	A	-	-	-	-	-	-	-	-	-	-
avgbs2_90293.1		1	27.9	-	-	-	-	-	-	-	-	-	-	-	-	-	AB	-	-	B	-	-	AB	B	B	B	-	-	-	-	-	-	-	-	-	-	-	-
avgbs_120103.1		1	30.6	-	-	-	-	-	-	-	-	-	-	-	-	-	AB	-	B	B	-	B	AB	B	A	A	-	-	-	-	-	-	-	-	-	-	-	-
avgbs_cluster_25800.1		1	30.6	-	-	-	-	-	-	-	-	-	-	-	-	-	AB	-	-	-	-	-	A	A	-	-	-	-	-	-	-	-	-	-	-	-	-	-
avgbs_cluster_25685.1		1	31.6	-	-	-	-	-	-	-	-	-	-	-	-	-	AB	AB	B	-	AB	B	AB	B	B	B	B	-	-	-	-	-	-	-	-	-	-	-
avgbs_204073.1		1	31.7	-	-	-	-	-	-	-	-	-	-	-	-	-	AB	A	AB	A	A	A	AB	AB	A	A	-	-	-	-	-	-	-	-	-	-	-	-
avgbs_245421.1		1	31.7	-	-	-	-	-	-	-	-	A	A	A	A	A	AB	A	A	B	A	AB	AB	AB	A	A	-	A	-	-	-	-	-	-	-	-	-	-
avgbs_97250.1		1	31.7	B	-	-	-	-	-	B	-	-	-	-	-	-	AB	B	B	A	AB	AB	AB	AB	B	B	-	B	-	-	-	-	-	-	B	-	B	-
avgbs_cluster_20835.1		1	31.7	B	AB	B	B	B	B	B	B	B	AB	A	AB	A	AB	AB	AB	B	A	A	AB	AB	AB	B	B	A	-	-	-	-	-	-	-	-	-	-
avgbs_cluster_34267.1		1	31.7	-	-	-	-	-	-	-	-	-	-	-	-	-	AB	AB	AB	B	A	A	AB	AB	AB	A	B	-	-	-	-	-	-	-	-	-	-	-
avgbs_cluster_45941.1		1	31.7	A	-	-	-	-	-	-	-	-	B	-	B	-	AB	AB	A	A	AB	AB	AB	AB	AB	AB	A	A	A	-	-	-	-	-	B	-	B	-
avgbs_cluster_4606.1		1	31.7	AB	-	-	-	-	-	-	-	-	-	-	-	-	AB	AB	AB	A	AB	AB	AB	AB	AB	AB	-	AB	-	B	B	B	B	AB	-	-	-	-
avgbs_cluster_498.1		1	31.7	-	-	-	-	-	-	-	-	-	-	-	-	-	B	B	-	-	-	-	AB	B	-	-	-	-	-	-	-	-	-	-	-	-	-	-
avgbs_cluster_5204.1		1	31.7	-	-	-	-	-	-	-	-	-	-	-	-	-	AB	AB	AB	A	B	B	AB	AB	A	A	-	-	-	-	-	-	-	-	-	-	-	-
avgbs_cluster_9800.1		1	31.7	-	-	-	-	-	-	-	-	A	B	-	B	-	AB	AB	AB	A	B	AB	AB	AB	B	B	B	B	-	-	-	-	-	-	-	-	-	-
avgbs2_109348.1		1	31.7	A	AB	A	A	A	A	A	A	A	A	A	A	A	AB	AB	AB	B	A	A	AB	AB	AB	AB	B	B	B	A	A	A	A	-	-	-	-	-
avgbs2_125282.1		1	31.7	-	-	-	-	-	-	-	-	-	-	-	-	-	AB	AB	AB	A	B	B	AB	AB	B	B	B	B	-	-	-	-	-	-	-	-	-	-
avgbs2_155493.1		1	31.7	B	-	-	-	-	-	B	-	-	-	-	-	-	AB	B	B	A	AB	AB	AB	AB	B	B	-	B	-	-	-	-	-	-	B	-	B	-
avgbs2_26271.1		1	31.7	AB	-	-	-	-	-	-	-	-	-	-	-	-	AB	AB	AB	A	AB	AB	AB	AB	AB	AB	-	AB	-	B	B	B	B	AB	-	-	-	-
avgbs2_38701.2		1	31.7	-	-	-	-	-	-	-	-	A	A	A	A	A	AB	A	A	B	A	AB	AB	AB	A	A	-	A	-	-	-	-	-	-	-	-	-	-
avgbs2_52016.1		1	31.7	A	-	-	-	-	-	-	-	-	B	-	B	-	AB	AB	A	A	AB	AB	AB	AB	AB	AB	A	A	A	-	-	-	-	-	B	-	B	-
avgbs_124098.1		1	32.7	-	-	-	-	-	-	-	-	-	-	-	-	-	A	A	A	-	A	A	A	A	-	-	-	-	-	-	-	-	-	-	-	-	-	-
avgbs_20687.1		1	32.7	-	-	-	-	-	-	-	-	-	-	-	-	-	AB	AB	B	B	-	A	AB	B	-	-	-	-	-	-	-	-	-	-	-	-	-	-
avgbs_115650.1		1	32.9	-	-	-	-	-	-	-	-	B	-	-	-	-	AB	B	AB	-	B	AB	AB	AB	B	B	B	B	-	-	-	-	-	-	-	-	-	-
avgbs_cluster_31622.1		1	32.9	-	-	-	-	-	-	-	-	A	A	A	A	A	AB	AB	AB	A	B	AB	AB	AB	A	A	A	-	A	-	-	-	-	-	A	-	-	A
avgbs_cluster_67801.1		1	32.9	A	A	A	A	A	A	A	A	A	A	-	A	-	AB	AB	AB	A	B	B	AB	AB	A	A	A	-	-	-	-	-	-	-	-	-	-	-
avgbs2_184246.1		1	32.9	-	-	-	-	-	-	-	-	B	-	-	-	-	AB	B	AB	-	B	AB	AB	AB	B	B	B	B	-	-	-	-	-	-	-	-	-	-
avgbs2_4569.1		1	32.9	A	A	A	A	A	A	A	A	A	A	-	A	-	AB	AB	AB	A	B	B	AB	AB	A	A	A	-	-	-	-	-	-	-	-	-	-	-
avgbs_11303.1		1	34	B	B	-	-	-	-	-	-	-	-	-	-	-	B	B	B	B	B	B	B	B	-	-	-	-	-	-	-	-	-	-	-	-	-	-
avgbs_cluster_28016.1		1	34	B	B	-	B	B	-	-	-	B	B	B	B	B	AB	-	B	-	-	A	AB	A	B	-	B	B	B	-	-	-	-	-	-	-	-	-
avgbs_cluster_36644.1		1	34	-	-	-	-	-	-	-	-	-	-	-	-	-	AB	A	AB	A	-	A	AB	AB	B	B	-	B	-	-	-	-	-	-	-	-	-	-
avgbs2_10654.1		1	34	-	-	-	-	-	-	-	-	-	-	-	-	-	AB	B	AB	B	-	B	AB	AB	B	-	B	-	-	-	-	-	-	-	-	-	-	-
avgbs2_133152.1		1	34	B	B	-	B	B	-	-	-	B	B	B	B	B	AB	-	B	-	-	A	AB	A	B	-	B	B	B	-	-	-	-	-	-	-	-	-
avgbs2_20783.1		1	34	B	B	-	-	-	-	-	-	-	-	-	-	-	B	B	B	B	B	B	B	B	-	-	-	-	-	-	-	-	-	-	-	-	-	-
avgbs_10353.1		1	34.4	-	-	-	-	-	-	-	-	-	-	-	-	-	AB	B	-	-	B	A	AB	AB	A	A	A	-	-	-	-	-	-	-	-	-	-	-
avgbs_76592.1		1	34.6	B	B	B	B	B	B	B	B	B	B	B	B	B	AB	AB	B	B	A	AB	AB	AB	B	B	B	B	B	-	-	-	-	-	-	-	-	-
avgbs2_116948.1		1	34.6	B	B	B	B	B	B	B	B	B	B	B	B	B	AB	AB	B	B	A	AB	AB	AB	B	B	B	B	B	-	-	-	-	-	-	-	-	-
avgbs_7808.1		1	34.9	A	-	A	A	A	A	A	A	-	-	-	-	-	A	A	A	A	A	A	A	A	A	A	A	-	-	-	-	-	-	-	-	-	-	-
avgbs_cluster_10235.1		1	36.3	A	-	-	A	-	-	-	-	-	-	-	-	-	AB	A	AB	B	A	A	AB	AB	B	B	-	B	-	-	-	-	-	-	-	-	-	-
avgbs2_53227.1		1	36.3	A	-	-	A	-	-	-	-	-	-	-	-	-	AB	A	AB	B	A	A	AB	AB	B	B	-	B	-	-	-	-	-	-	-	-	-	-
avgbs_118197.1		1	36.4	A	A	A	A	A	A	A	A	-	A	A	A	A	A	A	A	A	A	A	A	A	A	A	A	-	-	-	-	-	-	-	A	-	A	A
avgbs_cluster_10208.1		1	36.9	A	-	-	-	-	-	-	-	-	-	-	-	-	ABC	A	-	B	A	AC	ABC	AC	-	-	-	-	-	-	-	-	-	-	-	-	-	-
avgbs_205558.1		1	38	-	-	-	-	-	-	-	-	-	-	-	-	-	AB	AB	B	A	B	AB	AB	AB	AB	-	B	A	-	-	-	-	-	-	-	-	-	-
avgbs_cluster_36406.1		1	38	-	-	-	-	-	-	-	-	-	-	-	-	-	AB	AB	A	B	A	A	AB	AB	A	A	A	-	-	-	-	-	-	-	-	-	-	-
avgbs2_120712.1		1	38	-	-	-	-	-	-	-	-	-	-	-	-	-	AB	AB	-	B	A	A	AB	AB	A	A	-	-	A	-	-	-	-	-	-	-	-	-
avgbs_108681.1		1	39.3	A	A	A	A	A	A	A	A	-	A	A	A	A	AB	A	A	B	A	A	AB	A	A	A	A	-	-	-	-	-	-	-	-	-	-	-
avgbs_10942.1		1	39.3	-	-	-	-	-	-	-	-	-	-	-	-	-	AB	AB	B	A	B	B	AB	AB	B	B	-	B	-	-	-	-	-	-	-	-	-	-
avgbs_113864.1		1	39.3	-	-	-	-	-	-	-	B	-	-	-	-	-	AB	AB	A	A	B	A	AB	AB	A	A	A	A	-	-	-	-	-	-	-	-	-	-
avgbs_125885.1		1	39.3	-	-	-	-	-	-	-	-	-	-	-	-	-	AB	AB	-	A	B	AB	AB	AB	A	A	-	A	-	-	-	-	-	-	-	-	-	-
avgbs_205765.1		1	39.3	-	-	-	-	-	-	-	-	-	-	-	-	-	AB	A	B	A	-	A	AB	A	A	A	A	-	-	-	-	-	-	-	-	-	-	-
avgbs_205820.1		1	39.3	-	-	-	-	-	-	-	-	-	-	-	-	-	AB	AB	A	B	A	A	AB	AB	AB	A	B	B	-	-	-	-	-	-	-	-	-	-
avgbs_214139.1		1	39.3	-	-	-	-	-	-	-	-	-	-	-	-	-	AB	AB	-	A	B	AB	AB	AB	A	A	A	A	-	-	-	-	-	-	-	-	-	-
avgbs_218012.1		1	39.3	-	-	-	-	-	-	-	-	-	-	-	-	-	AB	AB	B	-	AB	AB	AB	AB	B	B	B	-	-	-	-	-	-	-	-	-	-	-
avgbs_226647.1		1	39.3	-	-	-	-	-	-	-	-	-	-	-	-	-	AB	AB	B	A	A	AB	AB	AB	A	A	A	-	-	-	-	-	-	-	-	-	-	-
avgbs_291453.1		1	39.3	B	-	-	-	-	-	B	-	-	A	A	A	A	AB	A	A	B	A	A	AB	AB	AB	A	B	A	A	-	-	-	-	-	B	-	B	B
avgbs_30979.1		1	39.3	-	-	-	-	-	-	-	-	-	-	-	-	-	AB	AB	AB	A	B	AB	AB	AB	AB	A	A	B	-	-	-	-	-	-	-	-	-	-
avgbs_32356.1		1	39.3	B	-	-	-	-	-	-	-	-	-	-	-	-	AB	B	A	B	-	B	AB	B	B	B	-	-	-	-	-	-	-	-	-	-	-	-
avgbs_405397.1		1	39.3	-	-	-	-	-	-	-	-	-	-	-	-	-	AB	B	B	B	B	B	AB	AB	B	B	-	-	-	-	-	-	-	-	-	-	-	-
avgbs_4504.1		1	39.3	B	B	B	B	B	B	B	B	B	B	B	B	B	AB	B	B	A	B	B	AB	AB	AB	B	A	-	B	-	-	-	-	-	-	-	-	-
avgbs_69537.1		1	39.3	A	A	A	A	A	A	A	A	A	A	A	A	A	AB	B	AB	A	B	B	AB	AB	AB	AB	B	B	-	-	-	-	-	-	-	-	-	-
avgbs_cluster_10903.1		1	39.3	-	-	-	-	-	-	-	-	-	-	-	-	-	AB	B	B	A	B	B	AB	AB	A	A	-	A	-	-	-	-	-	-	-	-	-	-
avgbs_cluster_11798.1		1	39.3	-	-	-	-	-	-	-	-	-	-	-	-	-	AB	A	-	A	A	A	AB	A	-	-	-	-	-	-	-	-	-	-	-	-	-	-
avgbs_cluster_11849.1		1	39.3	-	-	-	-	-	-	-	-	-	-	-	-	-	B	B	B	B	B	B	AB	B	B	B	B	-	-	-	-	-	-	-	-	-	-	-
avgbs_cluster_13238.1		1	39.3	-	-	-	-	-	-	-	-	-	-	-	-	-	AB	AB	A	A	AB	A	AB	A	AB	AB	A	-	-	-	-	-	-	-	-	-	-	-
avgbs_cluster_20791.1		1	39.3	A	A	A	A	-	-	A	A	A	-	-	-	-	ABC	AB	A	C	B	C	ABC	ABC	A	A	A	A	A	-	-	-	-	-	-	-	-	-
avgbs_cluster_21131.1		1	39.3	-	-	-	-	-	-	-	-	-	-	-	-	-	B	-	B	-	-	-	B	-	B	B	B	-	-	-	-	-	-	-	-	-	-	-
avgbs_cluster_21909.1		1	39.3	B	-	-	B	B	-	-	-	B	-	-	-	-	BC	C	A	B	C	C	BC	ABC	B	B	B	-	-	-	-	-	-	-	-	-	-	-
avgbs_cluster_2590.1		1	39.3	-	-	-	-	-	-	-	-	-	-	-	-	-	AB	B	AB	B	AB	AB	AB	AB	B	B	B	-	-	-	-	-	-	-	-	-	-	-
avgbs_cluster_27939.1		1	39.3	-	-	-	-	-	-	-	-	-	-	-	-	-	AB	AB	A	-	B	A	AB	AB	A	A	-	-	-	-	-	-	-	-	A	-	A	-
avgbs_cluster_28323.1		1	39.3	-	-	-	-	-	-	-	-	-	-	-	-	-	AB	AB	B	-	A	B	AB	AB	B	B	-	-	-	-	-	-	-	-	-	-	-	-
avgbs_cluster_29242.1		1	39.3	B	B	B	-	B	B	B	B	-	B	B	B	B	BC	B	B	C	B	B	BC	B	B	B	B	B	B	-	-	-	-	-	-	-	-	-
avgbs_cluster_32534.1		1	39.3	B	B	B	B	B	B	B	B	-	B	B	B	B	AB	AB	B	A	AB	AB	AB	AB	B	B	B	-	-	-	-	-	-	-	-	-	-	-
avgbs_cluster_35531.1		1	39.3	-	-	-	-	-	-	-	-	-	-	-	-	-	AB	A	A	A	A	AB	AB	AB	A	A	A	A	-	-	-	-	-	-	-	-	-	-
avgbs_cluster_38209.1		1	39.3	-	-	-	-	-	-	-	-	-	-	-	-	-	ABC	C	AB	C	C	ABC	ABC	ABC	B	B	B	-	-	-	-	-	-	-	-	-	-	-
avgbs_cluster_48230.1		1	39.3	-	-	-	-	-	-	-	-	B	-	-	-	-	AB	AB	A	B	AB	AB	AB	AB	AB	A	-	AB	-	-	-	-	-	-	-	-	-	-
avgbs_cluster_5407.1		1	39.3	-	-	-	-	-	-	-	-	-	-	-	-	A	AB	B	A	A	B	AB	AB	AB	AB	B	A	A	A	-	-	-	-	-	-	-	-	-
avgbs_cluster_6977.1		1	39.3	-	-	-	-	-	-	-	-	-	-	-	-	-	B	-	-	-	-	-	B	-	-	-	-	-	-	-	-	-	-	-	-	-	-	-
avgbs_cluster_7176.1		1	39.3	B	-	-	-	-	B	B	B	B	B	-	B	-	AB	A	A	B	A	A	AB	AB	A	A	-	-	B	-	-	-	-	-	-	-	-	-
avgbs2_1047.2		1	39.3	A	-	A	-	A	A	A	-	-	-	A	-	-	AB	B	B	-	B	-	AB	AB	B	B	-	-	-	-	-	-	-	-	A	-	-	A
avgbs2_106262.1		1	39.3	A	A	A	A	A	A	A	A	A	A	A	A	A	AB	B	AB	A	B	B	AB	AB	AB	AB	B	B	-	-	-	-	-	-	-	-	-	-
avgbs2_123147.1		1	39.3	B	-	-	B	-	-	B	-	B	-	-	-	-	AB	B	B	A	B	B	AB	B	AB	AB	B	-	B	-	-	-	-	-	B	B	B	B
avgbs2_124898.1		1	39.3	-	-	-	-	-	-	-	-	B	-	-	-	-	AB	AB	A	B	AB	AB	AB	AB	AB	A	-	AB	-	-	-	-	-	-	-	-	-	-
avgbs2_126634.1		1	39.3	A	A	A	A	A	A	A	A	A	A	A	A	A	AB	B	B	A	B	B	AB	AB	AB	AB	A	A	A	-	-	-	-	-	A	A	-	A
avgbs2_13252.1		1	39.3	-	-	-	-	-	-	-	-	-	-	-	-	-	AB	B	AB	B	AB	AB	AB	AB	B	B	B	-	-	-	-	-	-	-	-	-	-	-
avgbs2_132751.1		1	39.3	-	-	-	-	-	-	-	-	-	-	-	-	-	AB	AB	A	-	B	A	AB	AB	A	A	-	-	-	-	-	-	-	-	A	-	A	-
avgbs2_139314.1		1	39.3	B	-	-	B	-	-	-	-	-	B	B	B	B	AB	B	AB	A	B	AB	AB	AB	AB	A	B	A	-	-	-	-	-	-	-	-	-	-
avgbs2_174317.1		1	39.3	-	-	-	-	-	-	-	-	-	-	-	-	-	AB	A	A	A	A	AB	AB	AB	A	A	A	A	-	-	-	-	-	-	-	-	-	-
avgbs2_23015.1		1	39.3	-	-	-	-	-	-	-	-	-	-	-	-	-	AB	A	B	A	-	A	AB	A	A	A	A	-	-	-	-	-	-	-	-	-	-	-
avgbs2_31157.1		1	39.3	-	-	-	-	-	-	-	-	-	-	-	-	A	AB	B	A	A	B	AB	AB	AB	AB	B	A	A	A	-	-	-	-	-	-	-	-	-
avgbs2_38854.1		1	39.3	-	-	-	-	-	-	-	-	-	-	-	-	-	B	-	-	-	-	-	B	-	-	-	-	-	-	-	-	-	-	-	-	-	-	-
avgbs2_4012.1		1	39.3	-	-	-	-	-	-	-	-	-	-	-	-	-	AB	A	AB	B	A	A	AB	AB	B	B	-	-	-	-	-	-	-	-	-	-	-	-
avgbs2_52396.1		1	39.3	-	-	-	-	-	-	-	-	-	-	-	-	-	AB	B	-	B	B	B	AB	B	-	-	-	-	-	-	-	-	-	-	-	-	-	-
avgbs2_60178.1		1	39.3	-	-	-	-	-	-	-	-	-	-	-	-	-	AB	AB	A	A	B	A	AB	AB	A	A	-	-	-	-	-	-	-	-	-	-	-	-
avgbs2_62183.1		1	39.3	-	-	-	-	-	-	-	-	-	-	-	-	-	AB	AB	B	A	A	AB	AB	AB	A	A	A	-	-	-	-	-	-	-	-	-	-	-
avgbs2_65788.1		1	39.3	-	-	-	-	-	-	-	-	-	-	-	-	-	AB	AB	A	A	AB	A	AB	A	AB	AB	A	-	-	-	-	-	-	-	-	-	-	-
avgbs2_73961.1		1	39.3	B	B	B	B	B	B	B	B	-	B	B	B	B	AB	B	AB	AB	B	B	AB	AB	AB	AB	A	-	B	-	-	-	-	-	B	B	B	B
avgbs2_96633.1		1	39.3	B	-	-	-	-	-	B	-	-	A	A	A	A	AB	A	A	B	A	A	AB	AB	AB	A	B	A	A	-	-	-	-	-	B	-	B	B
avgbs2_98412.1		1	39.3	A	A	A	A	-	-	A	A	A	-	-	-	-	ABC	AB	A	C	B	C	ABC	ABC	A	A	A	A	A	-	-	-	-	-	-	-	-	-
avgbs2_98906.1		1	39.3	B	B	B	B	B	B	B	B	B	B	B	B	B	AB	A	AB	B	A	A	AB	AB	AB	AB	A	A	B	-	-	-	-	-	-	-	-	-
avgbs_245489.1		1	40.1	A	-	-	-	-	-	-	-	-	-	-	-	-	AB	AB	A	A	A	A	AB	AB	B	B	-	-	-	-	-	-	-	-	-	-	-	-
avgbs_cluster_40643.1		1	41.2	-	-	-	-	-	-	-	-	-	-	-	-	-	AB	AB	A	A	A	AB	A	AB	A	A	-	-	-	-	-	-	-	-	-	-	-	-
avgbs_91787.1		1	41.6	-	-	-	-	-	-	-	-	-	-	-	-	-	AB	B	B	A	B	B	AB	AB	AB	AB	B	-	-	-	-	-	-	-	B	B	-	-
avgbs_cluster_11164.2		1	42.1	-	-	-	-	-	-	-	-	-	-	-	-	-	ABC	AC	C	B	C	C	ABC	ABC	C	-	C	-	-	-	-	-	-	-	-	-	-	-
avgbs_115254.1		1	44	-	-	-	-	-	-	-	-	B	B	-	B	-	AB	AB	A	A	B	B	AB	AB	AB	-	B	A	-	-	-	-	-	-	-	-	-	-
avgbs_201220.1		1	44	-	-	-	-	-	-	-	-	-	A	-	A	-	A	A	A	A	A	A	AB	A	A	AB	A	-	-	-	-	-	-	-	-	-	-	-
avgbs_215770.1		1	44	-	-	-	-	-	-	-	-	-	-	-	-	-	AB	A	A	B	A	A	AB	A	A	A	A	A	-	-	-	-	-	-	-	-	-	-
avgbs_7038.1		1	44	-	-	-	-	-	-	-	-	-	-	-	-	-	A	A	A	A	A	A	AB	A	A	A	-	A	-	-	-	-	-	-	-	-	-	-
avgbs_cluster_17796.1		1	44	B	-	-	-	-	-	B	-	-	-	-	-	-	AB	AC	AB	B	A	AB	AB	AB	AB	AB	-	-	-	-	-	-	-	-	-	-	-	-
avgbs_cluster_35155.1		1	44	-	-	-	-	-	-	-	-	-	-	A	-	-	AB	B	AB	A	B	B	AB	B	AB	AB	A	A	-	-	-	-	-	-	AB	-	AB	-
avgbs_cluster_41543.1		1	44	A	A	A	A	A	A	A	A	A	A	A	A	A	A	A	A	A	A	A	A	A	A	A	A	A	A	-	-	-	-	-	A	A	A	A
avgbs_cluster_6108.1		1	44	-	-	-	-	-	-	-	-	-	B	B	B	B	AB	A	AB	B	A	A	AB	A	AB	AB	B	B	-	-	-	-	-	-	B	-	B	-
avgbs2_34261.1		1	44	-	-	-	-	-	-	-	-	-	B	B	B	B	AB	A	AB	B	A	A	AB	A	AB	AB	B	B	-	-	-	-	-	-	B	-	B	-
avgbs_104666.1		1	45	-	-	-	-	-	-	-	-	-	-	-	-	-	AB	A	A	A	A	A	AB	A	A	A	A	A	-	-	-	-	-	-	-	-	-	-
avgbs_10711.1		1	45	-	-	-	-	-	-	-	-	-	-	-	-	-	AB	AB	A	A	A	A	AB	A	A	A	-	-	-	-	-	-	-	-	-	-	-	-
avgbs_107512.1		1	45	-	-	-	-	-	-	-	-	A	-	-	-	-	AB	A	A	-	A	A	AB	A	AB	B	-	A	-	-	-	-	-	-	-	-	-	-
avgbs_109678.1		1	45	A	A	-	-	-	-	-	-	-	-	-	-	-	A	A	A	A	A	A	A	A	A	A	A	-	-	-	-	-	-	-	-	-	-	-
avgbs_115010.1		1	45	-	-	-	-	-	-	-	-	-	-	-	-	-	AB	AB	B	-	B	AB	AB	AB	B	B	-	-	-	-	-	-	-	-	-	-	-	-
avgbs_123947.1		1	45	-	-	-	-	-	-	-	-	-	-	-	-	-	AB	A	-	A	-	B	AB	AB	-	-	-	-	-	-	-	-	-	-	-	-	-	-
avgbs_125844.1		1	45	B	-	-	-	-	B	-	-	-	-	-	-	-	B	-	-	B	B	-	B	B	B	B	-	-	-	-	-	-	-	-	-	-	-	-
avgbs_14669.1		1	45	-	-	-	-	-	-	-	-	-	-	-	-	-	AB	B	B	A	B	AB	AB	AB	AB	B	A	-	-	-	-	-	-	-	-	-	-	-
avgbs_1874.1		1	45	-	-	-	-	-	-	-	-	-	-	-	-	-	AB	B	AB	A	B	AB	AB	AB	AB	AB	A	-	-	-	-	-	-	-	-	-	-	-
avgbs_205412.1		1	45	-	-	-	-	-	-	-	-	-	-	-	-	-	AB	A	A	B	AB	A	AB	AB	A	A	A	-	-	-	-	-	-	-	-	-	-	-
avgbs_223451.1		1	45	-	-	-	-	-	-	-	-	-	-	-	-	-	AB	A	A	A	A	A	AB	A	A	A	A	-	-	-	-	-	-	-	-	-	-	-
avgbs_223908.1		1	45	-	-	-	-	-	-	-	-	-	-	-	-	-	B	-	-	-	-	-	B	-	-	-	-	-	-	-	-	-	-	-	-	-	-	-
avgbs_2411.1		1	45	-	-	-	-	-	-	-	-	-	-	-	-	-	AB	A	B	B	A	A	AB	AB	A	A	-	-	-	-	-	-	-	-	-	-	-	-
avgbs_244734.1		1	45	A	-	-	-	-	-	A	-	-	-	-	-	-	AB	AB	AB	B	A	B	AB	AB	B	B	B	B	-	-	-	-	-	-	-	-	-	-
avgbs_4488.1		1	45	-	-	-	-	-	-	-	-	-	-	-	-	-	AB	AB	A	A	A	AB	AB	AB	A	A	A	A	-	-	-	-	-	-	-	-	-	-
avgbs_50263.1		1	45	-	-	-	-	-	-	-	-	-	-	-	-	-	AB	A	AB	B	A	AB	AB	AB	A	A	A	-	-	-	-	-	-	-	-	-	-	-
avgbs_69756.1		1	45	-	-	-	-	-	-	-	-	-	-	-	-	-	AB	B	-	-	-	B	AB	AB	A	A	-	-	-	-	-	-	-	-	-	-	-	-
avgbs_78741.1		1	45	-	-	-	-	-	-	-	-	-	-	-	-	-	AB	B	AB	-	B	AB	AB	B	AB	AB	B	-	-	-	-	-	-	-	-	-	-	-
avgbs_79541.1		1	45	-	-	-	-	-	-	-	-	-	-	-	-	-	AB	B	B	A	B	AB	AB	AB	B	B	B	-	-	-	-	-	-	-	-	-	-	-
avgbs_9848.1		1	45	-	-	-	-	-	-	-	-	-	-	-	-	-	AB	AB	A	A	-	B	AB	AB	A	A	-	-	-	-	-	-	-	-	-	-	-	-
avgbs_cluster_11623.1		1	45	-	-	-	-	-	-	-	-	B	-	-	-	-	AB	AB	AB	B	A	AB	AB	AB	AB	AB	B	-	-	-	-	-	-	-	-	-	-	-
avgbs_cluster_1774.1		1	45	-	-	-	-	-	-	-	-	-	-	-	-	-	AB	AB	A	A	A	A	AB	A	A	A	A	-	-	-	-	-	-	-	-	-	-	-
avgbs_cluster_19251.1		1	45	-	-	-	-	-	-	-	-	-	-	-	-	-	AB	AB	AB	A	A	A	AB	AB	A	A	A	A	-	-	-	-	-	-	-	-	-	-
avgbs_cluster_23353.1		1	45	-	-	-	-	-	-	-	-	-	-	-	-	-	AB	AB	B	B	A	B	AB	AB	AB	AB	A	-	-	-	-	-	-	-	B	B	B	B
avgbs_cluster_27849.1		1	45	-	-	-	-	-	-	-	-	-	-	-	-	-	A	-	-	-	-	A	A	A	A	A	A	-	-	-	-	-	-	-	A	A	-	A
avgbs_cluster_28335.1		1	45	-	-	-	-	-	-	-	-	-	-	-	-	-	ABC	C	-	A	C	-	AC	B	B	B	B	-	-	-	-	-	-	-	-	-	-	-
avgbs_cluster_35162.1		1	45	-	-	-	-	-	-	-	-	-	-	-	-	-	ABC	A	C	-	AB	-	ABC	AC	C	C	C	-	-	-	-	-	-	-	-	-	-	-
avgbs_cluster_37826.1		1	45	-	-	-	-	-	-	-	-	-	-	-	-	-	AB	AB	B	A	B	A	AB	AB	-	-	-	-	-	-	-	-	-	-	-	-	-	-
avgbs_cluster_38169.1		1	45	B	B	-	B	-	-	-	B	-	-	-	-	-	AB	B	AB	-	B	-	AB	B	-	-	-	-	-	-	-	-	-	-	-	-	-	-
avgbs_cluster_40772.1		1	45	-	-	-	-	-	-	-	-	-	-	-	-	-	ABD	B	-	-	-	-	BD	B	-	-	-	-	-	-	-	-	-	-	-	-	-	-
avgbs_cluster_41571.1		1	45	-	-	-	-	-	-	-	-	-	-	-	-	-	AB	AB	B	A	B	AB	AB	AB	B	B	B	-	-	-	-	-	-	-	-	-	-	-
avgbs_cluster_44122.1		1	45	A	-	-	-	-	-	A	-	-	-	-	-	-	AB	A	A	B	A	A	AB	A	A	A	-	A	-	-	-	-	-	-	-	-	-	-
avgbs_cluster_59246.1		1	45	-	-	-	-	-	-	-	-	-	-	-	-	-	AB	A	A	B	A	A	AB	A	A	A	A	-	-	-	-	-	-	-	-	-	-	-
avgbs_cluster_9248.1		1	45	-	-	-	-	-	-	-	-	B	-	-	-	-	ABC	ABC	B	A	C	BC	ABC	ABC	B	B	-	-	B	-	-	-	-	-	-	-	-	-
avgbs2_110922.2		1	45	A	A	A	-	A	-	A	B	A	A	-	A	-	AB	AB	A	A	A	A	AB	A	A	A	A	A	A	A	-	A	A	-	-	-	-	-
avgbs2_134777.1		1	45	-	-	-	-	-	-	-	-	-	-	-	-	-	ABC	C	-	A	C	-	AC	B	B	B	B	-	-	-	-	-	-	-	-	-	-	-
avgbs2_168370.1		1	45	-	-	-	-	-	-	-	-	-	-	-	-	-	AB	A	A	A	A	A	AB	A	A	A	A	A	-	-	-	-	-	-	-	-	-	-
avgbs2_17624.1		1	45	B	-	-	-	-	-	B	-	-	A	A	A	A	AB	A	A	-	A	A	AB	AB	A	A	-	-	A	-	-	-	-	-	A	A	-	-
avgbs2_185116.1		1	45	-	-	-	-	-	-	-	-	-	-	-	-	-	AB	AB	B	A	B	A	AB	AB	-	-	-	-	-	-	-	-	-	-	-	-	-	-
avgbs2_186674.1		1	45	B	B	-	B	-	-	-	B	-	-	-	-	-	AB	B	AB	-	B	-	AB	B	-	-	-	-	-	-	-	-	-	-	-	-	-	-
avgbs2_187828.1		1	45	-	-	-	-	-	-	-	-	-	-	-	-	-	AB	AB	AB	B	A	A	AB	AB	-	-	-	-	-	-	-	-	-	-	-	-	-	-
avgbs2_192390.1		1	45	-	-	-	-	-	-	-	-	-	-	-	-	-	AB	B	A	A	B	B	AB	AB	A	A	A	-	-	-	-	-	-	-	-	-	-	-
avgbs2_199456.1		1	45	-	-	-	-	-	-	-	-	-	-	-	-	-	AB	A	-	-	-	-	AB	A	-	-	-	-	-	-	-	-	-	-	-	-	-	-
avgbs2_22825.1		1	45	B	-	-	-	-	-	B	-	-	-	-	-	-	AB	B	AB	A	AB	AB	AB	AB	A	A	A	A	-	-	-	-	-	-	-	-	-	-
avgbs2_62140.1		1	45	-	-	-	-	-	-	-	-	-	-	-	-	-	AB	A	A	A	A	A	AB	A	A	A	A	A	-	-	-	-	-	-	-	-	-	-
avgbs2_77077.1		1	45	-	-	-	-	-	-	-	-	-	-	-	-	-	AB	A	A	B	A	A	AB	A	A	A	A	-	-	-	-	-	-	-	-	-	-	-
avgbs2_80453.1		1	45	B	B	-	B	-	-	-	-	-	B	-	B	B	AB	A	AB	-	A	AB	AB	AB	AB	A	A	B	-	-	-	-	-	-	A	-	A	A
avgbs2_91555.1		1	45	-	-	-	-	-	-	-	-	-	-	-	-	-	AB	AB	AB	A	A	A	AB	AB	A	A	A	A	-	-	-	-	-	-	-	-	-	-
avgbs_124482.1		1	45.1	-	-	-	-	-	-	-	-	-	-	-	-	-	AB	AB	B	A	A	A	AB	AB	A	A	A	-	-	-	-	-	-	-	-	-	-	-
avgbs_125193.1		1	45.1	A	-	A	A	A	A	A	A	-	-	-	-	-	AB	AB	-	B	A	B	AB	AB	B	B	B	B	-	-	-	-	-	-	-	-	-	-
avgbs_202839.1		1	45.1	A	-	-	-	-	-	-	-	-	-	-	-	-	AB	A	A	B	A	AB	AB	AB	A	A	A	A	-	-	-	-	-	-	-	-	-	-
avgbs_96467.1		1	45.1	-	-	-	-	-	-	-	-	-	-	-	-	-	AB	AB	-	B	A	B	AB	AB	B	B	-	-	-	-	-	-	-	-	-	-	-	-
avgbs_cluster_23089.2		1	45.1	B	B	B	B	B	B	B	B	B	B	B	B	B	AB	B	B	A	B	B	AB	B	B	B	B	B	B	-	-	-	-	-	B	B	-	B
avgbs_cluster_32104.1		1	45.1	-	-	-	-	-	-	-	-	-	-	-	-	-	AB	AB	AB	B	A	AB	AB	AB	B	B	-	B	-	-	-	-	-	-	-	-	-	-
avgbs2_108012.2		1	45.1	B	B	B	B	B	B	B	B	B	B	B	B	B	AB	B	B	A	B	B	AB	B	B	B	B	B	B	-	-	-	-	-	B	B	-	B
avgbs2_115771.1		1	45.1	-	-	-	-	-	-	-	-	-	-	-	-	-	AB	AB	AB	B	A	AB	AB	AB	B	B	-	B	-	-	-	-	-	-	-	-	-	-
avgbs2_153550.1		1	45.1	-	-	-	-	-	-	-	-	-	-	-	-	-	AB	AB	-	B	A	B	AB	AB	B	B	-	-	-	-	-	-	-	-	-	-	-	-
avgbs2_166388.1		1	45.1	-	-	-	-	-	-	-	-	-	-	-	-	-	B	B	B	A	B	B	B	AB	B	B	-	-	-	-	-	-	-	-	-	-	-	-
avgbs2_87527.1		1	45.1	A	A	-	A	-	-	-	-	-	A	A	A	A	AB	AB	AB	B	A	A	AB	AB	A	A	A	A	A	-	-	-	-	-	A	-	A	A
avgbs2_94636.1		1	45.1	-	-	-	-	-	-	-	-	-	-	-	-	-	AB	AB	AB	A	B	B	AB	AB	AB	A	B	A	-	-	-	-	-	-	-	-	-	-
avgbs_cluster_11872.1		1	46.3	-	-	-	-	-	-	-	-	-	-	-	-	-	AB	AB	AB	B	A	A	AB	AB	AB	AB	A	-	-	-	-	-	-	-	-	-	-	-
avgbs_cluster_12158.1		1	46.3	B	-	B	B	B	-	B	-	-	B	-	B	-	AB	AB	B	B	B	B	AB	AB	B	B	B	B	-	-	-	-	-	-	-	-	-	-
avgbs_cluster_23074.1		1	46.3	B	B	-	-	-	-	-	B	B	-	-	-	-	AB	AB	AB	A	B	A	AB	AB	AB	A	AB	-	AB	-	-	-	-	-	B	-	B	B
avgbs_cluster_3017.1		1	46.3	-	-	-	-	-	-	-	-	-	-	-	-	-	AB	AB	AB	A	B	A	AB	A	A	A	A	A	-	-	-	-	-	-	-	-	-	-
avgbs_cluster_38499.1		1	46.3	A	A	A	A	A	A	A	A	A	A	A	A	A	AB	AB	AB	-	AB	AB	AB	AB	AB	B	AB	B	A	-	-	-	-	-	A	A	-	-
avgbs_cluster_8593.1		1	46.3	-	-	-	-	-	-	-	-	-	-	-	-	-	AB	AB	B	A	B	A	AB	AB	A	A	-	-	-	-	-	-	-	-	-	-	-	-
avgbs_cluster_9384.1		1	46.3	-	-	-	-	-	-	-	-	-	-	-	-	-	AB	AB	AB	A	B	A	AB	AB	AB	AB	B	B	-	-	-	-	-	-	-	-	-	-
avgbs2_107954.1		1	46.3	B	B	-	-	-	-	-	B	B	-	-	-	-	AB	AB	AB	A	B	A	AB	AB	AB	A	AB	-	AB	-	-	-	-	-	B	-	B	B
avgbs2_61976.1		1	46.3	B	-	B	B	B	-	B	-	-	B	-	B	-	AB	AB	B	B	B	B	AB	AB	B	B	B	B	-	-	-	-	-	-	-	-	-	-
avgbs_207634.1		1	46.4	B	-	-	-	-	-	-	-	-	-	-	-	-	AB	B	B	B	B	B	AB	B	B	B	-	-	-	-	-	-	-	-	-	-	-	-
avgbs_cluster_31778.1		1	46.8	-	-	-	-	-	-	-	-	-	-	-	-	-	AB	AB	B	B	B	AB	AB	AB	AB	AB	B	B	-	-	-	-	-	-	-	-	-	-
avgbs2_164403.1		1	46.8	-	-	-	-	-	-	-	-	-	-	-	-	-	AB	AB	B	B	B	AB	AB	AB	AB	AB	B	B	-	-	-	-	-	-	-	-	-	-
avgbs_cluster_25618.1		1	46.9	-	-	-	-	-	-	-	-	A	-	-	-	-	AB	A	AB	A	AB	AB	AB	AB	A	A	-	-	-	-	-	-	-	-	-	-	-	-
avgbs_cluster_43828.1		1	46.9	-	-	-	-	-	-	-	-	-	-	-	-	-	B	AB	B	B	AB	B	B	B	B	B	B	B	-	-	-	-	-	-	-	-	-	-
avgbs2_119908.1		1	46.9	-	-	-	-	-	-	-	-	A	-	-	-	-	AB	A	AB	A	AB	AB	AB	AB	A	A	-	-	-	-	-	-	-	-	-	-	-	-
avgbs_cluster_26640.1		1	47.2	-	-	-	-	-	-	-	-	-	-	-	-	-	BC	BC	B	-	B	B	BC	B	-	-	-	-	-	-	-	-	-	-	-	-	-	-
avgbs2_125047.1		1	47.2	-	-	-	-	-	-	-	-	-	-	-	-	-	AB	AB	A	-	A	A	AB	A	-	-	-	-	-	-	-	-	-	-	-	-	-	-
avgbs_31855.1		1	48.1	-	-	-	-	-	-	-	-	-	-	-	-	-	AB	AB	AB	-	AB	AB	AB	B	B	B	B	B	-	-	-	-	-	-	-	-	-	-
avgbs2_200360.1		1	48.1	-	-	-	-	-	-	-	-	-	-	-	-	-	ABC	AB	BC	B	A	AB	ABC	AB	B	-	B	-	A	-	-	-	-	-	-	-	-	-
avgbs_cluster_15652.3		1	48.7	-	-	-	-	-	-	-	-	-	-	-	-	-	AB	A	-	-	A	-	AB	A	-	-	-	-	A	-	-	-	-	-	-	-	-	-
avgbs2_75580.4		1	48.7	-	-	-	-	-	-	-	-	-	-	-	-	-	AB	A	-	-	A	-	AB	A	-	-	-	-	A	-	-	-	-	-	-	-	-	-
avgbs_121869.1		1	49.7	-	-	-	-	-	-	-	-	-	-	-	-	-	AB	AB	B	A	AB	AB	AB	AB	A	A	A	-	-	-	-	-	-	-	-	-	-	-
avgbs_31879.1		1	49.7	B	B	-	B	-	B	-	-	-	B	B	B	B	AB	AB	B	-	AB	AB	AB	AB	B	B	B	B	-	-	-	-	-	-	B	-	B	-
avgbs_cluster_13011.1		1	49.7	-	-	-	-	-	-	-	-	-	-	-	-	-	AB	-	-	A	-	AB	AB	A	A	A	-	-	-	-	-	-	-	-	-	-	-	-
avgbs_cluster_19614.1		1	49.7	-	-	-	-	-	-	-	-	-	-	-	-	-	ABC	C	AC	-	C	A	ABC	AC	C	C	C	-	-	-	-	-	-	-	-	-	-	-
avgbs_cluster_21456.1		1	49.7	B	-	-	B	B	-	B	-	B	-	-	-	-	AB	AB	B	B	AB	AB	AB	AB	B	B	B	-	B	-	-	-	-	-	B	B	-	-
avgbs_cluster_6963.1		1	50	-	-	-	-	-	-	-	-	-	-	-	-	-	AB	B	B	-	B	B	AB	AB	A	A	A	A	-	-	-	-	-	-	A	A	-	-
avgbs2_38769.1		1	50	-	-	-	-	-	-	-	-	-	-	-	-	-	AB	B	B	-	B	B	AB	AB	A	A	A	A	-	-	-	-	-	-	A	A	-	-
avgbs_98194.1		1	50.1	-	-	-	-	-	-	-	-	-	-	-	-	-	AB	A	A	A	A	A	AB	A	A	A	A	-	-	-	-	-	-	-	-	-	-	-
avgbs_cluster_16389.1		1	50.1	-	-	-	-	-	-	-	-	-	-	-	-	-	AB	AB	A	A	AB	AB	AB	AB	A	A	A	-	-	-	-	-	-	-	-	-	-	-
avgbs_cluster_29265.1		1	50.1	B	B	-	B	-	-	-	B	-	B	B	-	B	AB	B	B	B	-	B	AB	B	B	-	-	B	-	-	-	-	-	-	B	B	B	B
avgbs_cluster_4789.1		1	50.1	A	-	-	-	A	-	-	-	-	-	-	-	-	AB	AB	AB	-	A	B	AB	AB	B	B	-	-	-	-	-	-	-	-	-	-	-	-
avgbs2_139482.1		1	50.1	B	B	-	B	-	-	-	B	-	B	B	-	B	AB	B	B	B	-	B	AB	B	B	-	-	B	-	-	-	-	-	-	B	B	B	B
avgbs2_17739.1		1	50.1	A	-	-	-	-	-	A	-	-	-	-	-	-	AB	AB	A	-	A	B	AB	AB	-	-	-	-	-	-	-	-	-	-	-	-	-	-
avgbs2_34913.1		1	50.1	B	B	B	B	-	B	B	B	-	B	B	B	B	AB	B	A	B	-	A	AB	AB	B	B	-	-	-	-	-	-	-	-	-	-	-	-
avgbs_cluster_19632.1		1	50.2	-	-	-	-	-	-	-	-	-	-	-	-	-	AB	A	A	B	A	B	AB	AB	A	A	A	A	-	-	-	-	-	-	-	-	-	-
avgbs2_93263.1		1	50.2	-	-	-	-	-	-	-	-	-	-	-	-	-	AB	A	A	B	A	B	AB	AB	A	A	A	A	-	-	-	-	-	-	-	-	-	-
avgbs_cluster_11400.2		1	50.3	B	-	B	-	-	-	-	-	-	-	-	-	-	B	-	-	-	-	-	B	-	-	-	-	-	-	-	-	-	-	-	-	-	-	-
avgbs_cluster_6538.2		1	50.3	B	-	-	-	-	-	-	-	-	B	B	B	B	AB	AB	B	B	AB	B	AB	B	B	B	B	B	-	-	-	-	-	-	-	-	-	-
avgbs2_36598.2		1	50.3	B	-	-	-	-	-	-	-	-	B	B	B	B	AB	AB	B	B	AB	B	AB	B	B	B	B	B	-	-	-	-	-	-	-	-	-	-
avgbs2_58834.2		1	50.3	B	-	B	-	-	-	-	-	-	-	-	-	-	B	-	-	-	-	-	B	-	-	-	-	-	-	-	-	-	-	-	-	-	-	-
avgbs_200316.1		1	50.4	-	-	-	-	-	-	-	-	-	-	-	-	-	AB	B	B	B	B	B	AB	B	B	-	B	B	-	-	-	-	-	-	-	-	-	-
avgbs_79506.1		1	50.4	-	-	-	-	-	-	-	-	-	-	-	-	-	AB	-	-	-	B	B	AB	-	A	-	A	-	-	-	-	-	-	-	-	-	-	-
avgbs_83739.1		1	50.4	B	B	B	B	B	B	B	B	-	B	B	B	B	AB	B	B	B	B	B	AB	B	B	B	B	-	B	-	-	-	-	-	B	-	B	B
avgbs_cluster_10096.1		1	50.4	-	-	-	-	-	-	-	-	-	-	-	-	-	AB	AB	A	A	A	AB	AB	A	AB	AB	A	-	-	-	-	-	-	-	-	-	-	-
avgbs_cluster_40222.1		1	50.4	-	-	-	-	-	-	-	-	-	-	-	-	-	AB	AB	AB	-	B	A	AB	AB	B	B	B	-	-	-	-	-	-	-	-	-	-	-
avgbs2_121334.1		1	50.4	-	-	-	-	-	-	-	-	-	-	-	-	-	ABC	-	C	C	B	B	ABC	C	AC	C	A	-	-	-	-	-	-	-	-	-	-	-
avgbs2_129331.1		1	50.4	B	B	B	B	B	B	B	B	-	B	B	B	B	AB	B	B	B	B	B	AB	B	B	B	B	-	B	-	-	-	-	-	B	-	B	B
avgbs2_197206.1		1	50.4	-	-	-	-	-	-	-	-	-	-	-	-	-	AB	AB	AB	-	B	A	AB	AB	B	B	B	-	-	-	-	-	-	-	-	-	-	-
avgbs2_52606.1		1	50.4	-	-	-	-	-	-	-	-	-	-	-	-	-	AB	AB	A	A	A	AB	AB	A	AB	AB	A	-	-	-	-	-	-	-	-	-	-	-
avgbs_cluster_8247.1		1	50.5	A	-	-	-	-	-	-	-	-	-	-	-	-	AB	AB	AB	A	AB	A	AB	AB	A	A	A	-	-	-	-	-	-	-	-	-	-	-
avgbs_26873.1		1	50.6	-	-	-	-	-	-	-	-	-	-	-	-	-	AB	AB	-	B	AB	B	AB	B	B	B	B	-	B	-	-	-	-	-	-	-	-	-
avgbs_309230.1		1	50.6	A	-	-	-	-	-	-	-	-	-	-	-	-	A	A	A	A	A	A	A	A	A	A	-	-	-	-	-	-	-	-	-	-	-	-
avgbs_49247.1		1	50.6	B	-	-	-	-	-	-	-	-	-	-	-	-	AB	B	B	B	B	B	AB	B	B	B	B	-	-	-	-	-	-	-	-	-	-	-
avgbs_7632.1		1	50.6	-	-	-	-	-	-	-	-	-	-	-	-	-	AB	AB	A	-	A	B	AB	AB	B	B	-	-	-	-	-	-	-	-	-	-	-	-
avgbs_cluster_31392.1		1	50.6	-	-	-	-	-	-	-	-	-	-	-	-	-	AB	A	-	-	A	A	AB	A	A	A	-	-	-	-	-	-	-	-	-	-	-	-
avgbs_cluster_38888.2		1	50.6	-	-	-	-	-	-	-	-	-	-	-	-	-	A	-	-	-	-	-	A	-	-	-	-	-	-	-	-	-	-	-	-	-	-	-
avgbs_cluster_40033.1		1	50.6	-	-	-	-	-	-	-	-	-	-	-	-	-	AB	AB	A	A	-	C	AB	AC	A	A	A	-	-	-	-	-	-	-	-	-	-	-
avgbs_cluster_747.1		1	50.6	-	-	-	-	-	-	-	-	-	-	-	-	-	AB	AB	A	-	A	B	AB	AB	A	A	-	-	-	-	-	-	-	-	-	-	-	-
avgbs_cluster_9998.1		1	50.6	-	-	-	-	-	-	-	-	-	-	-	-	-	AB	B	B	-	B	B	AB	B	B	B	B	-	-	-	-	-	-	-	-	-	-	-
avgbs2_152133.1		1	50.6	-	-	-	-	-	-	-	-	-	-	-	-	-	ABC	AC	-	-	A	A	AB	AC	AC	AC	C	-	-	-	-	-	-	-	-	-	-	-
avgbs2_190705.2		1	50.6	-	-	-	-	-	-	-	-	-	-	-	-	-	A	-	-	-	-	-	A	-	-	-	-	-	-	-	-	-	-	-	-	-	-	-
avgbs2_31012.1		1	50.6	-	-	-	-	-	-	-	-	-	A	A	A	A	AB	A	-	-	-	B	AB	AB	A	A	A	A	-	-	-	-	-	-	-	-	-	-
avgbs2_84146.1		1	50.6	A	-	-	-	-	-	-	-	-	-	-	-	-	A	A	A	A	A	A	A	A	A	A	-	-	-	-	-	-	-	-	-	-	-	-
avgbs_3211.1		1	50.7	-	-	-	-	-	-	-	-	-	-	-	-	-	AB	A	B	A	AB	A	AB	AB	AB	AB	AB	-	-	-	-	-	-	-	-	-	-	-
avgbs_404269.1		1	50.7	-	-	-	-	-	-	-	-	-	-	-	-	-	B	B	B	-	B	B	B	B	-	-	-	-	-	-	-	-	-	-	-	-	-	-
avgbs_40825.1		1	50.7	-	-	-	-	-	-	-	-	-	-	-	-	-	AB	A	AB	A	A	B	AB	AB	B	-	-	B	-	-	-	-	-	-	-	-	-	-
avgbs_78208.1		1	50.7	B	-	-	-	-	-	B	-	-	-	-	-	-	AB	B	B	B	B	B	AB	AB	B	B	B	B	-	-	-	-	-	-	-	-	-	-
avgbs_87606.1		1	50.7	A	-	A	-	A	A	A	A	A	A	A	A	A	A	A	A	A	A	A	A	A	A	A	A	A	A	-	-	-	-	-	A	-	A	-
avgbs_cluster_19027.1		1	50.7	B	B	B	B	B	B	B	B	B	B	B	B	B	AB	A	A	B	A	A	AB	AB	AB	AB	AB	-	B	-	-	-	B	-	A	A	-	-
avgbs_cluster_21149.1		1	50.7	-	-	-	-	-	-	-	-	-	-	-	-	-	AB	AB	A	A	A	B	AB	AB	A	A	-	-	-	-	-	-	-	-	-	-	-	-
avgbs_cluster_22649.1		1	50.7	A	-	-	-	-	-	-	-	-	-	-	-	-	AB	AB	B	-	B	A	AB	AB	A	A	-	-	-	-	-	-	-	-	-	-	-	-
avgbs_cluster_25615.1		1	50.7	A	-	-	-	-	-	A	-	-	-	-	-	-	AB	AB	AB	A	B	AB	AB	AB	-	-	-	-	-	-	-	-	-	-	-	-	-	-
avgbs_cluster_26758.1		1	50.7	-	-	-	-	-	-	-	-	-	-	-	-	-	AB	A	AB	B	A	B	AB	AB	B	B	-	-	-	-	-	-	-	-	-	-	-	-
avgbs_cluster_28275.1		1	50.7	-	-	-	-	-	-	-	-	-	-	-	-	-	AB	B	A	-	-	A	AB	A	A	A	-	-	-	-	-	-	-	-	-	-	-	-
avgbs_cluster_30750.1		1	50.7	-	-	-	-	-	-	-	-	-	-	-	-	-	AB	AB	A	-	A	A	AB	A	A	A	-	-	-	-	-	-	-	-	-	-	-	-
avgbs_cluster_34455.1		1	50.7	-	-	-	-	-	-	-	-	-	-	-	-	-	AB	B	B	B	B	B	AB	B	B	B	B	-	-	-	-	-	-	-	-	-	-	-
avgbs_cluster_37371.1		1	50.7	-	-	-	-	-	-	-	-	-	-	-	-	-	AC	AC	C	-	A	C	AC	C	C	C	-	C	-	-	-	-	-	-	-	-	-	-
avgbs_cluster_37918.1		1	50.7	-	-	-	-	-	-	-	-	-	-	-	-	-	AB	B	B	-	B	-	AB	B	-	-	-	-	-	-	-	-	-	-	-	-	-	-
avgbs_cluster_38888.1		1	50.7	A	-	A	A	-	A	A	A	-	-	-	-	-	A	-	-	-	-	A	A	A	-	-	-	-	-	-	-	-	-	-	-	-	-	-
avgbs_cluster_40848.1		1	50.7	-	-	-	-	-	-	-	-	-	-	-	-	-	AB	B	A	-	B	A	AB	AB	A	A	-	-	-	-	-	-	-	-	-	-	-	-
avgbs_cluster_52480.1		1	50.7	-	-	-	-	-	-	-	-	-	-	-	-	-	AB	AB	AB	A	AB	AB	AB	AB	A	A	A	-	-	-	-	-	-	-	-	-	-	-
avgbs2_122118.1		1	50.7	-	-	-	-	-	-	-	-	-	-	-	-	-	AB	AB	AB	A	AB	AB	AB	AB	A	A	A	-	-	-	-	-	-	-	-	-	-	-
avgbs2_125751.1		1	50.7	-	-	-	-	-	-	-	-	-	-	-	-	-	AB	A	AB	B	A	B	AB	AB	B	B	-	-	-	-	-	-	-	-	-	-	-	-
avgbs2_168683.1		1	50.7	-	-	-	-	-	-	-	-	-	-	-	-	-	AB	B	B	B	B	B	AB	B	B	B	B	-	-	-	-	-	-	-	-	-	-	-
avgbs2_182831.2		1	50.7	-	-	-	-	-	-	-	-	-	-	-	-	-	AC	AC	C	-	A	C	AC	C	C	C	-	C	-	-	-	-	-	-	-	-	-	-
avgbs2_185583.1		1	50.7	-	-	-	-	-	-	-	-	-	-	-	-	-	AB	B	B	-	B	-	AB	B	-	-	-	-	-	-	-	-	-	-	-	-	-	-
avgbs2_190705.1		1	50.7	A	-	A	A	-	A	A	A	-	-	-	-	-	A	-	-	-	-	A	A	A	-	-	-	-	-	-	-	-	-	-	-	-	-	-
avgbs2_99919.1		1	50.7	-	-	-	-	-	-	-	-	-	-	-	-	-	AB	AB	A	A	A	B	AB	AB	A	A	-	-	-	-	-	-	-	-	-	-	-	-
avgbs_69244.1		1	51	-	-	-	-	-	-	-	-	-	-	-	-	-	A	A	AB	A	A	A	AB	A	A	A	A	A	-	-	-	-	-	-	-	-	-	-
avgbs_cluster_3522.1		1	51.7	-	-	-	-	-	-	-	-	-	-	-	-	-	ABC	ABC	A	-	A	AC	ABC	ABC	A	A	-	-	-	-	-	-	-	-	-	-	-	-
avgbs2_18595.1		1	51.7	-	-	-	-	-	-	-	-	-	-	-	-	-	ABC	ABC	A	-	A	AC	ABC	ABC	A	A	-	-	-	-	-	-	-	-	-	-	-	-
avgbs_cluster_36695.1		1	51.8	-	-	-	-	-	-	-	-	-	-	-	-	-	AC	AC	-	-	A	C	AC	C	C	C	C	-	-	-	-	-	-	-	-	-	-	-
avgbs_cluster_39014.1		1	51.8	-	-	-	-	-	-	-	-	-	-	-	-	-	B	B	-	-	-	B	AB	B	B	-	B	-	-	-	-	-	-	-	-	-	-	-
avgbs_cluster_40412.2		1	51.9	-	-	-	-	-	-	-	-	-	-	-	-	-	AB	AB	B	A	AB	B	AB	B	AB	AB	B	B	-	-	-	-	B	-	-	-	-	-
avgbs2_176315.1		1	51.9	-	-	-	-	-	-	-	-	-	-	-	-	-	ABC	BC	C	-	C	-	ABC	C	B	B	-	-	-	-	-	-	-	-	-	-	-	-
avgbs2_197923.2		1	51.9	-	-	-	-	-	-	-	-	-	-	-	-	-	AB	AB	B	A	AB	B	AB	B	AB	AB	B	B	-	-	-	-	B	-	-	-	-	-
avgbs_cluster_38498.1		1	52.1	-	-	-	-	-	-	-	-	B	B	B	B	B	ABC	AB	BC	-	AB	C	ABC	BC	AB	B	A	-	-	-	-	-	-	-	B	B	-	-
avgbs_201762.1		1	52.4	-	-	-	-	-	-	-	-	-	-	-	-	-	AB	AB	A	A	A	A	AB	A	A	A	A	-	-	-	-	-	-	-	A	-	A	-
avgbs_4923.1		1	52.4	-	-	-	-	-	-	-	-	-	-	-	-	-	AB	B	B	B	B	B	AB	B	B	B	-	-	-	-	-	-	-	-	-	-	-	-
avgbs_49653.1		1	52.4	B	B	B	B	B	B	B	B	-	B	B	B	B	AB	-	-	A	-	B	AB	AB	AB	AB	B	-	B	-	-	-	-	-	-	-	-	-
avgbs_88818.1		1	52.4	-	-	-	-	-	-	-	-	-	-	-	-	-	AB	AB	AB	B	AB	AB	AB	AB	B	B	B	B	-	-	-	-	-	-	-	-	-	-
avgbs_cluster_18044.1		1	52.4	-	-	-	-	-	-	-	-	-	-	-	-	-	ABC	B	B	A	B	AB	ABC	AB	B	B	B	B	-	-	-	-	-	-	-	-	-	-
avgbs_cluster_30600.1		1	52.4	-	-	-	-	-	-	-	-	-	-	-	-	-	AB	A	A	A	A	A	AB	A	A	A	-	-	-	-	-	-	-	-	-	-	-	-
avgbs_cluster_5100.1		1	52.4	B	B	B	-	-	-	B	B	-	B	B	B	B	AB	AB	-	B	A	B	AB	AB	AB	-	AB	B	-	-	-	-	-	-	B	-	B	B
avgbs2_13303.1		1	52.4	-	-	-	-	-	-	-	-	-	-	-	-	-	AB	A	A	B	A	B	AB	AB	B	-	B	-	-	-	-	-	-	-	-	-	-	-
avgbs2_138576.1		1	52.4	-	-	-	-	-	-	-	-	-	-	-	-	-	AB	AB	AB	B	AB	AB	AB	AB	B	B	B	B	-	-	-	-	-	-	-	-	-	-
avgbs2_78197.1		1	52.4	B	B	B	B	B	B	B	B	-	B	B	B	B	ABC	C	C	A	C	BC	ABC	ABC	ABC	AB	B	C	B	-	-	-	-	-	-	-	-	-
avgbs2_86055.1		1	52.4	-	-	-	-	-	-	-	-	-	-	-	-	-	ABC	B	B	A	B	AB	ABC	AB	B	B	B	B	-	-	-	-	-	-	-	-	-	-
avgbs_cluster_41529.1		1	52.5	-	-	-	-	-	-	-	-	-	A	-	A	-	AB	AB	A	A	A	AB	AB	AB	A	A	A	-	-	-	-	-	-	-	-	-	-	-
avgbs2_104604.1		1	52.5	-	-	-	-	-	-	-	-	-	-	-	-	-	B	-	-	-	-	-	B	-	-	-	-	-	-	-	-	-	-	-	-	-	-	-
avgbs_100130.1		1	52.6	-	-	-	-	-	-	-	-	-	-	-	-	-	AB	B	B	B	B	A	AB	AB	B	B	B	-	-	-	-	-	-	-	-	-	-	-
avgbs_112825.1		1	52.6	-	-	-	-	-	-	-	-	A	-	-	-	-	A	-	-	-	-	-	A	-	-	-	-	-	-	-	-	-	-	-	-	-	-	-
avgbs_114531.1		1	52.6	-	-	-	-	-	-	-	-	-	-	-	-	-	AB	A	AB	B	A	A	AB	AB	A	A	-	-	-	-	-	-	-	-	A	A	-	-
avgbs_116210.1		1	52.6	-	-	-	-	-	-	-	-	-	-	-	-	-	AB	B	AB	-	B	A	AB	AB	B	B	B	B	-	-	-	-	-	-	-	-	-	-
avgbs_117216.1		1	52.6	-	-	-	-	-	-	-	-	-	-	-	-	-	AB	-	-	-	-	-	B	-	-	-	-	-	-	-	-	-	-	-	-	-	-	-
avgbs_240694.1		1	52.6	A	A	A	A	A	A	A	A	A	A	-	A	-	AB	A	B	B	-	A	AB	AB	A	A	-	-	A	-	-	-	-	-	-	-	-	-
avgbs_261859.1		1	52.6	B	B	B	B	B	B	B	B	B	B	B	B	B	AB	AB	B	B	AB	AB	AB	AB	B	B	B	-	B	-	-	-	-	-	B	B	-	-
avgbs_29138.1		1	52.6	-	-	-	-	-	-	-	-	-	-	-	-	-	AB	AB	A	-	B	AB	AB	AB	A	A	-	-	-	-	-	-	-	-	-	-	-	-
avgbs_6K_23519.1		1	52.6	-	-	-	-	-	-	-	-	A	-	-	-	-	AB	A	A	A	A	AB	AB	AB	AB	AB	A	-	-	-	-	-	-	-	-	-	-	-
avgbs_72921.1		1	52.6	B	-	-	-	B	-	B	-	-	B	B	B	B	AB	AB	B	B	B	B	AB	AB	B	B	B	B	-	-	-	-	-	-	-	-	-	-
avgbs_78193.1		1	52.6	-	-	-	-	-	-	-	-	-	-	-	-	-	AB	-	-	-	B	A	AB	AB	A	A	-	-	-	-	-	-	-	-	-	-	-	-
avgbs_846.1		1	52.6	-	-	-	-	-	-	-	-	-	-	-	-	-	AB	B	-	-	-	B	AB	B	-	-	-	-	-	-	-	-	-	-	-	-	-	-
avgbs_86510.1		1	52.6	-	-	-	-	-	-	-	-	-	-	-	-	-	AB	B	B	A	B	B	AB	AB	B	B	B	B	B	-	-	-	-	-	-	-	-	-
avgbs_cluster_11384.1		1	52.6	B	-	B	-	-	-	B	-	-	B	-	B	-	AB	B	AB	B	B	B	AB	B	B	B	-	-	-	-	-	-	-	-	B	-	B	B
avgbs_cluster_12143.1		1	52.6	-	-	-	-	-	-	-	-	-	-	-	-	-	B	-	-	-	-	-	-	-	-	-	-	-	-	-	-	-	-	-	-	-	-	-
avgbs_cluster_12220.1		1	52.6	-	-	-	-	-	-	-	-	-	-	-	-	-	ABC	B	-	-	-	-	ABC	-	B	B	-	-	-	-	-	-	-	-	-	-	-	-
avgbs_cluster_13609.2		1	52.6	-	-	-	-	-	-	-	-	-	-	-	-	-	AB	B	B	B	B	B	AB	B	B	B	B	B	-	-	-	-	-	-	-	-	-	-
avgbs_cluster_14482.1		1	52.6	-	-	-	-	-	-	-	-	-	-	-	-	-	AB	B	B	C	-	B	AB	B	B	B	B	-	-	-	-	-	-	-	-	-	-	-
avgbs_cluster_16935.1		1	52.6	-	-	-	-	-	-	-	-	-	-	-	-	-	AB	-	-	A	-	-	AB	-	A	A	-	-	-	-	-	-	-	-	-	-	-	-
avgbs_cluster_20287.1		1	52.6	-	-	-	-	-	-	-	-	-	-	-	-	-	AB	AB	AB	-	A	AB	AB	AB	A	A	-	-	-	-	-	-	-	-	-	-	-	-
avgbs_cluster_21148.1		1	52.6	-	-	-	-	-	-	-	-	-	-	-	-	-	ABCD	A	B	B	A	B	ABCD	B	B	B	-	-	-	-	-	-	-	-	-	-	-	-
avgbs_cluster_22001.1		1	52.6	B	-	-	-	-	-	-	-	-	-	-	-	-	AB	B	B	A	B	B	AB	AB	B	B	B	-	-	-	-	-	-	-	-	-	-	-
avgbs_cluster_28099.1		1	52.6	A	A	A	A	-	-	A	A	A	B	B	B	B	AB	AB	-	A	B	B	AB	AB	AB	AB	B	-	-	-	-	-	-	-	-	-	-	-
avgbs_cluster_32537.1		1	52.6	-	-	-	-	-	-	-	-	-	-	-	-	-	ABC	B	B	-	B	B	ABC	B	B	B	B	-	-	-	-	-	-	-	-	-	-	-
avgbs_cluster_33806.1		1	52.6	-	-	-	-	-	-	-	-	-	-	-	-	-	ABC	C	A	A	-	C	ABC	ABC	B	B	B	-	-	-	-	-	-	-	-	-	-	-
avgbs_cluster_35971.1		1	52.6	-	-	-	-	-	-	-	-	-	-	-	-	-	AB	B	-	-	-	-	AB	-	B	B	-	-	-	-	-	-	-	-	-	-	-	-
avgbs_cluster_37637.1		1	52.6	B	B	-	B	-	-	-	B	-	B	B	B	B	B	B	AB	B	B	B	B	B	B	B	B	-	-	-	-	-	-	-	-	-	-	-
avgbs_cluster_4139.1		1	52.6	-	-	-	-	-	-	-	-	-	-	-	-	-	AB	A	A	B	A	B	AB	AB	B	-	B	-	-	-	-	-	-	-	-	-	-	-
avgbs_cluster_4791.1		1	52.6	-	-	-	-	-	-	-	-	-	B	B	B	B	AB	AB	A	A	-	AB	AB	AB	B	B	B	B	-	-	-	-	-	-	-	-	-	-
avgbs_cluster_6256.1		1	52.6	-	-	-	-	-	-	-	-	-	-	-	-	-	ABC	A	A	-	A	AC	ABC	AC	-	-	-	-	-	-	-	-	-	-	-	-	-	-
avgbs2_107977.1		1	52.6	-	-	-	-	-	-	-	-	-	-	-	-	-	AB	AB	B	A	B	AB	AB	AB	A	A	-	-	-	-	-	-	-	-	-	-	-	-
avgbs2_134476.1		1	52.6	-	-	-	-	-	-	-	-	-	-	-	-	-	AB	AB	-	B	B	-	AB	B	B	-	B	B	-	-	-	-	-	-	-	-	-	-
avgbs2_159185.1		1	52.6	-	-	-	-	-	-	-	-	-	-	-	-	-	ABC	B	B	-	B	B	ABC	B	B	B	B	-	-	-	-	-	-	-	-	-	-	-
avgbs2_160910.1		1	52.6	-	-	-	-	-	-	-	-	-	-	-	-	-	AB	B	B	B	B	A	AB	AB	B	B	B	-	-	-	-	-	-	-	-	-	-	-
avgbs2_22680.1		1	52.6	-	-	-	-	-	-	-	-	-	-	-	-	-	AB	A	A	B	A	B	AB	AB	B	-	B	-	-	-	-	-	-	-	-	-	-	-
avgbs2_34917.1		1	52.6	-	-	-	-	-	-	-	-	-	-	-	-	-	ABC	A	A	-	A	AC	ABC	AC	-	-	-	-	-	-	-	-	-	-	-	-	-	-
avgbs2_49493.2		1	52.6	-	-	-	-	-	-	-	-	-	-	-	-	-	ABC	B	-	-	-	-	ABC	-	B	B	-	-	-	-	-	-	-	-	-	-	-	-
avgbs2_58783.1		1	52.6	B	-	B	-	-	-	B	-	-	B	-	B	-	AB	B	AB	B	B	B	AB	B	B	B	-	-	-	-	-	-	-	-	B	-	B	B
avgbs2_84679.1		1	52.6	-	-	-	-	-	-	-	-	-	-	-	-	-	AB	AB	AB	B	A	A	AB	AB	AB	AB	-	-	-	-	-	-	-	-	A	-	A	-
avgbs2_96378.1		1	52.6	-	-	-	-	-	-	-	-	-	-	-	-	-	AB	AB	AB	-	A	AB	AB	AB	A	A	-	-	-	-	-	-	-	-	-	-	-	-
avgbs2_99919.2		1	52.6	-	-	-	-	-	-	-	-	-	-	-	-	-	ABCD	A	B	B	A	B	ABCD	B	B	B	-	-	-	-	-	-	-	-	-	-	-	-
avgbs_67981.1		1	52.7	-	-	-	-	-	-	-	-	-	-	-	-	-	AB	A	A	-	-	A	AB	AB	A	A	-	-	-	-	-	-	-	-	-	-	-	-
avgbs2_47939.1		1	52.7	-	-	-	-	-	-	-	-	-	-	-	-	-	AB	B	-	-	B	B	AB	B	-	-	-	-	-	-	-	-	-	-	-	-	-	-
avgbs_cluster_35931.1		1	53.1	B	-	B	-	B	B	B	-	-	B	B	B	B	AB	B	B	B	B	AB	AB	B	B	B	B	B	B	-	-	-	-	-	B	-	B	-
avgbs_cluster_16051.1		1	54	B	-	B	-	B	B	B	B	-	B	-	B	-	B	B	B	B	B	B	B	B	AB	AB	AB	-	-	-	-	-	-	-	-	-	-	-
avgbs2_77597.1		1	54	B	-	B	-	B	B	B	B	-	B	-	B	-	B	B	B	B	B	B	B	B	AB	AB	AB	-	-	-	-	-	-	-	-	-	-	-
avgbs_6133.1		1	55.2	-	-	-	-	-	-	-	-	-	-	-	-	-	AB	-	-	A	-	A	AB	-	A	A	-	-	-	-	-	-	-	-	-	-	-	-
avgbs_110630.1		1	56.5	-	-	-	-	-	-	-	-	-	-	-	-	-	AB	B	B	-	B	AB	AB	B	AB	A	B	-	-	-	-	-	-	-	-	-	-	-
avgbs_cluster_24579.1		1	56.6	-	-	-	-	-	-	-	-	-	-	-	-	-	B	-	-	-	-	-	B	-	-	-	-	-	-	-	-	-	-	-	-	-	-	-
avgbs2_114957.1		1	56.6	-	-	-	-	-	-	-	-	-	-	-	-	-	B	-	-	-	-	-	B	-	-	-	-	-	-	-	-	-	-	-	-	-	-	-
avgbs_103265.1		1	57.2	B	B	-	-	-	-	B	-	-	-	-	-	-	AB	AB	B	-	B	AB	AB	B	B	B	-	-	-	-	-	-	-	-	-	-	-	-
avgbs_112377.1		1	57.2	-	-	-	-	-	-	-	-	-	-	-	-	-	AB	A	A	B	A	AB	AB	AB	AB	AB	-	B	-	-	-	-	-	-	-	-	-	-
avgbs_121552.1		1	57.2	-	-	-	-	-	-	-	-	B	-	-	-	-	AB	AB	AB	B	A	AB	AB	AB	B	B	B	-	-	-	-	-	-	-	-	-	-	-
avgbs_14666.1		1	57.2	-	-	-	-	-	-	-	-	-	-	-	-	-	AB	A	-	A	A	AB	AB	A	A	A	A	-	-	-	-	-	-	-	-	-	-	-
avgbs_18732.1		1	57.2	B	B	B	B	B	B	B	B	B	B	-	B	-	AB	AB	AB	B	AB	AB	AB	AB	AB	B	A	-	B	B	-	B	B	-	B	-	-	B
avgbs_204743.1		1	57.2	-	-	-	-	-	-	-	-	-	-	-	-	-	AB	AB	-	-	B	-	AB	B	A	-	A	-	-	-	-	-	-	-	A	-	-	A
avgbs_20555.1		1	57.2	-	-	-	-	-	-	-	-	-	-	-	-	-	B	-	-	-	-	-	B	-	-	-	-	-	-	-	-	-	-	-	-	-	-	-
avgbs_22292.1		1	57.2	-	-	-	-	-	-	-	-	-	-	-	-	-	AB	AB	A	B	A	B	AB	AB	AB	A	A	B	A	-	-	-	-	-	-	-	-	-
avgbs_223730.1		1	57.2	-	-	-	-	-	-	-	-	-	-	-	-	-	AB	A	A	-	A	B	AB	AB	A	-	A	-	-	-	-	-	-	-	-	-	-	-
avgbs_228709.1		1	57.2	-	-	-	-	-	-	-	-	-	-	-	-	-	A	-	-	-	-	-	A	-	-	-	-	-	-	-	-	-	-	-	-	-	-	-
avgbs_228940.1		1	57.2	-	-	-	-	-	-	-	-	-	-	-	-	-	AB	AB	AB	A	B	B	AB	AB	A	A	A	A	-	-	-	-	-	-	-	-	-	-
avgbs_232769.1		1	57.2	-	-	-	-	-	-	-	-	-	-	-	-	-	A	-	-	-	-	-	-	-	-	-	-	-	-	-	-	-	-	-	-	-	-	-
avgbs_2420.1		1	57.2	-	-	-	-	-	-	-	-	-	-	-	-	-	AB	A	A	B	A	AB	AB	AB	-	-	-	-	-	-	-	-	-	-	-	-	-	-
avgbs_244737.1		1	57.2	-	-	-	-	-	-	-	-	-	-	-	-	-	AB	B	B	A	B	-	AB	AB	B	B	-	-	-	-	-	-	-	-	-	-	-	-
avgbs_287461.1		1	57.2	-	-	-	-	-	-	-	-	-	-	-	-	-	AB	A	A	A	A	AB	AB	AB	AB	AB	A	-	-	-	-	-	-	-	-	-	-	-
avgbs_34756.1		1	57.2	-	-	-	-	-	-	-	-	-	-	-	-	-	AB	AB	A	A	A	AB	AB	A	AB	AB	A	B	-	-	-	-	-	-	-	-	-	-
avgbs_41255.1		1	57.2	-	-	-	-	-	-	-	-	-	-	-	-	-	AB	AB	AB	A	B	A	AB	AB	-	-	-	-	-	-	-	-	-	-	-	-	-	-
avgbs_4343.1		1	57.2	-	-	-	-	-	-	-	-	-	-	-	-	-	AB	AB	AB	B	A	A	AB	AB	A	A	A	A	-	-	-	-	-	-	-	-	-	-
avgbs_47533.1		1	57.2	-	-	-	-	-	-	-	-	-	-	-	-	-	AB	AB	AB	A	B	B	AB	AB	B	B	B	B	-	-	-	-	-	-	-	-	-	-
avgbs_49502.1		1	57.2	-	-	-	-	-	-	-	-	-	-	-	-	-	AB	A	A	B	A	AB	AB	AB	A	A	-	-	-	-	-	-	-	-	-	-	-	-
avgbs_5465.1		1	57.2	-	-	-	-	-	-	-	-	-	-	-	-	-	AB	AB	-	B	A	A	AB	AB	A	A	A	A	-	-	-	-	-	-	-	-	-	-
avgbs_58206.1		1	57.2	-	-	-	-	-	-	-	-	-	-	-	-	-	AB	A	-	-	A	A	AB	A	A	A	-	-	-	-	-	-	-	-	-	-	-	-
avgbs_59045.1		1	57.2	-	-	-	-	-	-	-	-	-	-	-	-	-	AB	B	B	B	B	B	AB	AB	B	B	B	-	-	-	-	-	-	-	-	-	-	-
avgbs_67982.1		1	57.2	-	-	-	-	-	-	-	-	-	-	-	-	-	AB	AB	A	A	A	A	AB	A	A	A	A	-	-	-	-	-	-	-	-	-	-	-
avgbs_7020.1		1	57.2	-	-	-	-	-	-	-	-	-	-	-	-	-	A	-	-	A	-	A	A	A	A	A	A	A	-	-	-	-	-	-	-	-	-	-
avgbs_72282.1		1	57.2	-	-	-	-	-	-	-	-	-	-	-	-	-	AB	B	B	B	-	B	AB	AB	B	B	B	-	-	-	-	-	-	-	-	-	-	-
avgbs_72729.1		1	57.2	-	-	-	-	-	-	-	-	-	-	-	-	-	AB	AB	A	-	A	A	AB	AB	B	B	-	-	-	-	-	-	-	-	-	-	-	-
avgbs_76528.1		1	57.2	A	A	A	A	A	A	A	A	-	A	A	A	-	AB	B	A	AB	B	AB	AB	AB	A	A	A	-	-	-	-	-	-	-	-	-	-	-
avgbs_7933.1		1	57.2	-	-	-	-	-	-	-	-	-	-	-	-	-	AB	AB	B	A	B	AB	AB	AB	A	A	-	-	-	-	-	-	-	-	-	-	-	-
avgbs_98893.1		1	57.2	-	-	-	-	-	-	-	-	-	-	-	-	-	AB	AB	AB	B	A	A	AB	AB	A	A	A	-	-	-	-	-	-	-	-	-	-	-
avgbs_cluster_10425.1		1	57.2	-	-	-	-	-	-	-	-	-	-	-	-	-	AB	A	AB	B	A	B	AB	AB	B	B	B	-	-	-	-	-	-	-	-	-	-	-
avgbs_cluster_11552.1		1	57.2	-	-	-	-	-	-	-	-	-	-	-	-	-	A	-	-	-	-	-	A	-	-	-	-	-	-	-	-	-	-	-	-	-	-	-
avgbs_cluster_13919.1		1	57.2	-	-	-	-	-	-	-	-	-	-	-	-	-	ABC	AC	AB	C	A	C	ABC	AC	C	C	C	-	-	-	-	-	-	-	-	-	-	-
avgbs_cluster_15188.1		1	57.2	A	-	A	-	A	A	A	A	-	-	-	-	-	ABC	ABC	C	A	C	BC	ABC	ABC	AB	B	-	A	-	-	-	-	-	-	-	-	-	-
avgbs_cluster_15863.1		1	57.2	-	-	-	-	-	-	-	-	-	-	-	-	-	AB	B	B	B	B	AB	AB	AB	B	B	B	B	-	-	-	-	-	-	-	-	-	-
avgbs_cluster_16369.1		1	57.2	-	-	-	-	-	-	-	-	-	-	-	-	-	BCD	B	B	D	-	B	BCD	CD	-	-	-	-	-	-	-	-	-	-	-	-	-	-
avgbs_cluster_16697.1		1	57.2	-	-	-	-	-	-	-	-	-	-	-	-	-	ABC	BC	C	-	C	AC	ABC	C	-	-	-	-	-	-	-	-	-	-	-	-	-	-
avgbs_cluster_1678.1		1	57.2	-	-	-	A	-	-	-	-	-	-	-	-	-	A	A	A	A	A	A	A	A	A	A	-	-	-	-	-	-	-	-	-	-	-	-
avgbs_cluster_17259.1		1	57.2	-	-	-	-	-	-	-	-	-	-	-	-	-	AB	B	B	-	B	B	AB	B	B	B	-	-	-	-	-	-	-	-	-	-	-	-
avgbs_cluster_18550.1		1	57.2	-	-	-	-	-	-	-	-	-	-	-	-	-	B	-	-	-	-	-	B	-	-	-	-	-	-	-	-	-	-	-	-	-	-	-
avgbs_cluster_18584.1		1	57.2	-	-	-	-	-	-	-	-	-	-	-	-	-	B	B	B	C	B	B	B	B	B	B	-	-	-	-	-	-	-	-	-	-	-	-
avgbs_cluster_18804.1		1	57.2	-	-	-	-	-	-	-	-	-	-	-	-	-	AB	AB	AB	B	A	B	AB	AB	B	B	B	-	-	-	-	-	-	-	-	-	-	-
avgbs_cluster_21050.1		1	57.2	A	-	A	-	A	A	A	A	-	-	-	-	-	A	AB	A	A	A	A	AB	A	A	A	A	-	A	-	-	-	-	-	-	-	-	-
avgbs_cluster_24283.1		1	57.2	-	-	-	-	-	-	-	-	A	-	-	-	-	AB	AB	B	A	B	A	AB	AB	AB	A	B	-	A	-	-	-	-	-	-	-	-	-
avgbs_cluster_24523.1		1	57.2	-	-	-	-	-	-	-	-	-	-	-	-	-	AB	AB	AB	A	A	AB	AB	AB	AB	A	B	-	A	-	-	-	-	-	-	-	-	-
avgbs_cluster_25193.1		1	57.2	-	-	-	-	-	-	-	-	-	-	-	-	-	AB	B	B	-	B	AB	AB	AB	AB	B	B	A	-	-	-	-	-	-	-	-	-	-
avgbs_cluster_26.1		1	57.2	-	-	-	-	-	-	-	-	-	-	-	-	-	AB	AB	-	B	A	AB	B	AB	B	B	B	-	-	-	-	-	-	-	-	-	-	-
avgbs_cluster_27817.1		1	57.2	A	A	A	A	-	-	A	A	A	A	A	A	A	AB	AB	A	B	A	AB	AB	AB	AB	B	A	-	-	-	-	-	-	-	-	-	-	-
avgbs_cluster_29688.1		1	57.2	-	-	-	-	-	-	-	-	-	-	-	-	-	AC	AC	A	C	A	AC	AC	AC	C	C	-	C	-	-	-	-	-	-	B	-	B	B
avgbs_cluster_29709.1		1	57.2	-	-	-	-	-	-	-	-	-	-	-	-	-	ABC	ABC	C	B	C	ABC	ABC	ABC	BC	B	C	-	-	-	-	-	-	-	-	-	-	-
avgbs_cluster_30555.1		1	57.2	B	-	-	-	-	-	-	-	-	-	-	-	-	AB	AB	B	B	B	AB	AB	AB	-	-	-	-	-	-	-	-	-	-	-	-	-	-
avgbs_cluster_31929.1		1	57.2	-	-	-	-	-	-	-	-	-	-	-	-	-	B	-	-	-	-	-	B	-	-	-	-	-	-	-	-	-	-	-	-	-	-	-
avgbs_cluster_33106.1		1	57.2	-	-	-	-	-	-	-	-	-	-	-	-	-	AB	B	B	B	B	-	AB	B	-	-	-	-	-	-	-	-	-	-	-	-	-	-
avgbs_cluster_37204.1		1	57.2	-	-	-	-	-	-	-	-	-	B	B	B	B	A	A	A	A	A	A	AB	A	AB	A	B	B	-	-	-	-	-	-	B	B	B	-
avgbs_cluster_38266.2		1	57.2	B	-	-	-	-	-	B	-	B	-	-	-	-	AB	AB	B	-	B	A	AB	AB	AB	A	B	B	-	-	-	-	-	-	-	-	-	-
avgbs_cluster_38470.1		1	57.2	-	-	-	-	-	-	-	-	-	-	-	-	-	AB	AB	AB	B	A	AB	AB	AB	B	B	-	-	A	-	-	-	-	-	-	-	-	-
avgbs_cluster_38700.1		1	57.2	-	-	-	-	-	-	-	-	-	-	-	-	-	AB	AB	B	A	B	AB	AB	AB	AB	AB	B	-	B	-	-	-	-	-	B	B	-	-
avgbs_cluster_40715.1		1	57.2	B	-	B	-	B	B	B	-	-	-	-	-	-	AB	A	A	B	A	A	AB	AB	A	A	A	A	B	-	-	-	-	-	B	-	-	B
avgbs_cluster_41693.1		1	57.2	A	-	A	-	A	A	A	A	-	-	-	-	-	AC	AC	C	C	C	C	AC	AC	AC	C	A	-	A	-	-	-	-	-	-	-	-	-
avgbs_cluster_44120.1		1	57.2	A	A	-	A	-	-	-	-	-	A	-	A	-	AB	B	A	A	B	AB	AB	AB	AB	AB	A	-	-	-	-	-	-	-	-	-	-	-
avgbs_cluster_51192.1		1	57.2	-	-	-	-	-	-	-	-	-	-	-	-	-	AB	-	A	-	-	AB	AB	A	-	-	-	-	-	-	-	-	-	-	-	-	-	-
avgbs_cluster_5898.1		1	57.2	-	-	-	-	-	-	-	-	-	-	-	-	-	AB	AB	B	B	AB	AB	AB	B	B	B	-	-	-	-	-	-	-	-	-	-	-	-
avgbs_cluster_6467.1		1	57.2	-	-	-	-	-	-	-	-	-	-	-	-	-	AB	A	A	A	A	A	AB	A	A	A	A	-	-	-	-	-	-	-	A	A	-	A
avgbs_cluster_70815.1		1	57.2	-	-	-	-	-	-	-	-	-	-	-	-	-	AB	AB	-	-	-	A	AB	A	A	-	A	-	-	-	-	-	-	-	-	-	-	-
avgbs_cluster_8004.1		1	57.2	B	-	-	-	-	-	-	-	-	-	-	-	-	B	B	B	B	B	B	B	B	B	B	-	-	-	-	-	-	-	-	-	-	-	-
avgbs_cluster_8420.1		1	57.2	A	A	A	A	A	A	A	A	-	A	A	A	A	AB	AB	A	A	A	B	AB	AB	AB	AB	-	-	A	-	-	-	-	-	A	A	A	A
avgbs_cluster_9215.1		1	57.2	A	A	A	A	-	-	A	A	A	A	-	A	-	AB	B	A	A	B	AB	AB	AB	AB	AB	A	B	-	-	-	-	-	-	-	-	-	-
avgbs2_102365.1		1	57.2	-	-	-	-	-	-	-	-	-	-	-	-	-	B	B	B	B	B	A	B	AB	-	-	-	-	-	-	-	-	-	-	A	-	-	A
avgbs2_105048.1		1	57.2	-	-	-	-	-	-	-	-	-	-	-	-	-	AB	AB	B	-	B	B	AB	AB	A	A	A	A	-	-	-	-	-	-	-	-	-	-
avgbs2_118117.1		1	57.2	A	-	A	A	-	A	A	A	-	A	A	A	A	AB	A	A	B	A	AB	AB	AB	A	A	-	-	A	-	-	-	-	-	A	-	A	-
avgbs2_118271.1		1	57.2	-	-	-	-	-	-	-	-	-	-	-	-	-	ABCD	ACD	D	A	D	BCD	ABCD	ABD	BD	BD	D	-	-	-	-	-	-	-	-	-	-	-
avgbs2_120769.1		1	57.2	-	-	-	-	-	-	-	-	-	-	-	-	-	BC	ABC	BC	B	AB	B	ABC	BC	BC	BC	C	-	-	-	-	-	-	-	-	-	-	-
avgbs2_122157.1		1	57.2	-	-	-	-	-	-	-	-	-	-	-	-	-	AB	AB	B	A	B	B	AB	AB	AB	AB	A	A	-	-	-	-	-	-	-	-	-	-
avgbs2_123178.1		1	57.2	A	-	A	-	-	-	-	-	-	-	-	-	-	AB	AB	AB	B	A	A	AB	AB	A	A	A	-	-	-	-	-	-	-	-	-	-	-
avgbs2_123999.1		1	57.2	-	-	-	-	-	-	-	-	-	-	-	-	-	AC	-	-	-	-	A	AC	-	-	-	-	-	-	-	-	-	-	-	-	-	-	-
avgbs2_130063.1		1	57.2	-	-	-	-	-	-	-	-	-	-	-	-	-	AB	AB	A	A	AB	A	AB	AB	AB	B	AB	-	-	-	-	-	-	-	-	-	-	-
avgbs2_132020.1		1	57.2	A	A	A	A	-	-	A	A	A	A	A	A	A	AB	AB	A	B	A	AB	AB	AB	AB	B	A	-	-	-	-	-	-	-	-	-	-	-
avgbs2_137047.1		1	57.2	-	-	-	-	-	-	-	-	-	-	-	-	-	AB	AB	-	-	-	A	AB	A	A	-	A	-	-	-	-	-	-	-	-	-	-	-
avgbs2_140448.1		1	57.2	-	-	-	-	-	-	-	-	-	A	A	A	A	AB	B	B	B	-	B	AB	B	B	-	B	-	-	-	-	-	-	-	-	-	-	-
avgbs2_155236.1		1	57.2	-	-	-	-	-	-	-	-	-	-	-	-	-	B	-	-	-	-	-	B	-	-	-	-	-	-	-	-	-	-	-	-	-	-	-
avgbs2_162000.1		1	57.2	-	-	-	-	-	-	-	-	-	-	-	-	-	AB	B	B	B	B	-	AB	B	-	-	-	-	-	-	-	-	-	-	-	-	-	-
avgbs2_179556.1		1	57.2	-	-	-	-	-	-	-	-	-	-	-	-	-	AB	A	A	A	A	AB	AB	AB	AB	AB	A	-	-	-	-	-	-	-	-	-	-	-
avgbs2_181115.1		1	57.2	-	-	-	-	-	-	-	-	-	-	-	-	-	AB	-	A	-	-	AB	AB	A	-	-	-	-	-	-	-	-	-	-	-	-	-	-
avgbs2_181997.1		1	57.2	-	-	-	-	-	-	-	-	-	B	B	B	B	A	A	A	A	A	A	AB	A	AB	A	B	B	-	-	-	-	-	-	B	B	B	-
avgbs2_18637.1		1	57.2	A	-	A	AB	A	A	A	B	-	A	-	A	-	AB	AB	A	A	A	A	AB	AB	A	-	A	A	-	-	-	-	-	-	-	-	-	-
avgbs2_189539.1		1	57.2	-	-	-	-	-	-	-	-	-	-	-	-	-	AB	AB	B	A	B	AB	AB	AB	AB	AB	B	-	B	-	-	-	-	-	B	B	-	-
avgbs2_19596.1		1	57.2	-	-	-	-	-	-	-	-	-	-	-	-	-	AB	B	B	B	B	B	AB	AB	AB	B	AB	-	-	-	-	-	-	-	-	-	-	-
avgbs2_197422.1		1	57.2	A	-	A	-	A	A	A	A	-	-	-	-	-	AC	AC	C	C	C	C	AC	AC	AC	C	A	-	A	-	-	-	-	-	-	-	-	-
avgbs2_199207.1		1	57.2	B	-	B	-	B	B	B	-	-	-	-	-	-	AB	A	A	B	A	A	AB	AB	A	A	A	A	B	-	-	-	-	-	B	-	-	B
avgbs2_199227.1		1	57.2	-	-	-	-	-	-	-	-	-	-	-	-	-	A	-	-	-	-	-	-	-	-	-	-	-	-	-	-	-	-	-	-	-	-	-
avgbs2_2457.1		1	57.2	-	-	-	-	-	-	-	-	-	-	-	-	-	AB	AB	A	-	A	A	AB	AB	AB	AB	A	-	-	-	-	-	-	-	-	-	-	-
avgbs2_25909.1		1	57.2	-	-	-	-	-	-	-	-	-	A	A	A	A	ABC	B	B	C	B	-	ABC	ABC	C	-	-	C	B	-	-	-	-	-	-	-	-	-
avgbs2_29101.1		1	57.2	-	-	-	-	-	-	-	-	-	-	-	-	-	AB	A	-	A	A	AB	AB	A	A	A	A	-	-	-	-	-	-	-	-	-	-	-
avgbs2_36225.1		1	57.2	-	-	-	-	-	-	-	-	-	-	-	-	-	AB	A	A	A	A	A	AB	A	A	A	A	-	-	-	-	-	-	-	A	A	-	A
avgbs2_38851.1		1	57.2	-	-	-	-	-	-	-	-	-	-	-	-	-	AB	AB	-	-	B	-	AB	B	A	-	A	-	-	-	-	-	-	-	A	-	-	A
avgbs2_40985.1		1	57.2	-	-	-	-	-	-	-	-	-	-	-	-	-	AB	AB	A	B	A	B	AB	AB	AB	A	A	B	A	-	-	-	-	-	-	-	-	-
avgbs2_44166.1		1	57.2	-	-	-	-	-	-	-	-	-	-	-	-	-	B	B	B	B	B	B	B	B	B	B	B	-	-	-	-	-	-	-	-	-	-	-
avgbs2_45289.2		1	57.2	A	A	A	A	A	A	A	A	-	A	A	A	A	AB	AB	A	A	A	B	AB	AB	AB	AB	-	-	A	-	-	-	-	-	A	A	A	A
avgbs2_48415.1		1	57.2	B	B	B	B	B	B	B	B	-	B	B	B	B	B	B	-	B	A	B	B	B	B	B	B	-	-	-	-	-	-	-	-	-	-	-
avgbs2_48882.1		1	57.2	-	-	-	-	-	-	-	-	A	-	-	-	-	ABC	AB	A	-	B	AB	ABC	AB	A	A	-	-	A	-	-	-	-	-	-	-	-	-
avgbs2_53980.1		1	57.2	-	-	-	-	-	-	-	-	-	-	-	-	-	AB	A	AB	B	A	B	AB	AB	B	B	B	-	-	-	-	-	-	-	-	-	-	-
avgbs2_59540.1		1	57.2	-	-	-	-	-	-	-	-	-	-	-	-	-	A	-	-	-	-	-	A	-	-	-	-	-	-	-	-	-	-	-	-	-	-	-
avgbs2_65193.1		1	57.2	A	-	A	-	A	A	A	A	A	-	-	-	-	AB	AB	A	B	A	AB	AB	AB	AB	AB	B	-	A	-	-	-	-	-	-	-	-	-
avgbs2_73696.1		1	57.2	A	-	A	-	A	A	A	A	-	-	-	-	-	ABC	ABC	C	A	C	BC	ABC	ABC	AB	B	-	A	-	-	-	-	-	-	-	-	-	-
avgbs2_76918.1		1	57.2	-	-	-	-	-	-	-	-	-	-	-	-	-	AC	-	-	-	-	-	AC	C	-	-	-	-	-	-	-	-	-	-	-	-	-	-
avgbs2_80441.1		1	57.2	-	-	-	-	-	-	-	-	-	-	-	-	-	AB	-	-	-	-	-	AB	A	-	-	-	-	-	-	-	-	-	-	-	-	-	-
avgbs2_80624.1		1	57.2	-	-	-	-	-	-	-	-	-	-	-	-	-	ABC	BC	C	-	C	AC	ABC	C	-	-	-	-	-	-	-	-	-	-	-	-	-	-
avgbs2_87145.1		1	57.2	-	-	-	-	-	-	-	-	-	-	-	-	-	AB	B	A	A	B	B	AB	AB	A	A	-	-	-	-	-	-	-	-	-	-	-	-
avgbs2_90207.1		1	57.2	A	-	A	-	A	A	A	A	-	-	-	-	-	A	AB	A	A	A	A	AB	A	A	A	A	-	A	-	-	-	-	-	-	-	-	-
avgbs2_91781.1		1	57.2	-	-	-	-	-	-	-	-	-	-	-	-	-	AB	B	B	B	B	B	AB	ABC	B	B	B	-	-	-	-	-	-	-	-	-	-	-
avgbs2_98438.1		1	57.2	-	-	-	-	-	-	-	-	-	-	-	-	-	B	-	-	-	-	-	B	-	-	-	-	-	-	-	-	-	-	-	-	-	-	-
avgbs_cluster_8374.1		1	57.4	-	-	-	-	-	-	-	-	-	-	-	-	-	AB	AB	AB	B	B	AB	AB	AB	B	B	-	-	-	-	-	-	-	-	-	-	-	-
avgbs_cluster_37703.1		1	58.1	-	-	-	-	-	-	-	-	-	-	-	-	-	AB	AB	A	A	A	A	AB	A	AB	AB	A	-	-	-	-	-	-	-	-	-	-	-
avgbs_cluster_6352.1		1	58.1	-	-	-	-	-	-	-	-	-	-	-	-	-	AC	A	BC	C	A	A	AC	AC	BC	BC	-	-	-	-	-	-	-	-	-	-	-	-
avgbs2_184444.2		1	58.1	-	-	-	-	-	-	-	-	-	-	-	-	-	AB	AB	A	A	A	A	AB	A	AB	AB	A	-	-	-	-	-	-	-	-	-	-	-
avgbs2_78971.1		1	58.1	-	-	-	-	-	-	-	-	-	-	-	-	-	BCD	BC	B	-	C	BC	BCD	CD	-	-	-	-	-	-	-	-	-	-	-	-	-	-
avgbs_28165.1		1	59	B	B	B	B	B	B	B	B	-	B	B	B	B	AB	AB	AB	B	AB	AB	AB	B	B	B	-	-	B	-	-	-	-	-	B	B	-	-
avgbs_112268.1		1	59.2	-	-	-	-	-	-	-	-	-	-	-	-	-	AB	AB	AB	A	AB	AB	AB	A	A	A	-	-	-	-	-	-	-	-	-	-	-	-
avgbs_108043.1		1	59.5	-	-	-	-	-	-	-	-	-	-	-	-	-	AB	-	-	-	-	-	B	AB	A	A	-	-	-	-	-	-	-	-	-	-	-	-
avgbs_cluster_11002.1		1	59.5	B	B	B	B	B	B	B	B	-	-	-	-	-	AB	AB	AB	-	AB	AB	AB	B	B	B	B	-	-	-	-	-	-	-	B	-	B	B
avgbs_cluster_1492.1		1	59.5	-	-	-	-	-	-	-	-	-	-	-	-	-	AB	AB	AB	A	AB	A	AB	AB	A	A	A	-	-	-	-	-	-	-	-	-	-	-
avgbs_cluster_37854.1		1	59.5	-	-	-	-	-	-	-	-	-	-	-	-	-	AB	B	B	A	B	B	AB	AB	AB	AB	B	B	-	-	-	-	-	-	-	-	-	-
avgbs_cluster_39867.1		1	59.5	-	-	-	-	-	-	-	-	-	-	-	-	-	AB	AB	AB	-	AB	AB	AB	B	B	B	B	-	-	-	-	-	-	-	-	-	-	-
avgbs2_57069.1		1	59.5	B	B	B	B	B	B	B	B	-	-	-	-	-	AB	AB	AB	-	AB	AB	AB	B	B	B	B	-	-	-	-	-	-	-	B	-	B	B
avgbs_115453.1		1	60.8	-	-	-	-	-	-	-	-	-	-	-	-	-	AB	AB	B	-	B	A	AB	AB	AB	A	-	B	-	-	-	-	-	-	-	-	-	-
avgbs_19045.1		1	60.8	-	-	-	-	-	-	-	-	-	-	-	-	-	AB	AB	-	-	-	-	AB	AB	-	-	-	-	A	-	-	-	-	-	A	A	-	-
avgbs_40081.1		1	60.8	-	-	-	-	-	-	-	-	-	-	-	-	-	AB	A	A	-	A	AB	AB	A	A	A	-	A	-	-	-	-	B	-	A	-	A	-
avgbs_6K_89713.1		1	60.8	-	-	-	-	-	-	-	-	-	-	-	-	-	AB	A	A	A	A	A	AB	A	A	-	-	A	-	-	-	-	-	-	-	-	-	-
avgbs_71458.1		1	60.8	-	-	-	-	-	-	-	-	-	-	-	-	-	AB	AB	-	B	-	B	AB	AB	B	B	-	-	B	-	-	-	-	-	-	-	-	-
avgbs_75421.1		1	60.8	-	-	-	-	-	-	-	-	-	-	-	-	-	AB	AB	B	B	-	B	AB	B	B	B	B	B	-	-	-	-	-	-	-	-	-	-
avgbs_76702.1		1	60.8	-	-	-	-	-	-	-	-	-	-	-	-	-	AB	AB	A	A	AB	A	AB	AB	AB	AB	A	A	-	-	-	-	-	-	-	-	-	-
avgbs_cluster_11810.1		1	60.8	-	-	-	-	-	-	-	-	-	-	-	-	-	AB	AB	-	-	B	A	AB	AB	A	A	-	-	-	-	-	-	-	-	-	-	-	-
avgbs_cluster_1658.1		1	60.8	-	-	-	-	-	-	-	-	-	-	-	-	-	ABC	ABC	-	C	B	C	AC	BC	BC	-	C	B	-	-	-	-	-	-	-	-	-	-
avgbs_cluster_1706.1		1	60.8	-	-	-	-	-	-	-	-	-	-	-	-	-	A	AB	A	A	A	A	A	A	-	-	-	-	-	-	-	-	-	-	-	-	-	-
avgbs_cluster_19197.1		1	60.8	-	-	-	-	-	-	-	-	-	-	-	-	-	ABC	B	C	-	-	B	ABC	BC	B	B	B	-	-	-	-	-	-	-	-	-	-	-
avgbs_cluster_20101.1		1	60.8	B	-	-	-	-	-	B	-	-	B	B	B	B	AB	AB	B	B	A	B	AB	B	B	B	-	-	-	-	-	-	-	-	-	-	-	-
avgbs_cluster_24317.1		1	60.8	B	-	-	-	B	-	-	-	-	-	-	-	-	AB	B	B	-	B	B	AB	B	B	B	-	-	-	-	-	-	-	-	-	-	-	-
avgbs_cluster_38926.1		1	60.8	-	-	-	-	-	-	-	-	-	-	-	-	-	A	-	-	-	-	-	A	A	-	-	-	-	-	-	-	-	-	-	-	-	-	-
avgbs_cluster_4169.1		1	60.8	-	-	-	-	-	-	-	-	-	-	-	-	-	AB	AB	B	B	A	B	AB	B	B	B	-	-	-	-	-	-	-	-	-	-	-	-
avgbs2_109416.2		1	60.8	-	-	-	-	-	-	-	-	-	-	-	-	-	AB	AB	-	B	-	B	AB	AB	B	B	-	-	B	-	-	-	-	-	-	-	-	-
avgbs2_132450.1		1	60.8	-	-	-	-	-	-	-	-	-	-	-	-	-	ABC	AC	A	A	C	A	ABC	AC	A	A	A	A	-	-	-	-	-	-	-	-	-	-
avgbs2_155278.1		1	60.8	-	-	-	-	-	-	-	-	-	-	-	-	-	AB	A	A	A	A	A	AB	A	A	-	-	A	-	-	-	-	-	-	-	-	-	-
avgbs2_60744.1		1	60.8	-	-	-	-	-	-	-	-	-	-	-	-	-	AB	AB	-	-	B	A	AB	AB	A	A	-	-	-	-	-	-	-	-	-	-	-	-
avgbs2_89116.1		1	60.8	A	-	-	-	-	-	A	-	-	A	A	A	A	AB	AB	AB	A	B	A	AB	AB	A	A	A	A	-	-	-	-	-	-	-	-	-	-
avgbs2_95613.1		1	60.8	B	-	-	-	-	-	B	-	-	B	B	B	B	AB	AB	B	B	A	B	AB	B	B	B	-	-	-	-	-	-	-	-	-	-	-	-
avgbs_cluster_37101.1		1	62.4	B	B	B	B	B	B	B	B	B	B	B	B	B	AB	B	B	-	B	B	AB	B	B	B	B	-	B	-	-	-	-	-	B	B	-	B
avgbs2_200266.1		1	62.5	-	-	-	-	-	-	-	-	-	-	-	-	-	C	C	-	-	C	-	C	AC	-	-	-	-	-	-	-	-	-	-	-	-	-	-
avgbs_cluster_2677.1		1	64.6	A	A	A	A	A	A	A	A	A	A	A	A	A	AB	AB	-	-	B	AB	AB	AB	-	-	-	-	A	-	-	-	-	-	A	-	A	A
avgbs_cluster_7073.1		1	64.6	A	A	A	A	A	-	A	-	-	A	A	A	A	AB	AB	-	A	B	AB	AB	AB	-	-	-	-	A	-	-	-	-	-	-	-	-	-
avgbs2_2906.1		1	64.6	A	A	A	A	A	A	A	A	A	A	A	A	A	AB	AB	-	-	B	AB	AB	AB	-	-	-	-	A	-	-	-	-	-	A	-	A	A
avgbs_109934.1		1	64.8	-	-	-	-	-	-	-	-	-	-	-	-	-	AB	-	-	B	-	-	B	-	B	-	-	-	-	-	-	-	-	-	-	-	-	-
avgbs_11044.1		1	64.8	-	-	-	-	-	-	-	-	-	-	-	-	-	AB	-	AB	-	-	B	AB	B	-	-	-	-	-	-	-	-	-	-	-	-	-	-
avgbs_113064.1		1	64.8	-	-	-	-	-	-	-	-	-	-	-	-	-	AB	A	A	-	B	A	AB	A	-	-	-	-	-	-	-	-	-	-	-	-	-	-
avgbs_114277.1		1	64.8	-	-	-	-	-	-	-	-	-	-	-	-	-	AB	AB	AB	B	AB	B	AB	B	B	B	B	B	-	-	-	-	-	-	-	-	-	-
avgbs_121555.1		1	64.8	-	-	-	-	-	-	-	-	-	-	-	-	-	A	A	A	A	A	A	A	AB	A	A	A	A	-	-	-	-	-	-	-	-	-	-
avgbs_121641.1		1	64.8	-	-	-	-	-	-	-	-	-	-	-	-	-	AB	A	A	A	B	A	AB	A	A	A	A	-	-	-	-	-	-	-	-	-	-	-
avgbs_121649.1		1	64.8	-	-	-	-	-	-	-	-	-	-	-	-	-	AB	AB	B	-	B	B	AB	B	B	B	-	-	-	-	-	-	-	-	-	-	-	-
avgbs_1443.1		1	64.8	-	-	-	-	-	-	-	-	-	-	-	-	-	AB	A	-	A	AB	AB	AB	AB	AB	AB	B	A	A	-	-	-	-	-	-	-	-	-
avgbs_19805.1		1	64.8	-	-	-	-	-	-	-	-	-	-	-	-	-	AB	B	B	B	-	B	AB	B	B	B	B	-	-	-	-	-	-	-	-	-	-	-
avgbs_203303.1		1	64.8	-	-	-	-	-	-	-	-	-	-	-	-	-	A	A	-	A	A	-	-	A	-	-	-	-	-	-	-	-	-	-	-	-	-	-
avgbs_2177.1		1	64.8	-	-	-	-	-	-	-	-	-	-	-	-	-	AB	A	A	A	AB	A	AB	A	AB	B	AB	-	-	-	-	-	-	-	-	-	-	-
avgbs_230365.1		1	64.8	-	-	-	-	-	-	-	-	-	-	-	-	-	AB	AB	A	-	AB	AB	AB	AB	A	A	-	-	-	-	-	-	-	-	-	-	-	-
avgbs_23070.1		1	64.8	-	-	-	-	-	-	-	-	-	A	-	A	-	AB	A	A	A	A	A	AB	A	A	-	A	-	-	-	-	-	-	-	-	-	-	-
avgbs_27596.1		1	64.8	-	-	-	-	-	-	-	-	-	-	-	-	-	A	-	-	-	-	-	-	A	-	-	-	-	-	-	-	-	-	-	-	-	-	-
avgbs_319366.1		1	64.8	A	-	-	-	-	-	-	-	-	B	B	B	B	AB	A	-	-	-	B	AB	B	B	-	B	-	-	-	-	-	-	-	AB	-	AB	-
avgbs_55182.1		1	64.8	-	-	-	-	-	-	-	-	-	-	-	-	-	AB	AB	A	A	A	A	AB	A	A	A	A	A	-	-	-	-	-	-	-	-	-	-
avgbs_73932.1		1	64.8	-	-	-	-	-	-	-	-	-	-	-	-	-	AB	B	-	A	-	-	AB	A	B	-	B	-	-	-	-	-	-	-	B	B	-	-
avgbs_76785.1		1	64.8	-	-	-	-	-	-	-	-	B	-	-	-	-	AB	AB	AB	B	A	B	AB	AB	AB	B	-	A	B	-	-	-	-	-	B	-	B	B
avgbs_80871.1		1	64.8	-	-	-	-	-	-	-	-	-	-	-	-	-	AB	AB	AB	A	AB	AB	AB	AB	B	B	B	B	-	-	-	-	-	-	-	-	-	-
avgbs_85587.1		1	64.8	-	-	-	-	-	-	-	-	-	B	B	B	B	AB	B	A	-	B	AB	AB	A	B	B	-	-	-	-	-	-	-	-	-	-	-	-
avgbs_87498.1		1	64.8	-	-	-	-	-	-	-	-	-	-	-	-	-	AB	AB	A	A	A	AB	AB	AB	B	B	B	-	-	-	-	-	-	-	-	-	-	-
avgbs_88586.1		1	64.8	-	-	-	-	-	-	-	-	-	-	-	-	-	AB	A	A	B	A	-	AB	AB	AB	AB	-	A	-	-	-	-	-	-	-	-	-	-
avgbs_94603.1		1	64.8	-	-	-	-	-	-	-	-	-	-	-	-	-	AB	-	-	B	-	-	AB	A	-	-	-	-	-	-	-	-	-	-	-	-	-	-
avgbs_cluster_10241.1		1	64.8	C	-	-	-	-	-	-	-	-	-	-	-	-	AC	C	A	A	AC	AC	AC	AC	C	C	C	-	-	-	-	-	-	-	-	-	-	-
avgbs_cluster_11715.1		1	64.8	-	-	-	-	-	-	-	-	-	-	-	-	-	ABCD	C	A	A	BC	C	ABC	CD	C	-	C	-	-	-	-	-	-	-	A	-	-	A
avgbs_cluster_1340.1		1	64.8	-	-	-	-	-	-	-	-	-	-	-	-	-	ABC	AC	AB	A	C	AC	AC	AC	A	A	-	-	-	-	-	-	-	-	-	-	-	-
avgbs_cluster_17154.1		1	64.8	-	-	-	-	-	-	-	-	-	-	-	-	-	AB	AB	B	-	AB	B	AB	AB	AB	A	B	-	-	-	-	-	-	-	-	-	-	-
avgbs_cluster_19038.1		1	64.8	-	-	-	-	-	-	-	-	-	-	-	-	-	BC	B	AB	B	B	ABC	BC	BC	B	B	B	B	-	-	-	-	-	-	-	-	-	-
avgbs_cluster_19106.1		1	64.8	A	-	-	-	-	-	-	-	B	-	-	-	-	AB	AB	A	-	AB	AB	ABC	AB	B	B	-	-	B	-	-	-	-	-	B	-	-	-
avgbs_cluster_21367.1		1	64.8	-	-	-	-	-	-	-	-	-	-	-	-	-	AB	AB	AB	-	A	AB	AB	AB	AB	AB	A	-	-	-	-	-	-	-	-	-	-	-
avgbs_cluster_22887.1		1	64.8	-	-	-	-	-	-	-	-	-	-	-	-	-	AB	AB	AB	B	A	A	AB	AB	A	A	-	-	-	-	-	-	-	-	-	-	-	-
avgbs_cluster_23843.1		1	64.8	B	-	B	-	-	-	B	-	-	B	B	B	B	AB	AB	B	B	B	B	AB	B	B	B	B	B	B	-	-	-	-	-	B	B	B	B
avgbs_cluster_25036.1		1	64.8	A	-	A	A	A	A	A	A	-	A	A	A	A	AB	AB	B	B	B	AB	AB	AB	AB	AB	A	-	-	-	-	-	-	-	-	-	-	-
avgbs_cluster_25890.1		1	64.8	C	-	-	-	C	-	-	-	-	-	-	-	-	ABC	BC	AB	A	BC	ABC	ABC	BC	AB	A	B	-	-	-	-	-	-	-	-	-	-	-
avgbs_cluster_2659.1		1	64.8	-	-	-	-	-	-	-	-	-	-	-	-	-	AB	-	-	A	-	-	AB	B	-	-	-	-	-	-	-	-	-	-	-	-	-	-
avgbs_cluster_26655.1		1	64.8	-	-	-	-	-	-	-	-	-	-	-	-	-	ABC	C	B	-	A	B	ABC	BC	A	A	-	-	-	-	-	-	-	-	-	-	-	-
avgbs_cluster_27133.1		1	64.8	-	-	-	-	-	-	-	-	-	-	-	-	-	AB	AB	AB	A	B	AB	AB	AB	AB	AB	B	-	-	-	-	-	-	-	-	-	-	-
avgbs_cluster_27772.1		1	64.8	B	-	-	-	-	-	B	-	-	-	-	-	-	AB	B	B	B	B	B	AB	B	AB	B	AB	-	-	-	-	-	-	-	-	-	-	-
avgbs_cluster_28558.1		1	64.8	-	-	-	-	-	-	-	-	-	-	-	-	-	AB	AB	AB	B	AB	AB	AB	AB	AB	-	AB	-	-	-	-	-	-	-	-	-	-	-
avgbs_cluster_28656.1		1	64.8	-	-	-	-	-	-	-	-	-	-	-	-	-	AC	A	C	C	A	AC	AC	ABC	AC	A	AC	-	-	-	-	-	-	-	-	-	-	-
avgbs_cluster_30718.1		1	64.8	-	-	-	-	-	-	-	-	-	-	-	-	-	ABC	AB	BC	-	BC	B	ABC	BC	BC	-	C	B	-	-	-	-	-	-	B	-	-	B
avgbs_cluster_3248.1		1	64.8	-	-	-	-	-	-	-	-	-	-	-	-	-	AB	AB	AB	A	AB	AB	AB	AB	AB	A	B	-	-	-	-	-	-	-	-	-	-	-
avgbs_cluster_32504.1		1	64.8	-	-	-	-	-	-	-	-	-	-	-	-	-	A	A	A	A	A	A	AB	A	A	A	A	-	A	-	-	-	-	-	-	-	-	-
avgbs_cluster_3452.1		1	64.8	-	-	-	-	-	-	-	-	-	-	-	-	-	AB	AB	A	-	AB	A	AB	A	-	-	-	-	-	-	-	-	-	-	-	-	-	-
avgbs_cluster_3527.1		1	64.8	-	-	-	-	-	-	-	-	-	-	-	-	-	A	A	-	A	A	A	A	A	A	A	A	-	-	-	-	-	-	-	-	-	-	-
avgbs_cluster_35376.1		1	64.8	-	-	-	-	-	-	-	-	-	-	-	-	-	AB	AB	AB	B	AB	B	AB	AB	B	B	-	-	-	-	-	-	-	-	-	-	-	-
avgbs_cluster_38264.1		1	64.8	BC	BC	C	B	C	C	C	C	B	BC	C	BC	C	BC	BC	-	-	B	BC	BC	BC	B	B	B	B	-	-	-	-	-	-	BC	C	B	B
avgbs_cluster_38297.1		1	64.8	B	-	B	-	-	B	B	B	-	-	-	-	-	AB	AB	AB	B	AB	B	AB	B	B	B	B	B	-	-	-	-	-	-	-	-	-	-
avgbs_cluster_38705.1		1	64.8	B	B	-	B	-	-	-	B	B	B	-	B	-	AB	B	AB	A	B	B	AB	AB	B	B	B	-	-	-	-	-	-	-	B	-	B	-
avgbs_cluster_39310.1		1	64.8	-	-	-	-	-	-	-	-	-	-	-	-	-	AB	A	A	A	A	A	AB	A	A	A	A	-	-	-	-	-	-	-	-	-	-	-
avgbs_cluster_3978.1		1	64.8	-	-	-	-	-	-	-	-	-	-	-	-	-	AB	AB	A	-	AB	A	AB	AB	A	A	-	-	-	-	-	-	-	-	-	-	-	-
avgbs_cluster_40611.1		1	64.8	-	-	-	-	-	-	-	-	-	-	-	-	-	ABC	C	BC	B	C	C	ABC	BC	BC	C	B	B	-	-	-	-	-	-	-	-	-	-
avgbs_cluster_40967.1		1	64.8	-	-	-	-	-	-	-	-	-	-	-	-	-	B	-	-	-	-	-	-	B	-	-	-	-	-	-	-	-	-	-	-	-	-	-
avgbs_cluster_41480.1		1	64.8	-	-	-	-	-	-	-	-	-	-	-	-	-	AB	AB	AB	B	AB	A	AB	AB	A	A	A	-	-	A	-	A	A	A	-	-	-	-
avgbs_cluster_43288.1		1	64.8	-	-	-	-	-	-	-	-	-	-	-	-	-	AB	AB	AB	A	AB	AB	AB	AB	AB	AB	A	A	-	-	-	-	-	-	-	-	-	-
avgbs_cluster_43708.1		1	64.8	-	-	-	-	-	-	-	-	-	-	-	-	-	AB	-	-	-	B	-	AB	A	-	-	-	-	-	-	-	-	-	-	-	-	-	-
avgbs_cluster_48378.1		1	64.8	-	-	-	-	-	-	-	-	-	-	-	-	-	AB	A	B	-	A	AB	AB	AB	B	B	-	-	B	A	A	A	-	-	-	-	-	-
avgbs_cluster_50389.1		1	64.8	-	-	-	-	-	-	-	-	-	-	-	-	-	A	A	-	-	-	-	A	A	A	-	A	-	-	-	-	-	-	-	-	-	-	-
avgbs_cluster_5169.1		1	64.8	-	-	-	-	-	-	-	-	-	-	-	-	-	AB	AB	AB	B	AB	AB	AB	AB	A	A	A	-	-	-	-	-	-	-	-	-	-	-
avgbs_cluster_5844.1		1	64.8	B	-	-	B	-	-	-	-	-	-	-	-	-	AB	-	-	B	-	AB	AB	AB	B	B	B	-	-	-	-	-	-	-	B	-	B	B
avgbs_cluster_69911.1		1	64.8	-	-	-	-	-	-	-	-	-	-	-	-	-	AB	A	-	-	-	-	AB	-	-	-	-	-	-	-	-	-	-	-	-	-	-	-
avgbs_cluster_7163.1		1	64.8	-	-	-	-	-	-	-	-	-	-	-	-	-	AB	AB	B	-	AB	B	AB	AB	B	B	B	-	-	-	-	-	-	-	-	-	-	-
avgbs_cluster_727.1		1	64.8	-	-	-	-	-	-	-	-	-	-	-	-	-	ABC	ABC	B	B	BC	B	ABC	AB	B	B	-	-	-	-	-	-	-	-	-	-	-	-
avgbs_cluster_8581.1		1	64.8	-	-	-	-	-	-	-	-	-	-	-	-	-	BC	C	C	-	C	C	BC	C	C	C	C	C	-	-	-	-	-	-	-	-	-	-
avgbs_cluster_8969.1		1	64.8	-	-	-	-	-	-	-	-	-	-	-	-	-	AB	B	-	-	B	B	AB	B	AB	B	AB	-	-	-	-	-	-	-	-	-	-	-
avgbs2_102737.1		1	64.8	-	-	-	-	-	-	-	-	-	-	-	-	-	AB	AB	A	A	A	A	AB	A	A	A	-	-	-	-	-	-	-	-	-	-	-	-
avgbs2_115124.1		1	64.8	-	-	-	-	-	-	-	-	-	B	B	B	B	AB	AB	A	B	A	AB	AB	AB	B	B	B	-	-	-	-	-	-	-	B	B	-	-
avgbs2_11934.1		1	64.8	-	-	-	-	-	-	-	-	-	-	-	-	-	ABC	AC	AB	A	C	AC	AC	AC	A	A	-	-	-	-	-	-	-	-	-	-	-	-
avgbs2_123946.1		1	64.8	-	-	-	-	-	-	-	-	-	-	-	-	-	AB	AB	AB	A	AB	AB	AB	AB	B	B	B	B	-	-	-	-	-	-	-	-	-	-
avgbs2_125114.1		1	64.8	-	-	-	-	-	-	-	-	-	-	-	-	-	ABC	C	B	-	A	B	ABC	BC	A	A	-	-	-	-	-	-	-	-	-	-	-	-
avgbs2_129128.1		1	64.8	-	-	-	-	-	-	-	-	-	-	-	-	-	AB	AB	AB	B	AB	A	AB	AB	A	A	A	-	-	A	-	A	A	A	-	-	-	-
avgbs2_131034.1		1	64.8	-	-	-	-	-	-	-	-	-	-	-	-	-	AB	AB	AB	B	AB	A	AB	AB	B	B	-	-	-	-	-	-	-	-	-	-	-	-
avgbs2_131801.1		1	64.8	B	-	-	-	-	-	B	-	-	-	-	-	-	AB	B	B	B	B	B	AB	B	AB	B	AB	-	-	-	-	-	-	-	-	-	-	-
avgbs2_136758.1		1	64.8	-	-	-	-	-	-	-	-	-	-	-	-	-	AC	A	C	C	A	AC	AC	ABC	AC	A	AC	-	-	-	-	-	-	-	-	-	-	-
avgbs2_138232.2		1	64.8	-	-	-	-	-	-	-	-	-	-	-	-	-	AB	A	A	B	A	-	AB	AB	AB	AB	-	A	-	-	-	-	-	-	-	-	-	-
avgbs2_148451.1		1	64.8	-	-	-	-	-	-	-	-	-	-	-	-	-	ABC	AB	BC	-	BC	B	ABC	BC	BC	-	C	B	-	-	-	-	-	-	B	-	-	B
avgbs2_153575.1		1	64.8	-	-	-	-	-	-	-	-	-	-	-	-	-	AB	B	-	-	B	A	ABE	AB	-	-	-	-	-	-	-	-	-	-	-	-	-	-
avgbs2_155962.2		1	64.8	B	-	-	-	-	-	-	-	-	-	-	-	-	AB	AB	B	A	AB	AB	AB	AB	B	B	B	-	A	-	-	-	-	-	-	-	-	-
avgbs2_158319.1		1	64.8	-	-	-	-	-	-	-	-	-	-	-	-	-	B	B	-	B	-	B	B	B	B	B	-	-	-	-	-	-	-	-	-	-	-	-
avgbs2_159586.1		1	64.8	-	-	-	-	-	-	-	-	-	-	-	-	-	AC	AC	-	-	A	AC	AC	C	-	-	-	-	-	-	-	-	-	-	C	-	-	C
avgbs2_15976.1		1	64.8	-	-	-	-	-	-	-	-	-	-	-	-	-	ABC	BC	-	-	A	AB	AC	A	-	-	-	-	-	-	-	-	-	-	-	-	-	-
avgbs2_164570.1		1	64.8	-	-	-	-	-	-	-	-	-	-	-	-	-	ABCD	D	D	C	BD	CD	ABCD	CD	C	C	-	-	-	-	-	-	-	-	-	-	-	-
avgbs2_182992.1		1	64.8	A	A	-	-	-	-	-	-	A	A	A	A	A	AB	AB	A	A	B	A	AB	AB	A	A	A	A	-	-	-	-	-	-	A	-	A	A
avgbs2_185132.1		1	64.8	B	B	-	B	-	-	-	B	B	B	-	B	-	AB	B	AB	A	B	B	AB	AB	B	B	B	-	-	-	-	-	-	-	B	-	B	-
avgbs2_187307.1		1	64.8	B	-	B	-	-	B	B	B	-	-	-	-	-	AB	AB	AB	B	AB	B	AB	B	B	B	B	B	-	-	-	-	-	-	-	-	-	-
avgbs2_187942.1		1	64.8	-	-	-	-	-	-	-	-	-	-	-	-	-	AB	AB	AB	A	AB	AB	AB	AB	AB	AB	A	A	-	-	-	-	-	-	-	-	-	-
avgbs2_190738.4		1	64.8	-	-	-	-	-	-	-	-	-	-	-	-	-	AB	AB	A	-	AB	A	AB	AB	-	-	-	-	-	-	-	-	-	-	-	-	-	-
avgbs2_192698.1		1	64.8	-	-	-	-	-	-	-	-	-	-	-	-	-	ABD	A	A	A	AB	A	ABD	A	A	A	A	-	-	-	-	-	-	-	-	-	-	-
avgbs2_196749.1		1	64.8	-	-	-	-	-	-	-	-	-	-	-	-	-	A	A	-	-	-	-	A	A	A	-	A	-	-	-	-	-	-	-	-	-	-	-
avgbs2_198769.1		1	64.8	-	-	-	-	-	-	-	-	-	-	-	-	-	ABC	C	BC	B	C	C	ABC	BC	BC	C	B	B	-	-	-	-	-	-	-	-	-	-
avgbs2_199717.1		1	64.8	-	-	-	-	-	-	-	-	-	-	-	-	-	AB	A	-	-	A	A	AB	A	A	-	A	-	-	-	-	-	-	-	-	-	-	-
avgbs2_25208.1		1	64.8	-	-	-	-	-	-	-	-	-	-	-	-	-	AB	B	-	A	-	AB	AB	AB	B	B	B	B	-	-	-	-	-	-	A	-	A	A
avgbs2_29216.1		1	64.8	-	-	-	-	-	-	-	-	-	-	-	-	-	A	A	A	A	A	A	AB	A	A	A	A	-	A	-	-	-	-	-	-	-	-	-
avgbs2_3224.1		1	64.8	-	-	-	-	-	-	-	-	-	-	-	-	-	AB	AB	A	-	AB	A	AB	AB	-	-	-	-	-	-	-	-	-	-	-	-	-	-
avgbs2_37351.1		1	64.8	-	-	-	-	-	-	-	-	-	-	-	-	-	ABC	BC	C	C	B	C	ABC	BC	BC	BC	BC	-	-	-	-	-	-	-	-	-	-	-
avgbs2_40020.1		1	64.8	-	-	-	-	-	-	-	-	-	-	-	-	-	AB	AB	B	-	AB	B	AB	AB	B	B	B	-	-	-	-	-	-	-	-	-	-	-
avgbs2_44808.1		1	64.8	A	-	A	-	-	-	A	-	-	A	-	A	-	AB	A	B	B	A	AB	AB	AB	AB	A	AB	-	A	-	-	-	-	-	-	-	-	-
avgbs2_44898.1		1	64.8	-	-	-	-	-	-	-	-	-	-	-	-	-	ABC	B	-	A	C	BC	ABC	ABC	B	-	B	-	-	-	-	-	-	-	-	-	-	-
avgbs2_50582.1		1	64.8	-	-	-	-	-	-	-	-	-	-	-	-	-	AB	-	-	-	B	-	AB	-	-	-	-	-	-	-	-	-	-	-	-	-	-	-
avgbs2_60297.1		1	64.8	-	-	-	-	-	-	-	-	-	-	-	-	-	ABCD	C	A	A	BC	C	ABC	CD	C	-	C	-	-	-	-	-	-	-	A	-	-	A
avgbs2_70841.1		1	64.8	A	-	-	-	-	-	-	-	-	B	B	B	B	ABCDE	A	-	E	C	CD	ABE	BCDE	BCD	D	BC	-	-	-	-	-	-	-	AB	-	AB	-
avgbs2_7400.1		1	64.8	-	-	-	-	-	-	-	-	-	A	A	A	A	AB	AB	B	B	AB	AB	AB	AB	-	-	-	-	A	-	-	-	-	-	-	-	-	-
avgbs2_75104.1		1	64.8	B	-	B	-	-	-	B	-	-	B	B	B	B	AB	AB	B	B	B	B	AB	B	B	B	B	B	B	-	-	-	-	-	B	B	B	B
avgbs2_84767.1		1	64.8	-	-	-	-	-	-	-	-	-	-	-	-	-	AB	AB	A	-	AB	AB	AB	AB	A	A	-	-	-	-	-	-	-	-	-	-	-	-
avgbs2_88592.1		1	64.8	-	-	-	-	-	-	-	-	-	-	-	-	-	AB	A	-	-	-	-	AB	-	-	-	-	-	-	-	-	-	-	-	-	-	-	-
avgbs2_89325.1		1	64.8	-	-	-	-	-	-	-	-	-	-	-	-	-	ABC	ABC	C	C	AC	ABC	ABC	BC	C	-	C	-	-	-	-	-	-	-	-	-	-	-
avgbs2_97962.1		1	64.8	A	A	A	-	A	-	A	A	A	A	A	A	A	ABC	A	BC	B	A	AB	ABC	ABC	AC	C	A	-	A	-	-	-	-	-	A	A	-	A
avgbs_cluster_28022.1		1	66.7	-	-	-	-	-	-	-	-	-	-	-	-	-	AB	A	B	B	A	AB	AB	AB	A	A	A	-	-	-	-	-	-	-	-	-	-	-
avgbs_cluster_21171.1		1	67.4	-	-	-	-	-	-	-	-	-	-	-	-	-	AB	AB	A	-	B	AB	AB	AB	AB	AB	B	B	-	-	-	-	-	-	B	-	-	B
avgbs_cluster_40095.1		1	67.4	-	-	-	-	-	-	-	-	-	-	-	-	-	AB	B	B	-	B	B	AB	B	B	B	B	-	-	-	-	-	-	-	-	-	-	-
avgbs2_63095.1		1	67.4	-	-	-	-	-	-	-	-	-	-	-	-	-	AB	AB	A	-	B	AB	AB	AB	AB	AB	B	B	-	-	-	-	-	-	B	-	-	B
avgbs_cluster_114.1		1	67.6	AB	B	-	B	AB	-	-	-	-	B	-	B	-	AB	AB	B	-	B	B	AB	B	B	B	B	B	B	-	-	-	-	-	-	-	-	-
avgbs_cluster_31315.1		1	67.6	-	-	-	-	-	-	-	-	-	B	B	B	B	B	B	B	B	B	B	B	B	A	A	-	-	-	-	-	-	-	-	-	-	-	-
avgbs2_151949.1		1	67.6	-	-	-	-	-	-	-	-	-	B	B	B	B	B	B	B	B	B	B	B	B	A	A	-	-	-	-	-	-	-	-	-	-	-	-
avgbs2_89610.1		1	67.6	AB	B	-	B	AB	-	-	-	-	B	-	B	-	AB	AB	B	-	B	B	AB	B	B	B	B	B	B	-	-	-	-	-	-	-	-	-
avgbs_207800.1		1	68.1	B	B	B	B	B	B	B	-	-	B	B	-	B	AB	AB	A	B	A	AB	AB	AB	-	-	-	-	-	-	-	-	-	-	-	-	-	-
avgbs2_192324.1		1	68.1	B	B	B	B	B	B	B	-	-	B	B	-	B	AB	AB	A	B	A	AB	AB	AB	-	-	-	-	-	-	-	-	-	-	-	-	-	-
avgbs2_10640.1		1	68.3	-	-	-	-	-	-	-	-	B	-	-	-	-	AB	AB	A	A	A	AB	A	AB	AB	B	B	A	B	-	-	-	-	A	-	-	-	-
avgbs_cluster_43256.1		1	68.5	-	-	-	-	-	-	-	-	-	-	-	-	-	AB	AB	AB	B	A	A	AB	AB	A	A	A	-	-	-	-	-	-	-	-	-	-	-
avgbs_cluster_43738.1		1	68.5	-	-	-	-	-	-	-	-	-	-	-	-	-	AB	AB	A	A	AB	AB	A	AB	B	B	B	-	-	-	-	-	-	-	-	-	-	-
avgbs_cluster_8069.1		1	68.5	AB	A	-	B	A	-	A	-	A	A	A	A	A	AB	AB	AB	B	A	AB	AB	AB	AB	B	A	A	AB	-	-	-	-	-	AB	A	A	AB
avgbs2_106658.2		1	68.5	-	-	-	-	-	-	-	-	-	-	-	-	-	AB	A	-	-	-	-	A	-	-	-	-	-	-	-	-	-	-	-	-	-	-	-
avgbs2_171129.2		1	68.5	-	-	-	-	-	-	-	-	-	-	-	-	-	AB	B	-	A	B	A	AB	A	A	A	-	-	-	-	-	-	-	-	-	-	-	-
avgbs2_172866.1		1	68.5	-	-	-	-	-	-	-	-	-	-	-	-	-	AB	AB	AB	B	A	A	AB	AB	A	A	A	-	-	-	-	-	-	-	-	-	-	-
avgbs2_33261.1		1	68.5	B	-	B	-	-	-	-	-	-	-	-	-	-	AB	AB	AB	A	B	A	AB	AB	A	A	A	A	-	-	-	-	-	-	-	-	-	B
avgbs2_43743.2		1	68.5	AB	A	-	B	A	-	A	-	A	A	A	A	A	AB	AB	AB	B	A	AB	AB	AB	AB	B	A	A	AB	-	-	-	-	-	AB	A	A	AB
avgbs_230249.1		1	68.6	A	-	A	A	A	-	A	A	A	A	A	A	A	AB	AB	-	-	A	-	AB	A	-	-	-	-	-	-	-	-	-	-	B	-	B	-
avgbs_cluster_37176.1		1	68.6	-	-	-	-	-	-	-	-	-	-	-	-	-	AB	AB	-	A	A	AB	AB	A	B	B	B	-	-	-	-	-	-	-	-	-	-	-
avgbs2_181800.1		1	68.6	-	-	-	-	-	-	-	-	-	-	-	-	-	AB	AB	-	A	A	AB	AB	A	B	B	B	-	-	-	-	-	-	-	-	-	-	-
avgbs_28568.1		1	68.7	B	-	-	-	-	-	B	-	-	-	-	-	-	AB	AB	AB	B	AB	AB	AB	B	B	B	B	-	-	-	-	-	-	-	-	-	-	-
avgbs_cluster_31011.1		1	68.7	-	-	-	-	-	-	-	-	A	-	-	-	-	AB	AB	A	AB	A	AB	AB	AB	A	A	A	A	A	-	-	-	-	-	A	A	-	A
avgbs_cluster_24569.1		1	68.8	-	-	-	-	-	-	-	-	-	-	-	-	-	AB	AB	AB	A	AB	AB	AB	A	A	A	A	-	-	-	-	-	-	-	-	-	-	-
avgbs_cluster_30326.1		1	68.8	-	-	-	-	-	-	-	-	-	-	-	-	-	AB	AB	AB	B	AB	AB	AB	AB	AB	AB	A	A	-	-	-	-	-	-	-	-	-	-
avgbs_cluster_6755.1		1	68.8	-	-	-	-	-	-	-	-	-	-	-	-	-	AB	AB	AB	A	B	AB	AB	AB	B	B	B	-	-	-	-	-	-	-	-	-	-	-
avgbs2_114935.1		1	68.8	-	-	-	-	-	-	-	-	-	-	-	-	-	AB	AB	AB	A	AB	AB	AB	A	A	A	A	-	-	-	-	-	-	-	-	-	-	-
avgbs2_138202.1		1	68.8	-	-	-	-	-	-	-	-	-	-	-	-	-	AB	AB	AB	B	AB	AB	AB	AB	AB	AB	A	A	-	-	-	-	-	-	-	-	-	-
avgbs_723.1		1	69.5	-	-	-	-	-	-	-	-	-	-	-	-	-	AB	-	B	A	B	B	AB	B	-	-	-	-	-	-	-	-	-	-	-	-	-	-
avgbs_cluster_20790.1		1	69.5	-	-	-	-	-	-	-	-	-	-	-	-	-	AB	B	A	B	B	A	AB	AB	B	B	-	B	B	-	-	-	-	-	B	-	-	B
avgbs_cluster_7618.1		1	69.5	-	-	-	-	-	-	-	-	-	-	-	-	-	AB	AB	AB	AB	B	AB	AB	AB	AB	AB	B	B	-	-	-	-	-	-	-	-	-	-
avgbs2_129310.1		1	69.5	-	-	-	-	-	-	-	-	-	-	-	-	-	AB	A	AB	A	A	AB	AB	AB	AB	AB	A	A	B	-	-	-	-	-	-	-	-	-
avgbs_cluster_13847.1		1	70.1	-	-	-	-	-	-	-	-	-	-	-	-	-	AB	B	B	B	B	B	AB	B	-	-	-	-	-	-	-	-	-	-	-	-	-	-
avgbs_119246.1		1	70.3	-	-	-	-	-	-	-	-	-	B	B	B	B	AB	AB	AB	B	B	B	AB	AB	AB	AB	B	-	-	-	-	-	-	-	-	-	-	-
avgbs_7550.1		1	70.3	-	-	-	-	-	-	-	-	-	B	-	B	-	B	B	B	-	B	B	B	B	B	B	B	B	B	-	-	-	-	-	B	B	-	-
avgbs_cluster_1770.1		1	70.3	-	-	-	-	-	-	-	-	-	A	A	A	A	AB	AB	A	A	AB	AB	AB	AB	AB	A	AB	A	-	-	-	-	-	-	A	-	-	A
avgbs_cluster_24206.1		1	70.3	-	-	-	-	-	-	-	-	-	-	-	-	-	AB	AB	A	-	B	AB	AB	A	A	A	A	-	-	-	-	-	-	-	-	-	-	-
avgbs_cluster_31037.1		1	70.3	B	-	-	-	-	-	B	-	-	-	-	-	-	AB	AB	B	B	B	B	AB	B	B	B	-	-	-	-	-	-	-	-	-	-	-	-
avgbs_cluster_5889.1		1	70.3	-	-	-	-	-	-	-	-	-	-	-	-	-	AB	AB	A	-	B	AB	AB	AB	B	B	B	-	-	-	-	-	-	-	-	-	-	-
avgbs2_150364.1		1	70.3	B	-	-	-	-	-	B	-	-	-	-	-	-	AB	AB	B	B	B	B	AB	B	B	B	-	-	-	-	-	-	-	-	-	-	-	-
avgbs2_8683.1		1	70.3	-	-	-	-	-	-	-	-	-	A	A	A	A	AB	AB	A	A	AB	AB	AB	AB	AB	A	AB	A	-	-	-	-	-	-	A	-	-	A
avgbs_28114.1		1	70.8	B	-	-	B	B	-	-	-	B	B	-	B	-	AB	B	B	B	B	B	AB	B	B	B	-	B	B	-	-	-	-	-	B	-	B	-
avgbs_cluster_2010.1		1	70.8	-	-	-	-	-	-	-	-	-	-	-	-	-	B	-	-	-	-	-	B	-	-	-	-	-	-	-	-	-	-	-	-	-	-	-
avgbs_cluster_4153.1		1	70.8	-	-	-	-	-	-	-	-	-	-	-	-	-	AB	AB	A	A	AB	A	AB	AB	A	A	-	-	-	-	-	-	-	-	-	-	-	-
avgbs_cluster_4706.1		1	70.8	-	-	-	-	-	-	-	-	-	-	-	-	-	AB	-	-	-	-	-	AB	-	-	-	-	-	-	-	-	-	-	-	-	-	-	-
avgbs_cluster_7293.1		1	70.8	-	-	-	-	-	-	-	-	-	-	-	-	-	AB	AB	A	A	AB	AB	AB	AB	AB	AB	-	B	B	-	-	-	-	-	-	-	-	-
avgbs2_10111.1		1	70.8	-	-	-	-	-	-	-	-	-	-	-	-	-	B	-	-	-	-	-	B	-	-	-	-	-	-	-	-	-	-	-	-	-	-	-
avgbs2_110707.1		1	70.8	-	-	-	-	-	-	-	-	-	-	-	-	-	AB	AB	AB	A	AB	AB	AB	AB	B	B	-	-	A	-	-	-	-	-	-	-	-	-
avgbs2_12906.2		1	70.8	-	-	-	-	-	-	-	-	-	C	-	C	-	AC	C	C	A	C	C	AC	C	C	C	C	C	C	-	-	-	-	-	C	C	-	-
avgbs2_27038.1		1	70.8	-	-	-	-	-	-	-	-	-	-	-	-	-	AB	-	-	-	-	-	AB	-	-	-	-	-	-	-	-	-	-	-	-	-	-	-
avgbs_58518.1		1	71.2	-	-	-	-	-	-	-	-	-	-	-	-	-	AB	A	B	-	AB	A	AB	AB	B	B	-	-	-	-	-	-	-	-	-	-	-	-
avgbs_cluster_1249.1		1	71.2	-	-	-	-	-	-	-	-	-	-	-	-	-	ABC	C	C	B	C	C	ABC	ABC	A	A	-	-	-	-	-	-	-	-	-	-	-	-
avgbs_cluster_14420.1		1	71.2	-	-	-	-	-	-	-	-	-	-	-	-	-	AB	A	AB	A	AB	A	AB	A	-	-	-	-	-	-	-	-	-	-	-	-	-	-
avgbs_cluster_22527.1		1	71.2	-	-	-	-	-	-	-	-	B	B	-	B	-	AB	AB	B	B	AB	B	AB	B	B	B	B	B	-	-	-	-	-	-	-	-	-	-
avgbs_cluster_26197.1		1	71.2	-	-	-	-	-	-	-	-	-	-	-	-	-	AB	AB	A	A	AB	A	AB	AB	B	B	-	-	-	-	-	-	-	-	-	-	-	-
avgbs_cluster_42309.1		1	71.2	-	-	-	-	-	-	-	-	-	-	-	-	-	AB	A	AB	A	AB	A	AB	AB	A	A	A	A	-	-	-	-	-	-	-	-	-	-
avgbs_cluster_42320.1		1	71.2	-	-	-	-	-	-	-	-	-	B	B	-	B	B	-	-	-	-	-	B	B	-	-	-	-	B	-	-	-	-	-	-	-	-	-
avgbs_cluster_5977.1		1	71.2	-	-	-	-	-	-	-	-	-	A	A	A	A	AB	AB	AB	B	AB	AB	AB	AB	A	A	A	A	-	-	-	-	-	-	-	-	-	-
avgbs2_105480.1		1	71.2	-	-	-	-	-	-	-	-	B	B	-	B	-	AB	AB	B	B	AB	B	AB	B	B	B	B	B	-	-	-	-	-	-	-	-	-	-
avgbs2_121253.1		1	71.2	-	-	-	-	-	-	-	-	-	A	A	A	A	AB	B	AB	B	AB	B	AB	B	AB	B	AB	A	B	-	-	-	-	-	B	B	B	B
avgbs2_140865.1		1	71.2	-	-	-	-	-	-	-	-	-	-	-	-	-	AB	A	AB	A	AB	A	AB	AB	A	A	A	A	-	-	-	-	-	-	-	-	-	-
avgbs2_173954.1		1	71.2	-	-	-	-	-	-	-	-	-	-	-	-	-	AB	AB	AB	A	AB	A	AB	AB	A	A	-	-	-	-	-	-	-	-	-	-	-	-
avgbs2_179627.1		1	71.2	A	A	A	A	A	A	A	A	A	A	A	A	A	AB	A	B	-	AB	A	AB	AB	AB	A	AB	A	A	-	-	-	-	-	A	A	A	A
avgbs2_184852.1		1	71.2	A	-	A	-	A	A	A	-	-	-	-	-	-	AB	AB	AB	A	AB	A	AB	AB	B	-	B	-	-	-	-	-	-	-	A	A	-	-
avgbs2_193656.1		1	71.2	A	-	-	-	-	-	A	-	-	-	-	-	-	AB	AB	B	B	AB	B	AB	AB	AB	AB	-	-	-	-	-	-	-	A	-	-	-	-
avgbs_cluster_923.1		1	71.4	-	-	-	-	-	-	-	-	-	-	-	-	-	BC	C	BC	B	C	C	BC	ABC	C	C	C	-	-	C	C	C	-	-	-	-	-	-
avgbs2_3865.1		1	71.4	-	-	-	-	-	-	-	-	-	-	-	-	-	BC	C	BC	B	C	C	BC	ABC	C	C	C	-	-	C	C	C	-	-	-	-	-	-
avgbs_cluster_43252.1		1	71.6	-	-	-	-	-	-	-	-	-	-	-	-	-	A	A	A	A	A	A	A	A	A	A	A	-	-	-	-	-	-	-	-	-	-	-
avgbs_cluster_6519.1		1	71.6	-	-	-	-	-	-	-	-	-	-	-	-	-	ABC	ABC	-	B	AC	C	ABC	BC	C	C	C	-	-	-	-	-	-	-	-	-	-	-
avgbs2_36521.1		1	71.6	-	-	-	-	-	-	-	-	-	-	-	-	-	ABC	ABC	-	B	AC	C	ABC	BC	C	C	C	-	-	-	-	-	-	-	-	-	-	-
avgbs_cluster_9916.1		1	71.8	-	-	-	-	-	-	-	-	-	-	-	-	-	AB	AB	A	-	AB	A	AB	A	A	A	A	-	-	-	-	-	-	-	-	-	-	-
avgbs2_51813.1		1	71.8	-	-	-	-	-	-	-	-	-	-	-	-	-	AB	AB	A	-	AB	A	AB	A	A	A	A	-	-	-	-	-	-	-	-	-	-	-
avgbs_106646.1		1	71.9	B	B	B	B	B	B	B	AB	B	AB	B	AB	B	AB	A	B	A	A	AB	AB	AB	A	-	A	A	B	-	-	-	-	-	B	B	B	B
avgbs_70065.1		1	71.9	A	A	A	A	A	A	A	A	B	A	A	A	A	AB	AB	B	B	B	AB	AB	AB	B	B	-	B	B	-	-	-	-	-	B	-	B	B
avgbs_cluster_186.1		1	71.9	B	B	B	B	B	-	B	B	B	B	B	B	B	AB	B	B	-	B	B	AB	AB	-	-	-	-	-	-	-	-	-	-	-	-	-	-
avgbs_cluster_19872.1		1	71.9	A	A	A	A	A	A	A	A	A	A	A	A	A	AB	A	AB	A	B	A	AB	A	A	A	-	-	-	-	-	-	-	-	A	A	-	-
avgbs_cluster_38174.1		1	71.9	-	-	-	-	-	-	-	-	-	B	-	B	-	B	B	B	B	B	B	B	B	B	-	B	B	B	-	-	-	-	-	B	-	B	B
avgbs_cluster_6448.1		1	71.9	A	A	-	-	A	-	A	A	A	A	A	A	A	AB	AB	B	B	B	B	AB	AB	-	-	-	-	-	-	-	-	-	-	-	-	-	-
avgbs2_171129.1		1	71.9	B	B	B	B	B	B	B	AB	B	AB	B	AB	B	AB	A	B	A	A	AB	AB	AB	A	-	A	A	B	-	-	-	-	-	B	B	B	B
avgbs2_186707.1		1	71.9	-	-	-	-	-	-	-	-	-	B	-	B	-	B	B	B	B	B	B	B	B	B	-	B	B	B	-	-	-	-	-	B	-	B	B
avgbs_215160.1		1	72.5	-	-	-	-	-	-	-	-	-	-	-	-	-	AB	AB	AB	-	AB	AB	AB	AB	-	-	-	-	-	-	-	-	-	-	-	-	-	-
avgbs_cluster_27494.1		1	72.5	-	-	-	-	-	-	-	-	-	-	-	-	-	B	B	B	-	B	B	AB	B	B	B	-	-	-	-	-	-	-	-	-	-	-	-
avgbs_cluster_43104.1		1	72.5	-	-	-	-	-	-	-	-	-	-	-	-	-	AB	A	A	B	A	A	ABC	A	A	A	-	-	-	-	-	-	-	-	-	-	-	-
avgbs2_50208.1		1	72.5	-	-	-	-	-	-	-	-	-	-	-	-	-	A	-	-	-	-	A	A	A	-	-	-	-	-	-	-	-	-	-	-	-	-	-
avgbs_99274.1		1	73.1	B	-	B	-	-	-	B	B	B	-	-	-	-	AB	B	B	-	B	B	AB	B	-	-	-	-	-	-	-	-	-	-	-	-	-	-
avgbs_cluster_1998.1		1	73.5	-	-	-	-	-	-	-	-	-	B	B	B	B	AB	B	B	B	B	AB	AB	B	B	B	B	B	-	-	-	-	-	-	-	-	-	-
avgbs_cluster_31166.1		1	73.5	-	-	-	-	-	-	-	-	-	-	-	-	-	A	-	-	-	-	-	-	-	-	-	-	-	-	-	-	-	-	-	-	-	-	-
avgbs_cluster_35744.1		1	73.5	-	-	-	-	-	-	-	-	-	-	-	-	-	AB	AB	B	B	AB	B	AB	AB	AB	AB	-	-	-	-	-	-	-	-	-	-	-	-
avgbs_cluster_39574.1		1	73.5	-	-	-	-	-	-	-	-	-	-	-	-	-	AB	A	A	B	A	A	AB	A	B	B	-	-	-	-	-	-	-	-	-	-	-	-
avgbs_cluster_9341.1		1	73.5	-	-	-	-	-	-	-	-	-	-	-	-	-	AB	AB	A	A	AB	A	AB	A	A	A	-	-	-	-	-	-	-	-	-	-	-	-
avgbs2_103006.2		1	73.5	B	-	-	-	-	-	-	-	-	A	-	A	-	AB	B	B	A	-	AB	AB	AB	AB	B	A	A	-	-	-	-	-	-	-	-	-	-
avgbs2_118703.1		1	73.5	B	B	-	-	-	-	-	-	B	B	B	B	B	AB	AB	B	B	AB	B	AB	B	AB	A	B	A	B	B	B	B	B	-	B	B	B	B
avgbs2_194054.1		1	73.5	-	-	-	-	-	-	-	-	-	-	-	-	-	AB	A	A	B	A	A	AB	A	B	B	-	-	-	-	-	-	-	-	-	-	-	-
avgbs_225027.1		1	73.7	-	-	-	-	-	-	-	-	-	-	-	-	-	AB	AB	AB	B	A	AB	AB	AB	A	A	A	-	-	-	-	-	-	-	-	-	-	-
avgbs_232278.1		1	73.7	-	-	-	-	-	-	-	-	-	-	-	-	-	AB	AB	B	B	AB	AB	AB	AB	A	-	-	A	A	-	-	-	-	-	A	-	A	-
avgbs_6K_9614.1		1	73.7	-	-	-	-	-	-	-	-	-	-	-	-	B	AB	-	-	-	-	-	AB	B	-	-	-	-	-	-	-	-	-	-	B	-	B	B
avgbs_88767.1		1	73.7	-	-	-	-	-	-	-	-	-	-	-	-	-	AB	AB	A	A	AB	A	AB	AB	A	A	-	-	-	-	-	-	-	-	-	-	-	-
avgbs_cluster_15765.1		1	73.7	-	-	-	-	-	-	-	-	-	-	-	-	-	ABC	ABC	B	B	AC	AB	ABC	AB	A	-	A	A	-	-	-	-	-	-	-	-	-	-
avgbs_cluster_1640.1		1	73.7	-	-	-	-	-	-	-	-	-	-	-	-	-	AB	AB	A	A	B	A	AB	AB	A	A	A	A	-	-	-	-	-	-	-	-	-	-
avgbs_cluster_19799.1		1	73.7	-	-	-	-	-	-	-	-	A	-	-	-	-	AB	AB	A	A	AB	A	AB	AB	AB	AB	-	A	-	-	-	-	-	-	-	-	-	-
avgbs_cluster_36604.1		1	73.7	-	-	-	-	-	-	-	-	-	-	-	-	-	AB	AB	A	A	B	A	AB	AB	-	-	-	-	-	-	-	-	-	-	-	-	-	-
avgbs_cluster_3825.1		1	73.7	-	-	-	-	-	-	-	-	-	-	-	-	-	AB	AB	B	B	A	B	AB	AB	A	-	A	A	-	-	-	-	-	-	-	-	-	-
avgbs_cluster_39992.1		1	73.7	-	-	-	-	-	-	-	-	-	-	-	-	-	AB	AB	A	B	A	AB	AB	AB	AB	A	B	-	-	-	-	-	-	-	-	-	-	-
avgbs_cluster_68008.1		1	73.7	-	-	-	-	-	-	-	-	-	-	-	-	-	AB	A	A	B	-	A	AB	A	AB	AB	-	-	-	-	-	-	-	-	-	-	-	-
avgbs2_138504.1		1	73.7	-	-	-	-	-	-	-	-	-	-	-	-	-	ABC	ABC	A	A	AB	AC	AB	AC	A	A	-	-	-	-	-	-	-	-	-	-	-	C
avgbs2_185206.1		1	73.7	-	-	-	-	-	-	-	-	C	C	-	C	-	ABC	ABC	BC	C	B	BC	ABC	BC	C	C	C	C	-	-	-	-	-	-	C	-	-	C
avgbs2_82929.1		1	73.7	-	-	-	-	-	-	-	-	-	A	A	A	A	AB	AB	A	A	AB	AB	AB	A	A	A	A	-	-	-	-	-	-	-	A	-	-	A
avgbs_cluster_28531.1		1	73.8	-	-	-	-	-	-	-	-	-	-	-	-	-	AB	B	B	A	-	B	AB	B	-	-	-	-	-	-	-	-	-	-	-	-	-	-
avgbs_cluster_4557.2		1	73.8	-	-	-	-	-	-	-	B	-	-	-	-	-	AB	B	B	A	A	B	AB	B	A	A	-	-	-	-	-	-	-	-	-	-	-	-
avgbs_cluster_4707.1		1	73.8	-	-	-	-	-	-	-	-	-	-	-	-	-	AB	AB	B	A	A	B	AB	AB	AB	AB	A	-	-	-	-	-	-	-	-	-	-	-
avgbs2_25853.2		1	73.8	-	-	-	-	-	-	-	B	-	-	-	-	-	AB	B	B	A	A	B	AB	B	A	A	-	-	-	-	-	-	-	-	-	-	-	-
avgbs2_98021.1		1	73.8	-	-	-	-	-	-	-	-	-	-	-	-	-	AB	B	B	A	B	B	AB	B	AB	B	AB	-	-	-	-	-	-	-	-	-	-	-
avgbs_10986.1		1	73.9	-	-	-	-	-	-	-	-	-	-	-	-	-	AB	A	A	B	A	A	AB	AB	AB	B	A	A	-	-	-	-	-	-	-	-	-	-
avgbs2_54080.1		1	73.9	-	-	-	-	-	-	-	-	-	-	-	-	-	AB	A	A	B	A	A	AB	A	-	-	-	-	-	-	-	-	-	-	-	-	-	-
avgbs_247044.1		1	74.3	-	-	-	-	-	-	-	-	-	-	-	-	-	AB	AB	B	B	A	AB	AB	AB	AB	AB	-	A	-	-	-	-	-	-	-	-	-	-
avgbs_cluster_16476.1		1	74.3	A	-	-	-	-	-	-	-	-	-	-	-	-	AB	AB	B	B	A	AB	AB	AB	-	-	-	-	-	-	-	-	-	-	-	-	-	-
avgbs_cluster_27422.1		1	74.3	-	-	-	-	-	-	-	-	-	-	-	-	-	AB	B	A	A	B	B	AB	AB	A	A	-	-	-	-	-	-	-	-	-	-	-	-
avgbs_119323.1		1	74.4	-	-	-	-	-	-	-	-	-	-	-	-	-	AB	AB	A	A	AB	A	AB	AB	AB	AB	-	-	-	-	-	-	-	-	-	-	-	-
avgbs_cluster_24149.1		1	74.7	B	B	B	B	B	B	B	B	B	B	B	B	B	AB	B	B	A	B	A	AB	AB	B	B	B	-	B	-	-	-	-	-	B	B	-	-
avgbs2_165891.1		1	74.7	B	B	B	B	B	B	B	B	-	-	-	-	-	B	-	-	-	-	-	B	B	-	-	-	-	-	-	-	-	-	-	-	-	-	-
avgbs_15363.1		1	74.8	-	-	-	-	-	-	-	-	-	-	-	-	-	B	B	B	B	B	B	AB	B	B	B	B	B	-	-	-	-	-	-	-	-	-	-
avgbs_226526.1		1	74.8	B	-	-	-	-	-	-	-	-	-	-	-	-	AB	AB	B	B	A	B	AB	AB	A	A	-	-	-	-	-	-	-	-	-	-	-	-
avgbs_229181.1		1	74.8	-	-	-	-	-	-	-	-	-	-	-	-	-	AB	AB	A	A	AB	A	AB	AB	AB	AB	B	-	-	-	-	-	-	-	B	-	B	-
avgbs_232631.1		1	74.8	-	-	-	-	-	-	-	-	-	-	-	-	-	AB	AB	A	A	AB	A	AB	AB	A	A	A	A	-	-	-	-	-	-	A	A	-	-
avgbs_56313.1		1	74.8	-	-	-	-	-	-	-	-	B	-	-	-	-	AB	AB	B	B	A	AB	AB	AB	AB	AB	B	B	-	-	-	-	-	-	-	-	-	-
avgbs_94295.1		1	74.8	A	-	-	A	-	-	-	-	-	A	A	A	A	AB	AB	A	-	B	A	AB	AB	A	A	-	-	-	-	-	-	-	-	-	-	-	-
avgbs_97154.1		1	74.8	B	-	-	-	-	-	-	-	-	-	-	-	-	AB	B	A	-	-	B	AB	B	-	-	-	-	-	-	-	-	-	-	-	-	-	-
avgbs_cluster_23730.1		1	74.8	A	-	A	A	A	A	A	A	-	-	-	-	-	AB	AB	A	B	B	A	AB	AB	AB	B	AB	A	A	-	-	-	-	-	-	-	-	-
avgbs_cluster_37848.1		1	74.8	-	-	-	-	-	-	-	-	-	-	-	-	-	AB	AB	B	-	B	B	AB	B	-	-	-	-	-	-	-	-	-	-	-	-	-	-
avgbs_cluster_50696.1		1	74.8	-	-	-	-	-	-	-	-	-	-	-	-	-	B	A	A	-	AB	AB	AB	A	B	B	B	B	B	-	-	-	-	-	-	-	-	-
avgbs_cluster_50697.1		1	74.8	B	-	-	-	-	-	-	-	-	-	-	-	-	A	AB	A	A	AB	AB	AB	AB	B	B	B	B	-	-	-	-	-	-	-	-	-	-
avgbs_cluster_5508.1		1	74.8	-	-	-	-	-	-	-	-	-	-	-	-	-	BC	BC	BC	B	BC	BC	BC	BC	C	C	-	-	-	-	-	-	-	-	-	-	-	-
avgbs2_149575.1		1	74.8	A	-	-	A	-	-	-	-	-	A	A	A	A	AB	AB	A	-	B	A	AB	AB	A	A	-	-	-	-	-	-	-	-	-	-	-	-
avgbs2_28799.1		1	74.8	-	-	-	-	-	-	-	-	-	-	-	-	-	AB	AB	A	A	AB	A	AB	AB	AB	AB	B	-	-	-	-	-	-	-	B	-	B	-
avgbs_225655.1		1	74.9	-	-	-	-	-	-	-	-	A	-	-	-	-	AB	A	A	B	A	A	AB	A	A	A	A	-	-	-	-	-	-	-	-	-	-	-
avgbs_126264.1		1	75.3	-	-	-	-	-	-	-	-	-	-	-	-	-	AB	AB	AB	B	-	A	AB	AB	B	B	B	-	-	-	-	-	-	-	-	-	-	-
avgbs_cluster_25251.1		1	75.6	-	-	-	-	-	-	-	-	-	-	-	-	-	B	B	-	-	-	B	B	B	AB	A	B	-	-	-	-	-	-	-	-	-	-	-
avgbs_cluster_9437.1		1	75.6	B	-	-	-	-	-	B	-	-	A	-	A	-	AB	AB	A	A	B	AB	AB	AB	AB	A	B	B	-	-	-	-	-	-	-	-	-	-
avgbs2_49729.1		1	75.6	C	-	-	-	-	-	C	-	-	A	-	A	-	ABC	ABC	AB	A	C	AC	ABC	ABC	AC	A	C	C	-	-	-	-	-	-	-	-	-	-
avgbs_122437.1		1	76.6	B	-	-	B	-	-	-	B	B	B	B	B	B	AB	AB	AB	A	B	AB	AB	AB	-	-	-	-	B	-	-	-	-	-	-	-	-	-
avgbs_221628.1		1	76.6	B	-	B	-	B	B	B	B	B	AB	B	AB	B	AB	AB	A	A	AB	AB	AB	AB	-	-	-	-	A	-	-	-	-	-	A	-	-	A
avgbs_222530.1		1	76.6	-	-	-	-	-	-	-	-	-	-	-	-	-	AB	AB	A	A	A	A	AB	A	-	-	-	-	-	-	-	-	-	-	A	-	A	A
avgbs_245659.1		1	76.6	B	-	B	-	B	B	B	B	-	-	-	-	-	A	A	A	-	A	A	A	AB	-	-	-	-	-	-	-	-	-	-	-	-	-	-
avgbs_32516.1		1	76.6	-	-	-	-	-	-	-	-	-	-	-	-	-	AB	AB	B	A	B	B	AB	AB	B	B	B	B	-	-	-	-	-	-	B	-	B	B
avgbs_94282.1		1	76.6	B	B	-	-	B	-	-	B	-	B	B	B	B	AB	AB	AB	A	B	AB	AB	AB	-	-	-	-	-	-	-	-	-	-	-	-	-	-
avgbs_99953.1		1	76.6	-	-	-	-	-	-	-	-	-	-	-	-	-	AB	AB	B	-	A	AB	AB	AB	-	-	-	-	-	-	-	-	-	-	-	-	-	-
avgbs_cluster_12706.1		1	76.6	-	-	-	-	-	-	-	-	-	-	-	-	-	AB	AB	B	B	B	B	AB	AB	B	B	B	-	-	-	-	-	-	-	-	-	-	-
avgbs_cluster_28510.1		1	76.6	-	-	-	-	-	-	-	-	-	-	-	-	-	AB	AB	AB	B	-	AB	AB	AB	B	B	B	-	-	-	-	-	-	-	-	-	-	-
avgbs_cluster_28604.1		1	76.6	B	B	-	-	-	-	-	-	B	-	-	-	-	AB	AB	B	B	B	AB	AB	AB	-	-	-	-	B	-	-	-	-	-	-	-	-	-
avgbs_cluster_31101.1		1	76.6	-	-	-	-	-	-	-	-	-	B	B	B	B	AB	AB	B	A	B	AB	AB	AB	AB	AB	B	B	B	-	-	-	-	-	B	B	B	B
avgbs_cluster_32004.1		1	76.6	B	BC	B	BC	B	B	B	BC	C	B	B	B	B	ABC	AC	AC	C	A	AC	ABC	ABC	-	-	-	-	-	-	-	-	-	-	-	-	-	-
avgbs_cluster_39132.1		1	76.6	-	-	-	-	-	-	-	-	-	-	-	-	-	B	B	B	-	B	B	B	B	-	-	-	-	-	-	-	-	-	-	-	-	-	-
avgbs_cluster_40610.1		1	76.6	-	-	-	-	-	-	-	-	-	-	-	-	-	BC	ABC	A	D	AB	BCD	BC	BCD	-	-	-	-	-	-	-	-	-	-	-	-	-	-
avgbs_cluster_4172.1		1	76.6	-	-	-	-	-	-	-	-	-	-	-	-	-	AB	AB	B	-	AB	AB	AB	AB	-	-	-	-	-	-	-	-	-	-	-	-	-	-
avgbs_cluster_4589.1		1	76.6	-	-	-	-	-	-	-	-	-	-	-	-	-	AB	AB	B	B	B	A	AB	AB	-	-	-	-	-	-	-	-	-	-	-	-	-	-
avgbs_cluster_4973.1		1	76.6	-	-	-	-	-	-	-	-	-	-	-	-	-	AB	AB	AB	A	AB	AB	AB	AB	-	-	-	-	B	-	-	-	-	-	-	-	-	-
avgbs_cluster_5965.1		1	76.6	B	B	-	-	-	-	-	-	-	-	-	-	-	B	B	A	B	B	B	B	B	-	-	-	-	-	-	-	-	-	-	-	-	-	-
avgbs_cluster_7761.1		1	76.6	A	-	A	-	A	A	A	-	B	A	A	A	A	AB	AB	-	-	B	AB	AB	AB	-	-	-	-	-	-	-	-	-	-	-	-	-	-
avgbs2_150724.1		1	76.6	-	-	-	-	-	-	-	-	-	B	B	B	B	AB	AB	B	A	B	AB	AB	AB	AB	AB	B	B	B	-	-	-	-	-	B	B	B	B
avgbs2_157702.1		1	76.6	B	BC	B	BC	B	B	B	BC	C	B	B	B	B	ABC	AC	AC	C	A	AC	ABC	ABC	-	-	-	-	-	-	-	-	-	-	-	-	-	-
avgbs2_79552.1		1	76.6	A	A	A	A	A	A	A	A	AB	AB	AB	AB	AB	AB	AB	AB	B	A	A	AB	AB	AB	A	A	B	AB	-	-	-	-	A	AB	B	A	A
avgbs_cluster_16620.1		1	76.7	-	-	-	-	-	-	-	-	-	-	-	-	-	ABC	AB	A	A	AB	A	ABC	AB	-	-	-	-	-	-	-	-	-	-	-	-	-	-
avgbs_21146.1		1	77.4	-	-	-	-	-	-	-	-	-	-	-	-	-	AB	B	B	B	AB	B	AB	B	B	B	-	B	-	-	-	-	-	-	-	-	-	-
avgbs_cluster_36143.1		1	77.4	-	-	-	-	-	-	-	-	-	-	-	-	-	BC	B	B	B	BC	A	B	BC	-	-	-	-	-	-	-	-	-	-	-	-	-	-
avgbs_cluster_45129.1		1	77.4	A	-	-	A	A	-	A	-	-	-	-	-	-	AB	AB	AB	A	B	B	AB	AB	A	A	A	A	-	-	-	-	-	-	-	-	-	-
avgbs2_142983.1		1	77.6	A	-	-	-	A	-	-	A	-	A	-	A	-	AB	A	A	B	A	A	AB	A	A	A	A	A	-	-	-	-	-	-	-	-	-	-
avgbs_311239.1		1	79.2	-	-	-	-	-	-	-	-	-	-	-	-	-	A	-	-	-	-	-	-	-	-	-	-	-	-	-	-	-	-	-	-	-	-	-
avgbs_2853.1		1	79.7	-	-	-	-	-	-	-	-	-	-	-	-	-	AB	AB	A	A	A	B	AB	AB	A	A	-	-	-	-	-	-	-	-	-	-	-	-
avgbs_46005.1		1	79.7	-	-	-	-	-	-	-	-	-	-	-	-	-	AB	AB	A	A	A	A	AB	AB	A	A	-	-	-	-	-	-	-	-	-	-	-	-
avgbs_cluster_35998.1		1	79.7	-	-	-	-	-	-	-	-	-	-	-	-	-	AB	AB	A	A	-	B	AB	AB	AB	AB	-	-	-	-	-	-	-	-	-	-	-	-
avgbs_cluster_37175.1		1	79.7	-	-	-	-	-	-	-	-	-	-	-	-	-	BC	BC	B	B	-	B	BC	B	B	B	-	-	-	-	-	-	-	-	-	-	-	-
avgbs2_176457.1		1	79.7	-	-	-	-	-	-	-	-	-	-	-	-	-	AB	AB	A	A	-	B	AB	AB	AB	AB	-	-	-	-	-	-	-	-	-	-	-	-
avgbs2_81987.1		1	79.7	-	-	-	-	-	-	-	-	-	-	-	-	-	BC	AB	-	-	A	BC	BC	C	B	B	-	-	-	-	-	-	-	-	-	-	-	-
avgbs_cluster_17001.1		1	79.9	-	-	-	-	-	-	-	-	-	-	-	-	-	AC	ABC	A	A	B	C	AC	A	C	C	-	-	-	-	-	-	-	-	-	-	-	-
avgbs_106242.1		1	80.9	-	-	-	-	-	-	-	-	-	-	-	-	-	AB	A	AB	A	A	AB	AB	A	-	-	-	-	-	-	-	-	-	-	-	-	-	-
avgbs_cluster_40637.1		1	80.9	B	B	-	-	-	-	-	-	B	B	-	B	-	AB	AB	B	B	A	AB	AB	AB	AB	AB	A	A	B	-	-	-	-	-	-	-	-	-
avgbs_cluster_41180.1		1	80.9	-	-	-	-	-	-	-	-	-	-	-	-	-	AB	AB	A	A	AB	AB	AB	AB	A	A	A	A	-	-	-	-	-	-	-	-	-	-
avgbs_cluster_50119.1		1	80.9	-	-	-	-	-	-	-	-	-	-	-	-	-	AB	AB	AB	A	AB	A	AB	AB	A	A	A	-	-	-	-	-	-	-	-	-	-	-
avgbs_cluster_5031.1		1	80.9	-	-	-	-	-	-	-	-	-	-	-	-	-	AB	AB	A	A	AB	AB	AB	AB	AB	A	B	-	-	-	-	-	-	-	-	-	-	-
avgbs2_170556.2		1	80.9	-	-	-	-	-	-	-	-	-	-	-	-	-	AB	A	AB	A	A	AB	AB	A	-	-	-	-	-	-	-	-	-	-	-	-	-	-
avgbs_cluster_10949.1		1	81.4	-	-	-	-	-	-	-	-	-	-	-	-	-	BC	BC	B	B	BC	BC	B	BC	-	-	-	-	-	-	-	-	-	-	-	-	-	-
avgbs2_56861.1		1	81.4	-	-	-	-	-	-	-	-	-	-	-	-	-	AB	AB	A	A	AB	AB	A	AB	-	-	-	-	-	-	-	-	-	-	-	-	-	-
avgbs_19695.1		1	81.5	-	-	-	-	-	-	-	-	-	-	-	-	-	AB	A	A	A	-	-	AB	A	A	A	-	-	-	-	-	-	-	-	-	-	-	-
avgbs2_172072.1		1	81.5	-	-	-	-	-	-	-	-	-	-	-	-	-	AB	AB	AB	B	A	A	AB	AB	AB	AB	A	A	-	-	-	-	-	-	-	-	-	-
avgbs2_37133.1		1	81.5	-	-	-	-	-	-	-	-	-	-	-	-	-	AB	A	A	A	-	-	AB	A	A	A	-	-	-	-	-	-	-	-	-	-	-	-
avgbs2_180842.1		1	81.7	-	-	-	-	-	-	-	-	-	-	-	-	-	B	B	-	-	-	B	B	B	-	-	-	-	-	-	-	-	-	-	-	-	-	-
avgbs2_114274.2		1	82	A	A	-	-	-	-	-	-	-	-	-	-	-	AB	AB	AB	B	A	AB	AB	AB	B	-	-	B	-	-	-	-	-	B	-	-	-	-
avgbs2_135750.1		1	82	B	-	-	-	-	-	-	-	-	-	-	-	-	AB	AB	AB	B	A	AB	AB	AB	-	-	-	-	-	-	-	-	-	-	-	-	-	-
avgbs_cluster_27613.1		1	82.4	B	-	-	B	-	-	-	-	B	B	-	B	-	AB	AB	B	B	B	B	AB	AB	-	-	-	-	-	-	-	-	-	-	-	-	-	-
avgbs2_130832.1		1	82.4	B	-	-	B	-	-	-	-	B	B	-	B	-	AB	AB	B	B	B	B	AB	AB	-	-	-	-	-	-	-	-	-	-	-	-	-	-
avgbs_cluster_23390.1		1	82.7	B	AB	B	B	B	B	B	B	B	AB	AB	AB	AB	A	A	AB	A	A	A	A	A	B	-	-	B	-	-	-	-	A	-	A	-	A	A
avgbs_118634.1		1	82.8	B	B	B	-	B	B	B	B	-	B	B	-	-	AB	AB	AB	B	B	AB	AB	AB	AB	A	B	B	B	-	-	-	-	-	-	-	-	-
avgbs_cluster_26917.1		1	83.5	-	-	-	-	-	-	-	-	-	-	-	-	-	AB	AB	B	A	B	AB	AB	AB	-	-	-	-	-	-	-	-	-	-	-	-	-	-
avgbs_cluster_36126.1		1	83.5	-	-	-	-	-	-	-	-	-	-	-	-	-	AB	B	B	-	-	B	AB	A	-	-	-	-	-	-	-	-	-	-	-	-	-	-
avgbs2_177275.1		1	83.5	-	-	-	-	-	-	-	-	-	-	-	-	-	AB	B	B	-	-	B	AB	A	-	-	-	-	-	-	-	-	-	-	-	-	-	-
avgbs_10419.1		1	83.9	A	A	-	A	-	-	-	A	-	A	-	A	-	AB	AB	AB	A	AB	AB	AB	AB	A	A	A	A	-	-	-	-	-	-	-	-	-	-
avgbs_110493.1		1	83.9	-	-	-	-	-	-	-	-	-	-	-	-	-	AB	B	B	B	B	B	AB	B	B	B	B	-	-	-	-	-	-	-	-	-	-	-
avgbs_110783.1		1	83.9	A	-	-	A	-	-	-	-	-	-	-	-	-	AB	AB	AB	-	A	AB	AB	AB	A	A	A	-	-	-	-	-	-	-	-	-	-	-
avgbs_122562.1		1	83.9	-	-	-	-	-	-	-	-	-	-	-	-	-	AB	-	-	-	A	AB	AB	AB	-	-	-	-	-	-	-	-	-	-	-	-	-	-
avgbs_126262.1		1	83.9	-	-	-	-	-	-	-	-	A	-	-	-	-	AB	B	B	B	AB	B	AB	AB	A	A	-	-	B	-	-	-	-	-	-	-	-	-
avgbs_17095.1		1	83.9	-	-	-	-	-	-	-	-	-	-	-	-	-	AB	AB	B	B	A	B	B	AB	B	B	B	-	-	-	-	-	-	-	-	-	-	-
avgbs_17689.1		1	83.9	-	-	-	-	-	-	-	-	-	-	-	-	-	AB	AB	A	A	AB	A	AB	A	-	-	-	-	-	-	-	-	-	-	-	-	-	-
avgbs_18882.1		1	83.9	-	-	-	-	-	-	-	-	-	-	-	-	-	AB	B	B	B	B	B	AB	AB	B	B	-	-	-	-	-	-	-	-	-	-	-	-
avgbs_208843.1		1	83.9	-	-	-	-	-	-	-	-	-	-	-	-	-	A	-	-	-	-	A	A	A	-	-	-	-	-	-	-	-	-	-	-	-	-	-
avgbs_21615.1		1	83.9	-	-	-	-	-	-	-	-	-	-	-	-	-	AB	B	B	B	B	B	AB	B	B	B	B	-	-	-	-	-	-	-	-	-	-	-
avgbs_237047.1		1	83.9	-	-	-	-	-	-	-	-	-	-	-	-	-	AB	B	A	-	A	A	AB	A	-	-	-	-	-	-	-	-	-	-	-	-	-	-
avgbs_34513.1		1	83.9	-	-	-	-	-	-	-	-	-	-	-	-	-	AB	AB	B	B	-	AB	AB	B	B	B	B	B	-	-	-	-	-	-	-	-	-	-
avgbs_50111.1		1	83.9	-	-	-	-	-	-	-	-	-	B	B	B	B	AB	B	A	-	B	AB	AB	B	-	-	-	-	B	-	-	-	-	-	B	B	-	B
avgbs_50112.1		1	83.9	-	-	-	-	-	-	-	-	-	B	B	B	B	AB	B	A	-	B	B	AB	B	-	-	-	-	B	-	-	-	-	-	B	B	-	B
avgbs_8939.1		1	83.9	-	-	-	-	-	-	-	-	-	-	-	-	-	AB	AB	-	-	AB	AB	AB	AB	-	-	-	-	-	-	-	-	-	-	-	-	-	-
avgbs_cluster_13478.1		1	83.9	-	-	-	-	-	-	-	-	-	-	-	-	-	ACD	D	D	C	AD	CD	ACD	CD	D	D	D	D	-	-	-	-	-	-	-	-	-	-
avgbs_cluster_29067.1		1	83.9	-	-	-	-	-	-	-	-	-	-	-	-	-	ABC	BC	B	A	B	BC	ABC	B	-	-	-	-	-	-	-	-	-	-	-	-	-	-
avgbs_cluster_35102.1		1	83.9	-	-	-	-	-	-	-	-	-	-	-	-	-	BC	BC	BC	C	B	B	BC	BC	BC	BC	B	B	-	-	-	-	-	-	-	-	-	-
avgbs_cluster_38863.1		1	83.9	-	-	-	-	-	-	-	-	-	-	-	-	-	A	-	-	-	-	-	A	A	-	-	-	-	-	-	-	-	-	-	-	-	-	-
avgbs_cluster_39888.1		1	83.9	-	-	-	-	-	-	-	-	-	-	-	-	-	BC	B	-	-	C	B	BC	BC	B	B	B	-	-	-	-	-	-	-	-	-	-	-
avgbs_cluster_40347.1		1	83.9	-	-	-	-	-	-	-	-	-	-	-	-	-	AB	B	B	B	B	AB	AB	B	A	A	-	-	-	-	-	-	-	-	-	-	-	-
avgbs_cluster_42384.1		1	83.9	-	-	-	-	-	-	-	-	-	-	-	-	-	AB	AB	-	-	AB	-	AB	AB	-	-	-	-	-	-	-	-	-	-	-	-	-	-
avgbs_cluster_4329.1		1	83.9	-	-	-	-	-	-	-	-	-	-	-	-	-	AB	-	-	B	-	-	AB	B	B	-	B	-	-	-	-	-	-	-	-	-	-	-
avgbs_cluster_4512.1		1	83.9	-	-	-	-	-	-	-	-	-	-	-	-	-	BC	C	C	-	C	C	BC	BC	C	C	-	-	-	-	-	-	-	-	-	-	-	-
avgbs_cluster_49901.1		1	83.9	-	-	-	-	-	-	-	-	-	-	-	-	-	AB	AB	A	-	B	AB	AB	AB	A	A	-	A	-	-	-	-	-	-	-	-	-	-
avgbs_cluster_6563.1		1	83.9	A	-	A	-	A	A	A	-	-	-	-	-	-	AB	A	A	A	A	AB	AB	A	AB	-	B	A	-	-	-	-	-	-	-	-	-	-
avgbs_cluster_7217.1		1	83.9	-	-	-	-	-	-	-	-	-	-	-	-	-	AB	B	-	-	-	B	AB	A	A	-	A	-	-	-	-	-	-	-	-	-	-	-
avgbs_cluster_7941.1		1	83.9	B	B	B	-	B	B	B	B	-	B	B	-	B	AB	B	B	-	A	B	B	AB	B	-	B	-	-	-	-	-	-	-	B	-	-	B
avgbs_cluster_8156.1		1	83.9	B	-	-	-	-	-	-	-	-	-	-	-	-	AB	B	B	-	B	B	AB	B	-	-	-	-	-	-	-	-	-	-	-	-	-	-
avgbs2_116807.1		1	83.9	-	-	-	-	-	-	-	-	-	-	-	-	-	AB	A	A	A	A	AB	AB	A	-	-	-	-	-	-	-	-	-	-	-	-	-	-
avgbs2_116986.1		1	83.9	AB	AB	-	-	-	-	-	-	-	-	-	-	-	AB	B	B	B	B	AB	AB	B	B	B	B	A	-	-	-	-	-	-	A	-	A	-
avgbs2_138619.1		1	83.9	-	-	-	-	-	-	-	-	-	-	-	-	-	ABCD	BCD	BC	A	B	BD	ABCD	BC	-	-	-	-	-	-	-	-	-	-	-	-	-	-
avgbs2_178400.1		1	83.9	-	-	-	-	-	-	-	-	-	-	-	-	-	AB	AB	A	-	B	AB	AB	AB	A	A	-	A	-	-	-	-	-	-	-	-	-	-
avgbs2_18820.1		1	83.9	A	A	-	A	-	-	-	A	-	A	-	A	-	AB	AB	AB	A	AB	AB	AB	AB	A	A	A	A	-	-	-	-	-	-	-	-	-	-
avgbs2_18869.1		1	83.9	-	-	-	-	-	-	-	-	A	-	-	-	-	AB	B	B	B	B	AB	AB	B	AB	A	-	B	-	-	-	-	-	-	-	-	-	-
avgbs2_197712.1		1	83.9	-	-	-	-	-	-	-	-	-	-	-	-	-	AB	B	B	B	B	AB	AB	B	A	A	-	-	-	-	-	-	-	-	-	-	-	-
avgbs2_200740.1		1	83.9	-	-	-	-	-	-	-	-	A	-	-	-	-	AB	B	B	B	AB	B	AB	AB	A	A	-	-	B	-	-	-	-	-	-	-	-	-
avgbs2_35442.1		1	83.9	-	-	-	-	-	-	-	-	-	-	-	-	-	AB	B	B	B	B	B	AB	AB	B	B	-	-	-	-	-	-	-	-	-	-	-	-
avgbs2_36713.1		1	83.9	A	-	A	-	A	A	A	-	-	-	-	-	-	AB	A	A	A	A	AB	AB	A	AB	-	B	A	-	-	-	-	-	-	-	-	-	-
avgbs2_46222.1		1	83.9	-	-	-	-	-	-	-	-	-	-	-	-	-	B	B	B	B	B	AB	B	AB	-	-	-	-	-	-	-	-	-	-	-	-	-	-
avgbs_114925.1		1	84.2	-	-	-	-	-	-	-	-	-	-	-	-	-	AB	AB	AB	B	AB	A	AB	AB	-	-	-	-	-	-	-	-	-	-	-	-	-	-
avgbs_22438.1		1	84.2	-	-	-	-	-	-	-	-	-	-	-	-	-	AB	AB	A	A	AB	A	AB	AB	A	A	A	A	-	-	-	-	-	-	-	-	-	-
avgbs_230737.1		1	84.2	-	-	-	-	-	-	-	-	-	-	-	-	-	AB	AB	A	A	AB	A	AB	A	-	-	-	-	-	-	-	-	-	-	-	-	-	-
avgbs_231071.1		1	84.2	-	-	-	-	-	-	-	-	-	-	-	-	-	AB	AB	A	A	AB	AB	AB	AB	AB	AB	B	-	-	-	-	-	-	-	-	-	-	-
avgbs_2849.1		1	84.2	-	-	-	-	-	-	-	-	-	-	-	-	-	AB	AB	B	B	B	B	AB	B	AB	AB	-	B	-	-	-	-	-	-	-	-	-	-
avgbs_86976.1		1	84.2	B	-	-	-	-	-	-	-	B	B	B	B	B	AB	AB	B	B	B	B	AB	B	B	B	B	-	B	-	-	-	-	-	-	-	-	-
avgbs_cluster_27267.1		1	84.2	-	-	-	-	-	-	-	-	-	-	-	-	-	AB	AB	A	B	AB	AB	AB	AB	A	A	A	-	-	-	-	-	-	-	-	-	-	-
avgbs_cluster_29538.1		1	84.2	-	-	-	-	-	-	-	-	-	-	-	-	-	AB	AB	AB	A	AB	B	AB	AB	B	-	B	-	-	-	-	-	-	-	-	-	-	-
avgbs_cluster_35274.1		1	84.2	-	-	-	-	-	-	-	-	-	-	-	-	-	BC	-	-	-	-	B	BC	-	-	-	-	-	-	-	-	-	-	-	-	-	-	-
avgbs_cluster_43324.1		1	84.2	-	-	-	-	-	-	-	-	-	-	-	-	-	AB	A	A	A	A	A	AB	A	A	A	-	-	-	-	-	-	-	-	-	-	-	-
avgbs_cluster_47066.1		1	84.2	A	-	A	-	-	-	-	-	-	-	-	-	-	AB	B	AB	A	B	A	AB	AB	A	A	-	-	-	-	-	-	-	-	-	-	-	-
avgbs_cluster_48789.1		1	84.2	A	-	-	A	A	-	A	B	-	A	A	A	A	AB	AB	AB	B	B	A	AB	AB	B	B	B	-	A	-	-	-	-	-	B	B	-	A
avgbs_cluster_6573.1		1	84.2	-	-	-	-	-	-	-	-	C	-	-	-	-	ABC	ABC	B	B	BC	B	BC	ABC	B	B	-	-	-	-	-	-	-	-	-	-	-	-
avgbs_cluster_7702.1		1	84.2	-	-	-	-	-	-	-	-	-	-	-	-	-	A	A	A	A	A	A	A	A	A	A	-	-	-	-	-	-	-	-	-	-	-	-
avgbs_cluster_8155.1		1	84.2	-	-	-	-	-	-	-	-	-	-	-	-	-	AB	AB	B	B	AB	B	AB	AB	-	-	-	-	-	-	-	-	-	-	-	-	-	-
avgbs2_100303.1		1	84.2	-	-	-	-	-	-	-	-	-	-	-	-	-	AB	AB	A	A	AB	A	AB	A	-	-	-	-	-	-	-	-	-	-	-	-	-	-
avgbs2_10194.1		1	84.2	-	-	-	-	-	-	-	-	-	-	-	-	-	AB	A	A	A	A	A	AB	A	A	A	-	-	-	-	-	-	-	-	-	-	-	-
avgbs2_106851.1		1	84.2	-	-	-	-	-	-	-	-	-	-	-	-	-	AB	A	AB	B	A	AB	AB	AB	A	A	A	-	-	-	-	-	-	-	-	-	-	-
avgbs2_1149.1		1	84.2	-	-	-	-	-	-	-	-	-	-	-	-	-	AB	AB	A	A	AB	A	AB	AB	A	A	A	A	-	-	-	-	-	-	-	-	-	-
avgbs2_140690.1		1	84.2	-	-	-	-	-	-	-	-	-	-	-	-	-	AB	AB	AB	A	AB	B	AB	AB	B	-	B	-	-	-	-	-	-	-	-	-	-	-
avgbs2_44137.1		1	84.2	-	-	-	-	-	-	-	-	-	-	-	-	-	AB	AB	B	B	AB	B	AB	AB	-	-	-	-	-	-	-	-	-	-	-	-	-	-
avgbs2_86995.2		1	84.2	A	-	A	-	-	-	-	-	-	-	-	-	-	AB	B	AB	A	B	A	AB	AB	A	A	-	-	-	-	-	-	-	-	-	-	-	-
avgbs_cluster_15674.1		1	84.4	-	-	-	-	-	-	-	-	-	-	-	-	-	AB	AB	B	B	AB	B	AB	B	-	-	-	-	-	-	-	-	-	-	-	-	-	-
avgbs_cluster_22.1		1	84.4	-	-	-	-	-	-	-	-	-	-	-	-	-	AB	AB	B	B	A	AB	AB	B	-	-	-	-	-	-	-	-	-	-	-	-	-	-
avgbs2_75584.1		1	84.4	-	-	-	-	-	-	-	-	-	-	-	-	-	AB	AB	B	B	AB	B	AB	B	-	-	-	-	-	-	-	-	-	-	-	-	-	-
avgbs_cluster_12415.1		1	84.5	-	-	-	-	-	-	-	-	-	-	-	-	-	B	B	-	-	B	B	B	B	B	B	-	-	-	-	-	-	-	-	-	-	-	-
avgbs2_122615.1		1	84.5	A	-	-	-	-	-	A	-	-	-	-	-	-	ABC	BC	C	A	C	BC	ABC	BC	C	C	-	-	-	-	-	-	-	-	-	-	-	-
avgbs_cluster_15711.1		1	84.9	-	-	-	-	-	-	-	-	-	-	-	-	-	AB	AB	AB	B	A	AB	AB	AB	AB	B	A	-	-	-	-	-	-	-	-	-	-	-
avgbs_cluster_21115.1		1	85.4	-	-	-	-	-	-	-	-	-	A	A	A	A	AB	A	A	A	A	A	AB	A	A	A	A	-	-	-	-	-	-	-	A	-	A	-
avgbs_15498.1		1	85.7	A	A	-	-	-	-	-	A	-	A	A	A	A	AB	-	-	A	-	B	AB	AB	B	B	-	-	-	-	-	-	-	-	-	-	-	-
avgbs_207603.1		1	85.7	-	-	-	-	-	-	-	-	-	-	-	-	-	A	-	-	-	-	-	A	A	-	-	-	-	-	-	-	-	-	-	-	-	-	-
avgbs_214477.1		1	85.7	-	-	-	-	-	-	-	-	-	-	-	-	-	AB	AB	B	B	B	A	AB	AB	A	A	A	-	-	-	-	-	-	-	A	-	A	A
avgbs_223320.1		1	85.7	-	-	-	-	-	-	-	-	-	-	-	-	-	AB	B	AB	B	B	AB	AB	AB	-	-	-	-	-	-	-	-	-	-	-	-	-	-
avgbs_22403.1		1	85.7	-	-	-	-	-	-	-	-	-	-	-	-	-	B	-	-	-	-	-	B	-	-	-	-	-	-	-	-	-	-	-	-	-	-	-
avgbs_224430.1		1	85.7	-	-	-	-	-	-	-	-	-	-	-	-	-	AB	A	A	A	-	B	AB	AB	B	B	-	-	-	-	-	-	-	-	-	-	-	-
avgbs_225089.1		1	85.7	-	-	-	-	-	-	-	-	-	-	-	-	-	AB	A	-	A	A	AB	A	AB	A	A	-	-	-	-	-	-	-	-	-	-	-	-
avgbs_23335.1		1	85.7	-	-	-	-	-	-	-	-	-	-	-	-	-	AB	AB	AB	B	B	B	AB	B	B	B	B	-	-	-	-	-	-	-	-	-	-	-
avgbs_36337.1		1	85.7	-	-	-	-	-	-	-	-	-	-	-	-	-	AB	AB	B	-	AB	AB	AB	AB	B	B	-	B	-	-	-	-	-	-	B	-	-	B
avgbs_39010.1		1	85.7	-	-	-	-	-	-	-	-	-	-	-	-	-	AB	B	AB	A	B	B	AB	AB	B	B	B	-	-	-	-	-	-	-	-	-	-	-
avgbs_75722.1		1	85.7	B	B	B	B	B	B	B	B	B	B	B	B	B	B	B	B	B	B	AB	B	AB	B	B	B	B	B	-	-	-	-	-	B	-	-	B
avgbs_90768.1		1	85.7	-	-	-	-	-	-	-	-	-	-	-	-	-	AB	AB	AB	A	B	AB	AB	AB	AB	AB	-	-	-	-	-	-	-	-	-	-	-	-
avgbs_94012.1		1	85.7	-	-	-	-	-	-	-	-	-	-	-	-	-	AB	B	B	B	B	A	AB	AB	A	-	A	-	-	-	-	-	-	-	-	-	-	-
avgbs_cluster_12452.1		1	85.7	-	-	-	-	-	-	-	-	-	-	-	-	-	AB	A	AB	B	A	A	AB	A	A	A	-	-	-	-	-	-	-	-	-	-	-	-
avgbs_cluster_14943.1		1	85.7	-	-	-	-	-	-	-	-	-	-	-	-	-	AB	AB	AB	A	B	B	AB	AB	-	-	-	-	-	-	-	-	-	-	-	-	-	-
avgbs_cluster_23181.1		1	85.7	-	-	-	-	-	-	-	-	-	-	-	-	-	AB	B	B	A	-	A	AB	B	AB	AB	A	A	-	-	-	-	-	-	-	-	-	-
avgbs_cluster_27405.1		1	85.7	-	-	-	-	-	-	-	-	-	-	-	-	-	AB	B	B	A	B	B	AB	B	B	B	-	-	-	-	-	-	-	-	-	-	-	-
avgbs_cluster_31890.1		1	85.7	B	B	-	-	B	-	B	-	-	-	-	-	-	AB	AB	AB	B	A	A	AB	AB	AB	AB	-	-	-	-	-	-	-	-	-	-	-	-
avgbs_cluster_5023.1		1	85.7	B	B	B	-	B	B	B	B	B	B	-	B	-	ABC	A	-	B	AC	C	ABC	ABC	B	-	B	-	A	-	-	-	-	-	-	-	-	-
avgbs_cluster_8.1		1	85.7	-	-	-	-	-	-	-	-	-	-	-	-	-	A	-	-	-	-	-	A	-	-	-	-	-	-	-	-	-	-	-	-	-	-	-
avgbs2_10850.1		1	85.7	B	-	-	-	-	-	B	-	-	A	-	-	-	AB	AB	AB	B	A	A	AB	AB	AB	AB	B	-	-	-	-	-	-	-	-	-	-	-
avgbs2_115289.1		1	85.7	-	-	-	-	-	-	-	-	-	-	-	-	-	A	A	-	A	A	A	A	A	A	A	-	-	-	-	-	-	-	-	-	-	-	-
avgbs2_139343.1		1	85.7	-	-	-	-	-	-	-	-	-	-	-	-	-	AB	A	-	A	A	AB	A	AB	A	A	-	-	-	-	-	-	-	-	-	-	-	-
avgbs2_29185.1		1	85.7	B	B	B	-	B	B	B	B	B	B	-	B	-	ABC	A	-	B	AC	C	ABC	ABC	B	-	B	-	A	-	-	-	-	-	-	-	-	-
avgbs2_30554.1		1	85.7	A	A	-	-	-	-	-	A	-	A	A	A	A	AB	-	-	A	-	B	AB	AB	B	B	-	-	-	-	-	-	-	-	-	-	-	-
avgbs2_93832.1		1	85.7	-	-	-	-	-	-	-	-	-	-	-	-	-	AB	AB	B	B	B	A	AB	AB	A	A	A	-	-	-	-	-	-	-	A	-	A	A
avgbs_cluster_12706.2		1	86.3	-	-	-	-	-	-	-	-	-	-	-	-	-	AB	AB	-	A	A	B	AB	AB	-	-	-	-	-	-	-	-	-	-	-	-	-	-
avgbs2_162972.1		1	86.9	-	-	-	-	-	-	-	-	-	-	-	-	-	AB	B	AB	A	B	B	AB	B	B	B	B	-	-	-	-	-	-	-	-	-	-	-
avgbs2_55143.1		1	87.3	-	-	-	-	-	-	-	-	-	-	-	-	-	A	A	A	A	A	AB	A	A	A	A	A	A	-	-	-	-	-	-	-	-	-	-
avgbs_225362.1		1	87.4	A	-	-	-	-	-	-	-	-	-	-	-	-	AB	AB	AB	B	A	AB	AB	AB	A	-	A	-	-	-	-	-	-	-	-	-	-	-
avgbs_24340.1		1	87.4	-	-	-	-	-	-	-	-	-	-	-	-	-	AB	-	-	A	-	AB	AB	A	A	A	-	-	-	-	-	-	-	-	-	-	-	-
avgbs_3416.1		1	87.4	-	-	-	-	-	-	-	-	-	-	-	-	-	AB	AB	A	A	AB	-	AB	AB	B	B	B	-	-	-	-	-	-	-	-	-	-	-
avgbs_38684.1		1	87.4	-	-	-	-	-	-	-	-	-	-	-	-	-	AB	B	AB	A	B	B	AB	B	B	B	B	B	-	-	-	-	-	-	-	-	-	-
avgbs_43206.1		1	87.4	-	-	-	-	-	-	-	-	-	-	-	-	-	AB	-	-	-	-	-	AB	AB	B	-	-	-	-	-	-	-	-	-	-	-	-	-
avgbs_4684.1		1	87.4	-	-	-	-	-	-	-	-	-	-	-	-	-	AB	AB	AB	A	B	B	AB	B	B	B	B	-	-	-	-	-	-	-	-	-	-	-
avgbs_cluster_13464.1		1	87.4	-	-	-	-	-	-	-	-	-	-	-	-	-	AB	AB	AB	A	AB	A	AB	AB	A	A	A	-	-	-	-	-	-	-	-	-	-	-
avgbs_cluster_15205.1		1	87.4	B	-	-	-	-	-	-	-	-	-	-	-	-	AB	AB	AB	B	AB	AB	AB	AB	B	B	B	-	-	-	-	-	-	-	-	-	-	-
avgbs_cluster_29745.1		1	87.4	-	-	-	-	-	-	-	-	-	-	-	-	-	AB	A	A	A	B	A	AB	AB	-	-	-	-	-	-	-	-	-	-	-	-	-	-
avgbs_cluster_36292.1		1	87.4	-	-	-	-	-	-	-	-	-	-	-	-	-	AB	A	B	-	AB	B	AB	AB	A	A	-	-	-	-	-	-	-	-	-	-	-	-
avgbs_cluster_38902.1		1	87.4	-	-	-	-	-	-	-	-	-	-	-	-	-	AC	A	-	-	-	A	AC	AC	-	-	-	-	-	-	-	-	-	-	-	-	-	-
avgbs_cluster_7259.2		1	87.4	-	-	-	-	-	-	-	-	-	-	-	-	-	B	-	-	-	-	-	B	B	-	-	-	-	-	-	-	-	-	-	-	-	-	-
avgbs2_142022.1		1	87.4	-	-	-	-	-	-	-	-	-	-	-	-	-	AB	A	A	A	B	A	AB	AB	-	-	-	-	-	-	-	-	-	-	-	-	-	-
avgbs2_190760.1		1	87.4	-	-	-	-	-	-	-	-	-	-	-	-	-	AB	A	-	-	-	A	AB	AB	-	-	-	-	-	-	-	-	-	-	-	-	-	-
avgbs2_40432.1		1	87.4	-	-	-	-	-	-	-	-	-	-	-	-	-	B	-	-	-	-	-	B	B	-	-	-	-	-	-	-	-	-	-	-	-	-	-
avgbs2_73764.1		1	87.4	B	-	-	-	-	-	-	-	-	-	-	-	-	AB	AB	AB	B	AB	AB	AB	AB	B	B	B	-	-	-	-	-	-	-	-	-	-	-
avgbs2_9959.1		1	87.4	-	-	-	-	-	-	-	-	-	-	-	-	-	AB	AB	B	B	AB	AB	AB	AB	AB	B	AB	-	-	-	-	-	-	-	-	-	-	-
avgbs_22120.1		1	88.4	B	B	B	B	B	B	B	B	-	B	B	B	B	AB	B	B	B	B	B	AB	B	B	B	B	B	-	-	-	-	-	-	-	-	-	-
avgbs_cluster_28313.1		1	88.4	-	-	-	-	-	-	-	-	-	-	-	-	-	ABC	BC	BC	C	BC	BC	ABC	BC	BC	C	B	B	-	-	-	-	-	-	-	-	-	-
avgbs_cluster_29559.1		1	88.4	-	-	-	-	-	-	-	-	-	-	-	-	-	AB	B	B	B	B	B	AB	B	B	B	B	-	-	-	-	-	-	-	-	-	-	-
avgbs2_132457.1		1	88.4	-	-	-	-	-	-	-	-	-	B	B	-	B	AB	AB	B	-	B	AB	AB	AB	B	B	B	-	-	-	-	-	-	-	B	-	B	B
avgbs2_134693.1		1	88.4	-	-	-	-	-	-	-	-	-	-	-	-	-	ABC	BC	BC	C	BC	BC	ABC	BC	BC	C	B	B	-	-	-	-	-	-	-	-	-	-
avgbs2_140787.1		1	88.4	-	-	-	-	-	-	-	-	-	-	-	-	-	AB	B	B	B	B	B	AB	B	B	B	B	-	-	-	-	-	-	-	-	-	-	-
avgbs_121005.1		1	89.5	-	-	-	-	-	-	-	-	-	-	-	-	-	AB	B	B	B	B	-	AB	AB	B	B	B	-	-	-	-	-	-	-	-	-	-	-
avgbs_cluster_7445.1		1	89.5	-	-	-	-	-	-	-	-	-	-	-	-	-	AB	A	A	-	A	B	AB	AB	AB	AB	A	A	B	-	-	-	-	-	B	-	B	B
avgbs2_41206.1		1	89.5	-	-	-	-	-	-	-	-	-	-	-	-	-	AB	A	A	-	A	B	AB	AB	AB	AB	A	A	B	-	-	-	-	-	B	-	B	B
avgbs_117159.1		1	89.6	-	-	-	-	-	-	-	-	-	-	-	-	-	AB	AB	AB	A	AB	A	AB	AB	A	A	A	-	-	-	-	-	-	-	-	-	-	-
avgbs_cluster_9634.1		1	89.6	A	-	-	-	-	-	-	-	-	-	-	-	-	AB	AB	AB	A	AB	A	AB	AB	A	A	A	A	-	-	-	-	-	-	-	-	-	-
avgbs2_101201.1		1	89.6	-	-	-	-	-	-	-	-	A	-	-	-	-	AB	AB	AB	A	B	AB	AB	AB	A	A	A	-	A	-	-	-	-	-	A	A	-	-
avgbs2_50596.1		1	89.6	A	-	-	-	-	-	-	-	-	-	-	-	-	AB	AB	AB	A	AB	A	AB	AB	A	A	A	A	-	-	-	-	-	-	-	-	-	-
avgbs_cluster_11679.1		1	89.8	-	-	-	-	-	-	-	-	-	-	-	-	-	AB	AB	AB	B	A	AB	AB	AB	-	-	-	-	-	-	-	-	-	-	-	-	-	-
avgbs2_60177.1		1	89.8	-	-	-	-	-	-	-	-	-	-	-	-	-	AB	AB	AB	B	A	AB	AB	AB	-	-	-	-	-	-	-	-	-	-	-	-	-	-
avgbs_cluster_36113.1		1	90.4	-	-	-	-	-	-	-	-	-	-	-	-	-	AB	B	AB	B	B	AB	AB	B	B	B	B	-	-	-	-	-	-	-	-	-	-	-
avgbs2_177207.1		1	90.4	-	-	-	-	-	-	-	-	-	-	-	-	-	AB	B	AB	B	B	AB	AB	B	B	B	B	-	-	-	-	-	-	-	-	-	-	-
avgbs2_179606.1		1	90.5	-	-	-	A	-	-	-	-	-	-	-	-	-	AB	AB	A	A	AB	A	AB	AB	A	A	AB	A	-	-	-	-	-	-	-	-	-	-
avgbs_121001.1		1	90.7	-	-	-	-	-	-	-	-	-	-	-	-	-	AB	AB	AB	A	B	B	AB	AB	B	B	B	-	-	-	-	-	-	-	-	-	-	-
avgbs_cluster_34649.1		1	91.5	B	-	B	-	B	B	B	B	-	B	B	B	B	AB	B	AB	A	B	AB	AB	B	B	B	B	B	B	-	-	-	-	-	-	-	-	-
avgbs_111870.1		1	92	-	-	-	-	-	-	-	-	-	-	-	-	-	AB	AB	B	B	A	B	AB	AB	A	A	A	-	-	-	-	-	-	-	-	-	-	-
avgbs2_178554.1		1	92	-	-	-	-	-	-	-	-	-	-	-	-	-	AB	AB	B	B	A	B	AB	AB	A	A	A	-	-	-	-	-	-	-	-	-	-	-
avgbs2_13825.1		1	92.1	-	-	-	-	-	-	-	-	-	-	-	-	-	AB	B	-	-	AB	AB	B	A	A	A	A	-	-	-	-	-	-	-	-	-	-	-
avgbs_114773.1		1	92.3	-	-	-	-	-	-	-	-	-	-	-	-	-	AB	AB	A	A	A	A	AB	A	A	A	A	A	-	-	-	-	-	-	A	-	A	-
avgbs2_13713.1		1	92.3	B	B	B	B	B	B	B	B	-	B	-	B	-	AB	AB	A	-	A	B	AB	AB	AB	AB	A	A	B	-	-	-	-	-	-	-	-	-
avgbs_cluster_25959.1		1	92.4	-	-	-	-	-	-	-	-	-	-	-	-	-	BC	BC	C	C	-	C	BC	BC	-	-	-	-	-	-	-	-	-	-	-	-	-	-
avgbs_cluster_33121.1		1	92.4	B	-	-	-	-	-	B	-	-	-	-	-	-	AB	AB	AB	B	AB	B	AB	AB	B	B	B	-	-	-	-	-	-	-	-	-	-	-
avgbs_cluster_4540.1		1	92.4	-	-	-	-	-	-	-	-	-	A	A	A	A	AB	B	AB	A	AB	B	AB	AB	AB	AB	B	B	-	-	-	-	-	-	-	-	-	-
avgbs2_121481.1		1	92.4	-	-	-	-	-	-	-	-	-	-	-	-	-	BC	BC	C	C	-	C	BC	BC	-	-	-	-	-	-	-	-	-	-	-	-	-	-
avgbs2_25652.1		1	92.4	-	-	-	-	-	-	-	-	-	A	A	A	A	AB	B	AB	A	AB	B	AB	AB	AB	AB	B	B	-	-	-	-	-	-	-	-	-	-
avgbs_86506.1		1	92.5	-	-	-	A	-	-	-	-	A	-	-	-	-	AB	AB	A	-	AB	AB	AB	AB	B	B	-	-	A	-	-	-	-	-	-	-	-	-
avgbs_cluster_21012.1		1	92.6	-	-	-	-	-	-	-	-	-	-	-	-	-	AB	AB	A	-	A	AB	AB	AB	AB	A	B	B	-	-	-	-	-	-	-	-	-	-
avgbs_71887.1		1	92.7	-	-	-	-	-	-	-	-	-	-	-	-	-	A	A	A	A	A	A	A	A	A	A	A	-	-	-	-	-	-	-	-	-	-	-
avgbs_cluster_5008.1		1	93	-	-	-	-	-	-	-	-	-	-	-	-	-	AB	A	A	A	A	A	AB	A	-	-	-	-	-	-	-	-	-	-	-	-	-	-
avgbs2_29087.1		1	93	-	-	-	-	-	-	-	-	-	-	-	-	-	AB	A	A	A	A	A	AB	A	-	-	-	-	-	-	-	-	-	-	-	-	-	-
avgbs_cluster_7493.1		1	93.5	-	-	-	-	-	-	-	-	-	-	-	-	-	AB	A	AB	A	A	AB	AB	A	AB	A	B	-	-	-	-	-	-	-	-	-	-	-
avgbs2_41347.1		1	93.5	-	-	-	-	-	-	-	-	-	-	-	-	-	AB	A	AB	A	A	AB	AB	A	AB	A	B	-	-	-	-	-	-	-	-	-	-	-
avgbs_cluster_29599.1		1	93.8	-	-	-	-	-	-	-	-	-	-	-	-	-	ABC	ABC	AB	A	C	BC	ABC	ABC	C	-	C	-	-	-	-	-	-	-	-	-	-	-
avgbs2_141038.1		1	93.8	-	-	-	-	-	-	-	-	-	-	-	-	-	ABC	ABC	AB	A	C	BC	ABC	ABC	C	-	C	-	-	-	-	-	-	-	-	-	-	-
avgbs_121598.1		1	94	-	-	-	-	-	-	-	-	-	-	-	-	-	AB	B	AB	B	AB	AB	AB	B	B	B	-	-	-	-	-	-	-	-	-	-	-	-
avgbs_69968.1		1	94	-	-	-	-	-	-	-	-	-	-	-	-	-	AB	B	AB	B	AB	AB	AB	B	A	AB	A	A	-	-	-	-	-	-	-	-	-	-
avgbs_cluster_43677.1		1	94	-	-	-	-	-	-	-	-	-	-	-	-	-	A	-	-	-	-	-	A	-	-	-	-	-	-	-	-	-	-	-	-	-	-	-
avgbs_cluster_53531.1		1	94	-	-	-	-	-	-	-	-	-	-	-	-	-	AB	AB	B	B	AB	AB	AB	AB	AB	AB	B	A	-	-	-	-	-	-	-	-	-	-
avgbs2_100476.1		1	94	-	-	-	-	-	-	-	-	-	-	-	-	-	AB	A	B	-	AB	B	AB	A	-	-	-	-	-	-	-	-	-	-	-	-	-	-
avgbs2_58964.2		1	94	-	-	-	-	-	-	-	-	-	-	-	-	-	A	-	-	-	-	-	A	-	-	-	-	-	-	-	-	-	-	-	-	-	-	-
avgbs_cluster_42737.1		1	94.3	B	-	-	-	-	-	-	-	-	-	-	-	-	AB	AB	A	B	AB	AB	AB	AB	B	B	B	B	-	-	-	-	-	-	-	-	-	-
avgbs_213761.1		1	94.5	-	-	-	-	-	-	-	-	-	-	-	-	-	AB	AB	B	A	A	A	AB	AB	A	A	A	A	-	-	-	-	-	-	-	-	-	-
avgbs_cluster_50433.1		1	94.5	-	-	-	-	-	-	-	-	-	A	A	A	A	AB	AB	A	A	B	AB	AB	AB	AB	B	A	-	-	-	-	-	-	-	A	-	A	-
avgbs_cluster_7765.1		1	94.5	A	-	-	-	-	A	-	-	-	-	-	-	-	AB	AB	A	B	A	AB	AB	AB	AB	AB	A	A	-	-	-	-	-	-	-	-	-	-
avgbs2_198648.1		1	94.5	-	-	-	-	-	-	-	-	-	A	A	A	A	AB	AB	A	A	B	AB	AB	AB	AB	B	A	-	-	-	-	-	-	-	A	-	A	-
avgbs_cluster_9941.1		1	94.6	-	-	-	-	-	-	-	-	-	-	-	-	-	AB	AB	A	A	B	AB	AB	AB	A	A	-	-	-	-	-	-	-	-	-	-	-	-
avgbs_cluster_40157.1		1	94.7	-	-	-	-	-	-	-	-	-	-	-	-	-	AB	AB	B	B	AB	B	AB	AB	B	B	-	B	-	-	-	-	-	-	-	-	-	-
avgbs_248331.1		1	94.8	-	-	-	-	-	-	-	-	-	-	-	-	-	AB	AB	AB	B	A	A	AB	AB	AB	B	A	-	-	-	-	-	-	-	-	-	-	-
avgbs_26320.1		1	94.9	-	-	-	-	-	-	-	-	-	-	-	-	-	B	-	B	-	B	B	B	B	B	B	B	-	-	-	-	-	-	-	-	-	-	-
avgbs_67386.1		1	95	-	-	-	-	-	-	-	-	-	-	-	-	-	AB	A	A	B	A	A	AB	A	A	-	A	A	-	-	-	-	-	-	-	-	-	-
avgbs_cluster_12010.1		1	95	B	-	-	-	-	-	-	-	-	-	-	-	-	AB	B	B	A	B	B	AB	B	B	B	B	B	-	-	-	-	-	-	-	-	-	-
avgbs2_61517.1		1	95	B	-	-	-	-	-	-	-	-	-	-	-	-	AB	B	B	A	B	B	AB	B	B	B	B	B	-	-	-	-	-	-	-	-	-	-
avgbs2_91843.1		1	95.2	-	-	-	-	-	-	-	-	-	-	-	-	-	AB	A	B	-	A	A	AB	AB	A	-	A	-	-	-	-	-	-	-	-	-	-	-
avgbs_cluster_12964.1		1	95.6	-	-	-	-	-	-	-	-	-	-	-	-	-	A	A	A	A	A	A	A	A	AB	A	AB	A	-	-	-	-	-	-	-	-	-	-
avgbs2_64909.1		1	95.6	-	-	-	-	-	-	-	-	-	-	-	-	-	A	A	A	A	A	A	A	A	AB	A	AB	A	-	-	-	-	-	-	-	-	-	-
avgbs_54688.1		1	96.4	-	-	-	-	-	-	-	-	-	-	-	-	-	AB	AB	A	A	A	AB	AB	A	A	-	A	A	-	-	-	-	-	-	-	-	-	-
avgbs_93978.1		1	96.5	-	-	-	-	-	-	-	-	-	-	-	-	-	AB	A	A	A	A	AB	AB	A	A	A	-	-	-	-	-	-	-	-	-	-	-	-
avgbs_cluster_2163.1		1	98.8	-	-	-	-	-	-	-	-	-	A	A	A	A	AB	B	AB	B	B	B	AB	AB	A	A	-	-	A	-	-	-	-	-	-	-	-	-
avgbs2_10744.1		1	98.8	-	-	-	-	-	-	-	-	-	A	A	A	A	AB	B	AB	B	B	B	AB	AB	A	A	-	-	A	-	-	-	-	-	-	-	-	-
avgbs_217331.1		1	99	A	-	-	-	-	-	-	-	-	-	-	-	-	AB	AB	A	A	AB	B	AB	AB	-	-	-	-	-	-	-	-	-	-	-	-	-	-
avgbs_cluster_16533.1		1	99.3	-	-	-	-	-	-	-	-	-	-	-	-	-	B	-	-	B	-	-	B	-	-	-	-	-	-	-	-	-	-	-	B	-	-	B
avgbs2_79774.1		1	99.3	-	-	-	-	-	-	-	-	-	-	-	-	-	B	-	-	B	-	-	B	-	-	-	-	-	-	-	-	-	-	-	B	-	-	B
avgbs2_183465.1		1	99.5	-	-	-	-	-	-	-	-	-	-	-	-	-	AB	B	B	A	B	B	AB	AB	B	B	B	-	-	-	-	-	-	-	-	-	-	-
avgbs_12549.1		1	101.5	-	-	-	-	-	-	-	-	-	-	-	-	-	B	B	-	-	B	-	B	B	-	-	-	-	-	-	-	-	-	-	-	-	-	-
avgbs_cluster_12454.1		1	101.5	-	-	-	-	-	-	-	-	-	-	-	-	-	B	-	-	-	-	-	B	-	-	-	-	-	-	-	-	-	-	-	-	-	-	-
avgbs_cluster_37544.1		1	101.5	-	-	-	-	-	-	-	-	-	-	-	-	-	C	C	C	-	C	C	ABC	C	-	-	-	-	-	-	-	-	-	-	-	-	-	-
avgbs_cluster_37666.1		1	101.5	-	-	-	-	-	-	-	-	-	-	-	-	-	AB	AB	A	A	B	AB	AB	AB	-	-	-	-	-	-	-	-	-	-	-	-	-	-
avgbs_cluster_42872.1		1	101.5	A	A	A	A	A	A	A	A	-	A	A	A	A	AB	A	AB	B	A	B	AB	AB	-	-	-	-	B	-	-	-	-	-	-	-	-	-
avgbs_cluster_4959.1		1	101.5	B	B	-	B	-	-	-	B	B	B	-	B	-	AB	AB	AB	C	A	AB	AB	AB	-	-	-	-	-	-	-	-	-	-	-	-	-	-
avgbs2_177863.1		1	101.5	-	-	-	-	-	-	-	-	-	-	-	-	-	AB	A	AB	-	A	B	AB	AB	-	-	-	-	-	-	-	-	-	-	-	-	-	-
avgbs2_29721.1		1	101.5	-	-	-	-	-	-	-	-	-	-	-	-	-	AB	B	AB	-	B	A	AB	B	-	-	-	-	-	-	-	-	-	-	-	-	-	-
avgbs2_58964.1		1	101.5	B	B	B	B	B	-	B	-	-	B	B	-	B	A	A	A	-	A	B	A	AB	-	-	-	-	-	-	-	-	-	-	-	-	-	-
avgbs_48304.1		1	101.7	-	-	-	-	-	-	-	-	-	-	-	-	-	AB	B	-	B	AB	AB	B	AB	B	B	-	-	-	-	-	-	-	-	-	-	-	-
avgbs_82119.1		1	101.7	B	-	-	-	-	-	-	-	-	-	-	-	-	AB	B	B	B	AB	B	AB	B	B	B	B	-	-	-	-	-	-	-	-	-	-	-
avgbs_cluster_1329.1		1	101.7	B	-	-	-	-	-	B	-	-	-	-	-	-	AB	B	B	B	B	B	AB	B	-	-	-	-	-	-	-	-	-	-	-	-	-	-
avgbs_cluster_15629.1		1	101.7	B	-	-	B	-	-	-	-	-	-	-	-	-	AB	AB	AB	B	AB	B	AB	AB	B	B	B	-	B	B	-	B	B	B	B	B	B	B
avgbs_cluster_26164.1		1	101.7	-	-	-	-	-	-	-	-	-	-	-	-	-	ABC	BC	A	-	BC	B	ABC	ABC	AC	AC	-	-	-	-	-	-	-	-	-	-	-	-
avgbs_cluster_43436.1		1	101.7	-	-	-	-	-	-	-	-	-	-	-	-	-	B	B	B	B	B	B	AB	B	B	B	B	-	-	-	-	-	-	-	-	-	-	-
avgbs_cluster_53714.1		1	101.7	-	-	-	-	-	-	-	-	-	-	-	-	-	AB	AB	A	-	AB	B	AB	AB	A	A	-	A	-	-	-	-	-	-	-	-	-	-
avgbs_cluster_7663.1		1	101.7	-	-	-	-	-	-	-	-	-	-	-	-	-	AB	AB	B	B	AB	B	AB	AB	B	B	-	-	-	-	-	-	-	-	-	-	-	-
avgbs_cluster_9422.1		1	101.7	-	-	-	-	-	-	-	-	-	-	-	-	-	AB	AB	A	B	A	AB	AB	AB	B	B	B	B	-	-	-	-	-	-	-	-	-	-
avgbs2_122813.1		1	101.7	-	-	-	-	-	-	-	-	-	-	-	-	-	ABC	BC	A	-	BC	B	ABC	ABC	AC	AC	-	-	-	-	-	-	-	-	-	-	-	-
avgbs2_43573.1		1	101.7	-	-	-	-	-	-	-	-	-	-	-	-	-	AB	AB	-	A	AB	A	AB	A	A	-	-	A	-	-	-	-	-	-	-	-	-	-
avgbs2_75467.1		1	101.7	B	-	-	B	-	-	-	-	-	-	-	-	-	AB	AB	AB	B	AB	B	AB	AB	B	B	B	-	B	B	-	B	B	B	B	B	B	B
avgbs2_99371.1		1	101.7	-	-	-	-	-	-	-	-	-	-	-	-	-	B	B	B	B	B	B	AB	B	B	B	B	-	-	-	-	-	-	-	-	-	-	-
avgbs_cluster_54.1		1	101.9	B	-	-	B	-	-	B	-	-	-	-	-	-	AB	B	AB	-	B	AB	AB	B	-	-	-	-	-	-	-	-	-	-	-	-	-	-
avgbs_cluster_19961.1		1	102.4	-	-	-	-	-	-	-	-	-	-	-	-	-	AB	A	A	B	AB	AB	AB	AB	B	B	B	-	-	-	-	-	-	-	-	-	-	-
avgbs2_94848.1		1	102.4	-	-	-	-	-	-	-	-	-	-	-	-	-	AB	A	A	B	AB	AB	AB	AB	B	B	B	-	-	-	-	-	-	-	-	-	-	-
avgbs_11733.1		1	102.8	-	-	-	-	-	-	-	-	-	-	-	-	-	AB	B	-	B	B	AB	AB	AB	-	-	-	-	-	-	-	-	-	-	-	-	-	-
avgbs_124273.1		1	102.8	-	-	-	-	-	-	-	-	-	-	-	-	-	AB	A	A	A	A	A	AB	A	A	A	-	-	-	-	-	-	-	-	-	-	-	-
avgbs_cluster_13344.1		1	102.8	-	-	-	-	-	-	-	-	-	-	-	-	-	AB	AB	A	A	A	AB	AB	AB	A	A	-	-	-	-	-	-	-	-	-	-	-	-
avgbs_cluster_20547.1		1	102.8	A	-	-	A	-	-	-	-	-	A	A	A	A	AB	AB	A	A	AB	A	AB	A	A	A	A	-	-	-	-	-	-	-	-	-	-	-
avgbs_cluster_9199.1		1	102.9	A	-	-	-	-	-	A	-	-	-	-	-	-	AB	A	AB	-	A	AB	AB	AB	-	-	-	-	-	-	-	-	-	-	-	-	-	-
avgbs_10638.1		1	103.1	-	-	-	-	-	-	-	-	-	-	-	-	-	AB	A	-	A	AB	A	AB	A	A	-	-	A	-	-	-	-	-	-	-	-	-	-
avgbs_64013.1		1	103.1	A	-	A	-	A	A	A	A	A	-	-	-	-	AB	B	B	A	B	B	AB	AB	A	A	A	A	-	-	-	-	-	-	-	-	-	-
avgbs_cluster_26325.1		1	103.1	-	-	-	-	-	-	-	-	-	-	-	-	-	AB	A	A	A	-	AB	AB	A	-	-	-	-	-	-	-	-	-	-	-	-	-	-
avgbs_cluster_27413.1		1	103.1	B	B	B	B	B	B	B	B	-	B	B	B	B	AB	AB	A	A	AB	AB	AB	AB	B	B	-	B	B	-	-	-	-	-	-	-	-	-
avgbs_cluster_32873.1		1	103.1	-	-	-	-	-	-	-	-	-	-	-	-	-	AB	A	A	B	A	A	AB	A	AB	AB	-	A	A	-	-	-	-	-	-	-	-	-
avgbs_cluster_37857.1		1	103.1	-	-	-	-	-	-	-	-	-	-	-	-	-	AB	AB	AB	A	AB	AB	AB	AB	AB	AB	B	B	-	-	-	-	-	-	-	-	-	-
avgbs2_10585.1		1	103.1	-	-	-	-	-	-	-	-	-	-	-	-	-	ABC	A	AC	C	AC	AB	ABC	ABC	B	B	B	B	-	-	-	-	-	-	-	-	-	-
avgbs2_123672.1		1	103.1	-	-	-	-	-	-	-	-	-	-	-	-	-	AB	A	A	A	-	AB	AB	A	-	-	-	-	-	-	-	-	-	-	-	-	-	-
avgbs2_161008.1		1	103.1	-	-	-	-	-	-	-	-	-	-	-	-	-	AB	A	A	B	A	A	AB	A	AB	AB	-	A	A	-	-	-	-	-	-	-	-	-
avgbs2_185275.1		1	103.1	-	-	-	-	-	-	-	-	-	-	-	-	-	AB	AB	AB	A	AB	AB	AB	AB	AB	AB	B	B	-	-	-	-	-	-	-	-	-	-
avgbs2_44010.1		1	103.1	-	-	-	-	-	-	-	-	-	-	-	-	-	AB	A	A	B	A	AB	AB	AB	B	B	B	-	-	-	-	-	-	-	-	-	-	-
avgbs_623825.1		1	103.2	-	-	-	-	-	-	-	-	-	-	-	-	-	B	B	-	-	B	-	B	B	-	-	-	-	-	-	-	-	-	-	-	-	-	-
avgbs_cluster_22026.1		1	103.2	-	-	-	-	-	-	-	-	-	-	-	-	-	AB	A	-	-	-	B	AB	A	A	A	A	A	-	-	-	-	-	-	-	-	-	-
avgbs2_115007.1		1	103.2	-	-	-	-	-	-	-	-	-	-	-	-	-	AB	A	-	-	-	B	AB	A	A	A	A	A	-	-	-	-	-	-	-	-	-	-
avgbs_218460.1		1	103.3	-	-	-	-	-	-	-	-	-	-	-	-	-	-	B	-	B	AB	B	A	AB	-	-	-	-	-	-	-	-	-	-	-	-	-	-
avgbs_cluster_47798.1		1	103.3	A	-	-	-	-	-	A	-	A	A	A	A	A	ABC	A	A	A	A	AB	ABC	A	A	A	-	-	A	-	-	-	-	-	A	A	A	A
avgbs_224708.1		1	103.4	-	-	-	-	-	-	-	-	-	-	-	-	-	AB	B	-	B	AB	B	AB	AB	-	-	-	-	-	-	-	-	-	-	A	A	-	A
avgbs2_110480.1		1	103.4	-	-	-	-	-	-	-	-	-	-	-	-	-	AB	B	-	B	AB	B	AB	AB	-	-	-	-	-	-	-	-	-	-	A	A	-	A
avgbs_cluster_44822.1		1	103.8	-	-	-	-	-	-	-	-	-	-	-	-	-	AB	A	-	A	A	A	AB	A	-	-	-	-	-	-	-	-	-	-	-	-	-	-
avgbs_119997.1		1	104	-	-	-	-	-	-	-	-	-	-	-	-	-	AB	AB	A	B	AB	B	AB	AB	A	A	A	-	-	-	-	-	-	-	-	-	-	-
avgbs_cluster_13714.1		1	104.3	B	B	B	B	B	B	B	B	-	B	B	B	B	AB	AB	B	B	B	B	AB	B	B	B	B	-	B	B	-	-	B	-	B	-	B	B
avgbs_cluster_37418.1		1	104.3	-	-	-	-	-	-	-	-	-	-	-	-	-	AB	AB	A	-	A	AB	AB	A	A	A	A	-	-	-	-	-	-	-	-	-	-	-
avgbs_79216.1		1	104.4	B	B	B	B	B	B	B	B	-	B	B	B	B	AB	B	B	B	B	AB	AB	AB	B	B	B	-	B	-	-	-	-	-	B	-	B	B
avgbs_65584.1		1	105.7	-	-	-	-	-	-	-	-	-	-	-	-	-	AB	A	A	A	A	A	AB	A	A	A	A	-	-	-	-	-	-	-	-	-	-	-
avgbs_cluster_543.1		1	105.7	B	-	-	B	-	-	-	-	-	-	-	-	-	AB	B	-	B	B	AB	B	AB	B	-	B	B	-	-	-	-	-	-	-	-	-	-
avgbs_101443.1		1	105.9	-	-	-	-	-	-	-	-	-	-	-	-	-	AB	AB	B	B	B	B	AB	B	B	B	B	B	B	-	-	-	-	B	-	-	-	-
avgbs_104912.1		1	105.9	-	-	-	-	-	-	-	-	-	-	-	-	-	AB	-	-	-	-	-	AB	-	-	-	-	-	-	-	-	-	-	-	-	-	-	-
avgbs_115756.1		1	105.9	A	-	A	-	A	A	A	A	-	A	A	A	-	AB	A	A	A	A	A	AB	A	A	A	A	A	-	-	-	-	-	-	-	-	-	-
avgbs_117870.1		1	105.9	-	-	-	-	-	-	-	-	-	-	-	-	-	AB	AB	-	A	A	AB	AB	A	A	-	A	A	A	-	-	-	-	-	-	-	-	-
avgbs_12109.1		1	105.9	-	-	-	-	-	-	-	-	-	-	-	-	-	AB	AB	B	B	B	B	AB	B	B	B	B	-	-	-	-	-	-	-	-	-	-	-
avgbs_122791.1		1	105.9	-	-	-	-	-	-	-	-	-	-	-	-	-	AB	AB	A	B	AB	B	AB	AB	B	B	B	B	-	-	-	-	-	-	-	-	-	-
avgbs_126076.1		1	105.9	-	-	-	-	-	-	-	-	-	-	-	-	-	AB	A	A	-	A	A	AB	A	A	A	A	A	A	-	-	-	-	-	-	-	-	-
avgbs_1345.1		1	105.9	-	-	-	-	-	-	-	-	-	-	-	-	-	AB	A	-	A	A	A	AB	A	A	A	-	-	-	-	-	-	-	-	-	-	-	-
avgbs_201759.1		1	105.9	-	-	-	-	-	-	-	-	-	-	-	-	-	AB	AB	B	A	AB	AB	AB	AB	A	A	A	A	-	-	-	-	-	-	-	-	-	-
avgbs_203374.1		1	105.9	-	-	-	-	-	-	-	-	-	-	-	-	-	AB	AB	B	B	B	B	AB	B	B	B	-	-	-	-	-	-	-	-	-	-	-	-
avgbs_204607.1		1	105.9	-	-	-	-	-	-	-	-	-	-	-	-	-	AB	AB	AB	B	B	AB	AB	B	B	B	B	-	-	-	-	-	-	-	-	-	-	-
avgbs_205323.1		1	105.9	-	-	-	-	-	-	-	-	-	-	-	-	-	A	-	-	-	-	-	A	-	-	-	-	-	-	-	-	-	-	-	-	-	-	-
avgbs_208389.1		1	105.9	-	-	-	-	-	-	-	-	-	-	-	-	-	AB	AB	B	B	B	AB	AB	AB	-	-	-	-	-	-	-	-	-	-	-	-	-	-
avgbs_224241.1		1	105.9	-	-	-	-	-	-	-	-	-	-	-	-	-	AB	AB	A	A	AB	A	AB	A	A	A	A	A	A	-	-	-	-	-	A	A	-	-
avgbs_48847.1		1	105.9	-	-	-	-	-	-	-	-	-	-	-	-	-	AB	AB	A	A	A	A	AB	A	A	A	A	A	-	-	-	-	-	-	-	-	-	-
avgbs_cluster_10202.1		1	105.9	C	-	-	-	C	-	-	-	-	-	-	-	-	ABC	C	C	C	C	AC	ABC	C	C	C	-	-	-	-	-	-	-	-	-	-	-	-
avgbs_cluster_10886.1		1	105.9	C	C	C	-	C	C	C	C	C	C	C	-	C	AC	AC	AC	-	AC	C	ABC	AC	C	C	C	-	-	-	-	-	-	-	-	-	-	-
avgbs_cluster_11428.1		1	105.9	-	-	-	-	-	-	-	-	-	-	-	-	-	B	B	B	-	B	B	B	B	B	B	-	B	-	-	-	-	-	-	-	-	-	-
avgbs_cluster_15452.2		1	105.9	B	B	B	B	B	B	B	B	B	B	B	B	B	AB	AB	B	-	B	B	AB	B	B	B	B	B	B	-	-	-	-	-	B	-	B	B
avgbs_cluster_15962.2		1	105.9	-	-	-	-	-	-	-	-	-	A	-	A	-	AB	AB	A	-	AB	A	AB	AB	A	A	-	A	-	-	-	-	-	-	-	-	-	-
avgbs_cluster_17360.1		1	105.9	-	-	-	-	-	-	-	-	-	-	-	-	-	AB	AB	AB	B	B	AB	AB	AB	A	A	-	-	-	-	-	-	-	-	-	-	-	-
avgbs_cluster_21518.1		1	105.9	-	-	-	-	-	-	-	-	-	-	-	-	-	AB	AB	A	-	B	AB	AB	B	B	B	B	B	-	-	-	-	-	-	-	-	-	-
avgbs_cluster_27055.1		1	105.9	-	-	-	-	-	-	-	-	-	-	-	-	-	AB	AB	AB	B	AB	AB	AB	AB	B	B	B	B	-	-	-	-	-	-	-	-	-	-
avgbs_cluster_38146.1		1	105.9	-	-	-	-	-	-	-	-	-	-	-	-	-	AB	AB	B	-	B	AB	AB	B	B	B	B	-	-	-	-	-	-	-	-	-	-	-
avgbs_cluster_41534.1		1	105.9	-	-	-	-	-	-	-	-	A	-	-	-	-	AB	B	-	B	AB	AB	B	AB	A	A	A	-	-	-	-	-	-	-	-	-	-	-
avgbs_cluster_42768.1		1	105.9	-	-	-	-	-	-	-	-	-	-	-	-	-	AB	AB	A	A	A	AB	AB	A	A	A	-	-	A	-	-	-	-	-	-	-	-	-
avgbs_cluster_7628.1		1	105.9	-	-	-	-	-	-	-	-	-	-	-	-	-	AB	AB	B	B	AB	B	AB	B	B	B	B	-	-	-	-	-	-	-	-	-	-	-
avgbs_cluster_9766.1		1	105.9	A	-	-	-	-	-	-	-	-	-	-	-	-	AB	AB	-	B	B	B	AB	B	B	B	-	-	-	-	-	-	-	-	-	-	-	-
avgbs2_108016.1		1	105.9	B	-	-	-	-	-	-	-	-	-	-	-	-	AB	AB	AB	B	AB	AB	AB	AB	B	B	B	B	-	-	-	-	-	-	-	-	-	-
avgbs2_117444.1		1	105.9	-	-	-	-	-	-	-	-	-	-	-	-	-	AB	AB	B	-	B	A	AB	B	-	-	-	-	-	-	-	-	-	-	-	-	-	-
avgbs2_122889.1		1	105.9	-	-	-	-	-	-	-	-	-	-	-	-	-	AB	AB	A	A	A	AB	AB	A	A	A	-	-	A	-	-	-	-	-	-	-	-	-
avgbs2_137825.1		1	105.9	-	-	-	-	-	-	-	-	-	-	-	-	-	AB	AB	B	-	B	A	AB	AB	A	-	A	-	-	-	-	-	-	-	-	-	-	-
avgbs2_148989.1		1	105.9	-	-	-	-	-	-	-	-	A	-	-	-	-	AB	B	-	B	AB	AB	B	AB	A	A	A	-	-	-	-	-	-	-	-	-	-	-
avgbs2_157697.2		1	105.9	A	-	-	-	-	-	-	-	B	-	-	-	-	AB	B	B	A	B	AB	AB	AB	B	B	-	-	B	-	-	-	-	-	-	-	-	-
avgbs2_162918.1		1	105.9	-	-	-	-	-	-	-	-	-	-	-	-	-	AB	AB	B	B	B	B	AB	B	B	B	B	B	B	-	-	-	-	B	-	-	-	-
avgbs2_169368.1		1	105.9	-	-	-	-	-	-	-	-	-	-	-	-	-	AB	AB	AB	A	A	AB	AB	AB	AB	AB	B	B	-	-	-	-	-	-	A	A	-	A
avgbs2_186551.1		1	105.9	-	-	-	-	-	-	-	-	-	-	-	-	-	AB	AB	B	-	B	AB	AB	B	B	B	B	-	-	-	-	-	-	-	-	-	-	-
avgbs2_22616.1		1	105.9	-	-	-	-	-	-	-	-	-	-	-	-	-	AB	AB	B	A	AB	AB	AB	AB	A	A	A	A	-	-	-	-	-	-	-	-	-	-
avgbs2_51161.1		1	105.9	A	-	-	-	-	-	-	-	-	-	-	-	-	AB	AB	-	B	B	B	AB	B	B	B	-	-	-	-	-	-	-	-	-	-	-	-
avgbs2_58938.2		1	105.9	-	-	-	-	-	-	-	-	-	-	-	-	-	B	B	B	-	B	B	B	B	B	B	-	B	-	-	-	-	-	-	-	-	-	-
avgbs2_74679.2		1	105.9	B	-	B	-	-	-	-	-	-	-	-	-	-	AB	A	-	B	-	B	AB	B	-	-	-	-	-	-	-	-	-	-	-	-	-	-
avgbs2_77232.1		1	105.9	-	-	-	-	-	-	-	-	-	B	-	B	-	ABC	ABC	B	-	BC	B	ABC	ABC	B	B	-	B	-	-	-	-	-	-	-	-	-	-
avgbs_55961.1		1	106.6	-	-	-	-	-	-	-	-	-	-	-	-	-	AB	AB	AB	B	AB	AB	AB	AB	A	A	A	-	-	-	-	-	-	-	-	-	-	-
avgbs_cluster_18998.1		1	106.7	-	-	-	-	-	-	-	-	B	-	-	-	-	AB	AB	B	B	AB	AB	AB	AB	B	B	B	-	-	-	-	-	-	-	-	-	-	-
avgbs_cluster_21730.1		1	107.4	-	-	-	-	-	-	-	-	-	-	-	-	-	AB	B	-	-	B	B	AB	B	-	-	-	-	-	-	-	-	-	-	-	-	-	-
avgbs2_102268.1		1	107.4	-	-	-	-	-	-	-	-	-	-	-	-	-	AB	B	-	-	B	B	AB	B	-	-	-	-	-	-	-	-	-	-	-	-	-	-
avgbs_cluster_396.1		1	107.5	-	-	-	-	-	-	-	-	-	-	-	-	-	AB	AB	AB	A	AB	AB	AB	AB	B	B	-	-	-	-	-	-	-	-	-	-	-	-
avgbs2_200020.1		1	108.1	-	-	-	-	-	-	-	-	-	-	-	-	-	AC	AC	C	C	C	C	AC	BC	BC	C	-	B	-	-	-	-	-	-	-	-	-	-
avgbs_12044.1		1	108.2	-	-	-	-	-	-	-	-	-	-	-	-	-	AB	AB	B	B	A	B	AB	B	B	B	B	B	B	-	-	-	-	-	B	B	-	B
avgbs_cluster_2792.1		1	108.2	B	B	-	-	-	-	-	-	B	B	B	B	B	AB	AB	B	B	B	B	AB	B	B	B	B	B	-	-	-	-	-	-	-	-	-	-
avgbs_cluster_29805.1		1	108.2	-	-	-	-	-	-	-	-	-	-	-	-	-	A	-	-	-	-	-	A	A	-	-	-	-	-	-	-	-	-	-	-	-	-	-
avgbs_cluster_42547.1		1	108.2	-	-	-	-	-	-	-	-	-	-	-	-	-	A	A	A	A	A	A	A	A	A	A	A	-	A	-	-	-	-	-	-	-	-	-
avgbs2_142434.1		1	108.2	-	-	-	-	-	-	-	-	-	-	-	-	-	A	-	-	-	-	-	A	A	-	-	-	-	-	-	-	-	-	-	-	-	-	-
avgbs2_14405.1		1	108.2	B	B	-	-	-	-	-	-	B	B	B	B	B	AB	AB	B	B	B	B	AB	B	B	B	B	B	-	-	-	-	-	-	-	-	-	-
avgbs_102627.1		1	108.4	-	-	-	-	-	-	-	-	-	-	-	-	-	AB	AB	-	B	B	B	AB	B	B	B	B	-	-	-	-	-	-	-	-	-	-	-
avgbs_102807.1		1	108.4	-	-	-	-	-	-	-	-	-	B	B	B	B	AB	AB	B	B	B	B	AB	B	B	B	B	B	-	-	-	-	-	-	-	-	-	-
avgbs_105018.1		1	108.4	B	-	B	-	B	B	B	B	-	-	-	-	-	AB	-	A	-	-	B	AB	AB	B	B	B	-	-	-	-	-	-	-	-	-	-	-
avgbs_108344.1		1	108.4	-	-	-	-	-	-	-	-	-	-	-	-	-	A	-	-	-	-	-	-	A	-	-	-	-	-	-	-	-	-	-	-	-	-	-
avgbs_110656.1		1	108.4	-	-	-	-	-	-	-	-	-	-	-	-	-	AB	A	B	B	A	AB	AB	AB	-	-	-	-	-	-	-	-	-	-	-	-	-	-
avgbs_111149.1		1	108.4	-	-	-	-	-	-	-	-	-	-	-	-	-	AB	AB	-	A	A	A	AB	AB	A	A	A	A	-	-	-	-	-	-	-	-	-	-
avgbs_112938.1		1	108.4	-	-	-	-	-	-	-	-	-	-	-	-	-	AB	AB	B	A	B	AB	AB	AB	A	A	A	A	-	-	-	-	-	-	-	-	-	-
avgbs_114994.1		1	108.4	-	-	-	-	-	-	-	-	-	-	-	-	-	AB	AB	-	B	B	B	AB	B	B	B	B	B	-	-	-	-	-	-	-	-	-	-
avgbs_115003.1		1	108.4	-	-	-	-	-	-	-	-	-	-	-	-	-	AB	AB	B	-	A	-	AB	AB	A	A	-	-	-	-	-	-	-	-	-	-	-	-
avgbs_116447.1		1	108.4	-	-	-	-	-	-	-	-	-	-	-	-	-	AB	AB	B	-	AB	AB	AB	B	-	-	-	-	-	-	-	-	-	-	-	-	-	-
avgbs_120017.1		1	108.4	-	-	-	-	-	-	-	-	-	-	-	-	-	AB	A	B	-	A	-	AB	AB	A	A	A	A	A	-	-	-	-	-	-	-	-	-
avgbs_120864.1		1	108.4	-	-	-	-	-	-	-	-	-	-	-	-	-	AB	AB	A	B	B	B	AB	AB	B	B	B	B	-	-	-	-	-	-	-	-	-	-
avgbs_121475.1		1	108.4	-	-	-	-	-	-	-	-	-	A	A	A	A	AB	AB	A	-	A	A	AB	A	AB	AB	A	A	A	-	-	-	-	-	-	-	-	-
avgbs_15302.1		1	108.4	-	-	-	-	-	-	-	-	-	-	-	-	-	AB	AB	-	-	AB	A	AB	AB	A	-	A	-	-	-	-	-	-	-	-	-	-	-
avgbs_16078.1		1	108.4	B	-	B	-	B	B	B	B	-	B	B	-	B	AB	B	B	B	B	B	AB	B	B	B	B	B	B	-	-	-	-	-	B	B	-	-
avgbs_17824.1		1	108.4	B	-	-	-	-	-	-	-	-	-	-	-	-	AB	AB	B	B	B	AB	AB	AB	AB	AB	A	A	-	-	-	-	-	-	-	-	-	-
avgbs_18411.1		1	108.4	-	-	-	-	-	-	-	-	-	-	-	-	-	AB	A	A	A	A	A	AB	A	A	A	-	-	-	-	-	-	-	-	-	-	-	-
avgbs_202878.1		1	108.4	-	-	-	-	-	-	-	-	-	-	-	-	-	AB	AB	A	-	A	A	AB	A	A	A	-	-	-	-	-	-	-	-	-	-	-	-
avgbs_203662.1		1	108.4	-	-	-	-	-	-	-	-	-	-	-	-	-	AB	A	B	A	A	A	AB	AB	A	A	A	A	-	-	-	-	-	-	-	-	-	-
avgbs_204866.1		1	108.4	-	-	-	-	-	-	-	-	-	-	-	-	-	A	-	-	-	-	-	A	-	-	-	-	-	-	-	-	-	-	-	-	-	-	-
avgbs_2240.1		1	108.4	-	-	-	-	-	-	-	-	-	A	A	AB	A	AB	AB	A	B	A	AB	AB	AB	B	B	B	B	A	-	-	-	-	-	B	B	-	-
avgbs_224798.1		1	108.4	-	-	-	-	-	-	-	-	B	-	-	-	-	AB	AB	A	-	B	AB	AB	AB	B	B	B	B	B	-	-	-	-	-	B	B	B	B
avgbs_232230.1		1	108.4	-	-	-	-	-	-	-	-	-	-	-	-	-	AB	A	A	A	A	A	AB	A	A	A	-	-	-	-	-	-	-	-	-	-	-	-
avgbs_282127.1		1	108.4	-	-	-	-	-	-	-	-	-	-	-	-	-	AB	AB	A	B	A	AB	AB	AB	AB	A	AB	B	-	-	-	-	-	-	-	-	-	-
avgbs_47877.1		1	108.4	-	-	-	-	-	-	-	-	-	-	-	-	-	AB	AB	B	A	AB	A	AB	AB	A	A	A	-	-	-	-	-	A	-	-	-	-	-
avgbs_56832.1		1	108.4	B	-	-	-	-	B	B	-	-	B	B	B	B	AB	AB	B	B	B	B	AB	B	B	B	-	B	-	-	-	-	-	-	B	B	B	B
avgbs_63998.1		1	108.4	-	-	-	-	-	-	-	-	-	-	-	-	-	AB	AB	B	B	B	B	AB	B	B	B	-	B	-	-	-	-	-	-	-	-	-	-
avgbs_71675.1		1	108.4	-	-	-	-	-	-	-	-	-	B	B	B	B	AB	B	B	-	B	B	AB	B	B	B	B	B	B	-	-	-	-	-	B	B	-	B
avgbs_cluster_11701.1		1	108.4	-	-	-	-	-	-	-	-	-	-	-	-	-	AB	AB	B	B	A	AB	AB	AB	B	B	-	-	-	-	-	-	-	-	-	-	-	-
avgbs_cluster_12217.1		1	108.4	-	-	-	-	-	-	-	-	-	-	-	-	-	ABC	A	A	-	A	A	ABC	AC	A	A	-	-	-	-	-	-	-	-	-	-	-	-
avgbs_cluster_12297.1		1	108.4	-	-	-	-	-	-	-	-	-	-	-	-	-	AB	AB	B	B	AB	B	AB	AB	-	-	-	-	-	-	-	-	-	-	-	-	-	-
avgbs_cluster_12571.1		1	108.4	-	-	-	-	-	-	-	-	-	-	-	-	-	AB	AB	A	A	A	A	AB	A	A	A	-	A	-	-	-	-	-	-	-	-	-	-
avgbs_cluster_13161.1		1	108.4	-	-	-	-	-	-	-	-	-	-	-	-	-	A	A	A	-	A	A	A	A	-	-	-	-	-	-	-	-	-	-	-	-	-	-
avgbs_cluster_1341.1		1	108.4	-	-	-	-	-	-	-	-	-	C	C	C	-	ABC	AC	C	B	C	B	AC	BC	C	C	C	C	C	-	-	-	-	-	C	C	-	-
avgbs_cluster_13772.1		1	108.4	-	-	-	-	-	-	-	-	-	-	-	-	-	AB	AB	A	A	A	A	AB	A	A	A	A	A	-	-	-	-	-	-	-	-	-	-
avgbs_cluster_14356.1		1	108.4	-	-	-	-	-	-	-	-	-	-	-	-	-	AB	AB	-	-	AB	A	AB	AB	A	A	-	-	-	-	-	-	-	-	-	-	-	-
avgbs_cluster_15531.1		1	108.4	-	-	-	-	-	-	-	-	-	-	-	-	-	AB	AB	-	-	AB	AB	AB	A	A	A	A	A	-	-	-	-	-	-	-	-	-	-
avgbs_cluster_20681.1		1	108.4	B	-	-	-	B	-	-	-	-	-	-	-	-	AB	AB	A	B	AB	B	AB	AB	B	B	B	B	-	-	-	-	-	-	-	-	-	-
avgbs_cluster_21393.1		1	108.4	B	-	B	-	-	B	B	-	-	-	-	-	-	AB	B	A	-	B	B	AB	AB	B	B	B	B	-	-	-	-	-	-	B	-	B	B
avgbs_cluster_22293.1		1	108.4	-	-	-	-	-	-	-	-	-	-	-	-	-	AB	AB	A	B	A	AB	AB	AB	AB	AB	-	B	-	-	-	-	-	-	-	-	-	-
avgbs_cluster_23180.1		1	108.4	-	-	-	-	-	-	-	-	-	-	-	-	-	A	A	A	-	A	A	A	A	A	-	A	A	-	-	-	-	-	-	-	-	-	-
avgbs_cluster_24814.1		1	108.4	-	-	-	-	-	-	-	-	-	-	-	-	-	BCD	CD	A	C	BC	ABC	BCD	BCD	A	-	A	A	-	-	-	-	-	-	-	-	-	-
avgbs_cluster_24860.1		1	108.4	-	-	-	-	-	-	-	-	-	A	A	-	A	AB	A	A	A	A	A	AB	A	A	A	A	-	-	-	-	-	-	-	-	-	-	-
avgbs_cluster_25662.1		1	108.4	-	-	-	-	-	-	-	-	-	-	-	-	-	AB	B	B	A	B	AB	AB	AB	B	-	B	B	-	-	-	-	-	-	-	-	-	-
avgbs_cluster_2872.1		1	108.4	-	-	-	-	-	-	-	-	-	-	-	-	-	ABC	BC	C	A	B	AB	ABC	AC	AC	C	A	A	-	-	-	-	-	-	-	-	-	-
avgbs_cluster_30025.1		1	108.4	-	-	-	-	-	-	-	-	-	-	-	-	-	ABC	B	B	C	B	B	ABC	BC	B	-	B	-	-	-	-	-	-	-	-	-	-	-
avgbs_cluster_30142.1		1	108.4	-	-	-	-	-	-	-	-	-	-	-	-	-	AB	AB	A	B	A	AB	AB	AB	B	B	B	B	-	-	-	-	-	-	-	-	-	-
avgbs_cluster_33193.1		1	108.4	-	-	-	-	-	-	-	-	-	-	-	-	-	AB	AB	A	B	A	AB	AB	AB	B	B	B	B	-	-	-	-	-	-	-	-	-	-
avgbs_cluster_33805.1		1	108.4	-	-	-	-	-	-	-	-	-	-	-	-	-	AB	AB	A	B	A	AB	AB	AB	AB	AB	B	B	-	-	-	-	-	-	-	-	-	-
avgbs_cluster_34289.1		1	108.4	-	-	-	-	-	-	-	-	-	-	-	-	-	BC	-	-	-	-	-	B	-	-	-	-	-	-	-	-	-	-	-	-	-	-	-
avgbs_cluster_34302.1		1	108.4	-	-	-	-	-	-	-	-	-	-	-	-	-	B	B	-	B	B	AB	B	AB	-	-	-	-	-	-	-	-	-	-	-	-	-	-
avgbs_cluster_35072.1		1	108.4	B	-	B	-	B	B	B	B	-	B	B	B	B	BC	BC	-	B	C	BC	ABC	B	B	B	B	B	B	-	-	-	-	-	-	-	-	-
avgbs_cluster_35314.1		1	108.4	-	-	-	-	-	-	-	-	-	-	-	-	-	AB	AB	A	-	A	A	AB	A	A	-	-	A	-	-	-	-	-	-	-	-	-	-
avgbs_cluster_35956.1		1	108.4	-	-	-	-	-	-	-	-	-	-	-	-	-	ABC	AB	C	-	B	-	ABC	B	AB	-	B	A	-	-	-	-	-	-	-	-	-	-
avgbs_cluster_36070.1		1	108.4	-	-	-	-	-	-	-	-	-	-	-	-	-	AB	AB	B	B	B	B	AB	B	B	B	B	B	-	-	-	-	-	-	-	-	-	-
avgbs_cluster_361.1		1	108.4	-	-	-	-	-	-	-	-	-	-	-	-	-	CD	-	-	-	-	-	CD	-	C	-	-	-	-	-	-	-	-	-	-	-	-	-
avgbs_cluster_37553.1		1	108.4	-	-	-	-	-	-	-	-	-	-	-	-	-	ABCD	D	D	A	D	AD	BCD	ACD	D	D	-	D	-	-	-	-	-	-	-	-	-	-
avgbs_cluster_37556.1		1	108.4	-	-	-	-	-	-	-	-	-	-	-	-	-	BC	BC	-	-	B	B	BC	BC	-	-	-	-	-	-	-	-	-	-	-	-	-	-
avgbs_cluster_39868.1		1	108.4	-	-	-	-	-	-	-	-	-	-	-	-	-	A	A	A	A	A	A	A	A	A	A	-	-	-	-	-	-	-	-	-	-	-	-
avgbs_cluster_40492.1		1	108.4	-	-	-	-	-	-	-	-	B	-	-	-	-	AB	AB	B	A	B	AB	AB	AB	A	A	A	A	-	-	-	-	-	-	-	-	-	-
avgbs_cluster_40972.1		1	108.4	-	-	-	-	-	-	-	-	-	-	-	-	-	ABC	AC	A	A	C	A	ABC	A	A	A	-	A	-	-	-	-	-	-	-	-	-	-
avgbs_cluster_41102.1		1	108.4	B	B	-	B	-	-	-	-	-	B	B	B	B	AB	B	B	B	AB	B	AB	B	B	B	B	-	-	-	-	-	-	-	-	-	-	-
avgbs_cluster_43947.1		1	108.4	-	-	-	-	-	-	-	-	-	-	-	-	-	A	A	A	A	A	A	A	A	A	A	-	A	-	-	-	-	-	-	-	-	-	-
avgbs_cluster_5631.1		1	108.4	-	-	-	-	-	-	-	-	-	-	-	-	-	AB	AB	A	B	A	AB	AB	AB	AB	AB	-	-	-	-	-	-	-	-	-	-	-	-
avgbs_cluster_6197.1		1	108.4	-	-	-	-	-	-	-	-	-	-	-	-	-	ABC	BC	B	A	BC	AB	ABC	ABC	C	C	-	C	-	-	-	-	-	-	-	-	-	-
avgbs_cluster_6677.1		1	108.4	-	-	-	-	-	-	-	-	-	-	-	-	-	AB	AB	B	-	B	B	AB	B	-	-	-	-	-	-	-	-	-	-	-	-	-	-
avgbs_cluster_6680.1		1	108.4	-	-	-	-	-	-	-	-	-	-	-	-	-	AB	AB	B	-	B	-	AB	B	-	-	-	-	-	-	-	-	-	-	-	-	-	-
avgbs_cluster_6794.1		1	108.4	-	-	-	-	-	-	-	-	-	-	-	-	-	AB	B	B	B	B	B	AB	B	-	-	-	-	-	-	-	-	-	-	-	-	-	-
avgbs_cluster_6862.1		1	108.4	-	-	-	-	-	-	-	-	-	-	-	-	-	C	-	-	-	-	-	C	-	-	-	-	-	-	-	-	-	-	-	-	-	-	-
avgbs_cluster_7168.1		1	108.4	-	-	-	-	-	-	-	-	-	-	-	-	-	ABC	BC	-	C	C	C	ABC	ABC	C	C	C	C	-	-	-	-	-	-	-	-	-	-
avgbs_cluster_7202.1		1	108.4	-	-	-	-	-	-	-	-	-	-	-	-	-	BC	C	-	C	C	AC	BC	AC	C	C	-	-	-	-	-	-	-	-	-	-	-	-
avgbs_cluster_8321.1		1	108.4	-	-	-	-	-	-	-	-	-	-	-	-	-	ABC	AB	A	C	A	AC	AB	ABC	B	B	B	B	-	-	-	-	-	-	-	-	-	-
avgbs2_100806.1		1	108.4	B	-	B	-	-	B	B	-	-	-	-	-	-	AB	B	A	-	B	B	AB	AB	B	B	B	B	-	-	-	-	-	-	B	-	B	B
avgbs2_104431.1		1	108.4	-	-	-	-	-	-	-	-	-	-	-	-	-	AB	AB	A	B	A	AB	AB	AB	AB	AB	-	B	-	-	-	-	-	-	-	-	-	-
avgbs2_120117.1		1	108.4	-	-	-	-	-	-	-	-	-	-	-	-	-	AB	B	B	A	B	AB	AB	AB	B	-	B	B	-	-	-	-	-	-	-	-	-	-
avgbs2_162468.1		1	108.4	-	-	-	-	-	-	-	-	-	-	-	-	-	AB	AB	A	B	A	AB	AB	AB	B	B	B	B	-	-	-	-	-	-	-	-	-	-
avgbs2_164812.1		1	108.4	-	-	-	-	-	-	-	-	-	-	-	-	-	AB	AB	-	B	B	B	AB	B	B	B	B	-	-	-	-	-	-	-	-	-	-	-
avgbs2_168335.1		1	108.4	-	-	-	-	-	-	-	-	-	-	-	-	-	BC	-	-	-	-	-	B	-	-	-	-	-	-	-	-	-	-	-	-	-	-	-
avgbs2_171606.1		1	108.4	A	-	A	-	-	-	A	-	-	-	-	-	-	AB	AB	A	A	A	A	AB	A	A	A	A	A	-	-	-	-	-	-	-	-	-	-
avgbs2_176220.1		1	108.4	-	-	-	-	-	-	-	-	-	-	-	-	-	ABC	AB	C	-	B	-	ABC	B	AB	-	B	A	-	-	-	-	-	-	-	-	-	-
avgbs2_182995.1		1	108.4	-	-	-	-	-	-	-	-	-	A	A	A	A	AB	AB	A	A	A	A	AB	A	A	A	A	-	-	-	-	-	-	-	-	-	-	-
avgbs2_192948.1		1	108.4	-	-	-	-	-	-	-	-	-	-	-	-	-	AB	AB	A	B	B	B	AB	AB	B	B	B	B	-	-	-	-	-	-	-	-	-	-
avgbs2_193848.1		1	108.4	-	-	-	-	-	-	-	-	-	-	-	-	-	A	A	A	A	A	A	A	A	A	A	-	A	-	-	-	-	-	-	-	-	-	-
avgbs2_198348.1		1	108.4	-	-	-	-	-	-	-	-	B	-	-	-	-	AB	AB	B	A	B	AB	AB	AB	A	A	A	A	-	-	-	-	-	-	-	-	-	-
avgbs2_200020.2		1	108.4	-	-	-	-	-	-	-	-	-	-	-	-	-	ABC	AC	A	A	C	A	ABC	A	A	A	-	A	-	-	-	-	-	-	-	-	-	-
avgbs2_29158.1		1	108.4	-	-	-	-	-	-	-	-	-	B	-	B	-	AB	-	A	-	-	-	AB	-	-	-	-	-	-	-	-	-	-	-	-	-	-	-
avgbs2_32436.1		1	108.4	A	A	A	A	A	A	A	A	-	A	-	A	-	AB	A	A	A	AB	AB	AB	AB	A	A	A	-	-	-	-	-	-	-	-	-	-	-
avgbs2_37569.1		1	108.4	-	-	-	-	-	-	-	-	-	-	-	-	-	AB	AB	B	-	B	B	AB	B	-	-	-	-	-	-	-	-	-	-	-	-	-	-
avgbs2_60244.1		1	108.4	-	-	-	-	-	-	-	-	-	-	-	-	-	AB	AB	B	B	A	AB	AB	AB	B	B	-	-	-	-	-	-	-	-	-	-	-	-
avgbs2_62564.1		1	108.4	-	-	-	-	-	-	-	-	-	-	-	-	-	AC	AC	C	C	AC	BC	AC	ABC	-	-	-	-	-	-	-	-	-	-	-	-	-	-
avgbs2_63518.1		1	108.4	-	-	-	-	-	-	-	-	-	-	-	-	-	AB	AB	A	A	A	A	AB	A	A	A	-	A	-	-	-	-	-	-	-	-	-	-
avgbs2_65423.1		1	108.4	-	-	-	-	-	-	-	-	-	-	-	-	-	A	A	A	-	A	A	A	A	-	-	-	-	-	-	-	-	-	-	-	-	-	-
avgbs2_70030.1		1	108.4	-	-	-	-	-	-	-	-	-	-	-	-	-	AB	AB	-	-	AB	A	AB	AB	A	A	-	-	-	-	-	-	-	-	-	-	-	-
avgbs2_75007.1		1	108.4	-	-	-	-	-	-	-	-	-	-	-	-	-	AB	AB	-	-	AB	AB	AB	A	A	A	A	A	-	-	-	-	-	-	-	-	-	-
avgbs2_75343.1		1	108.4	-	-	-	-	-	-	-	-	-	-	-	-	-	AB	AB	B	A	AB	A	AB	AB	A	A	A	-	-	-	-	-	A	-	-	-	-	-
avgbs2_97571.1		1	108.4	-	-	-	-	-	-	-	-	-	-	-	-	-	AB	AB	B	A	B	AB	AB	AB	A	A	A	A	-	-	-	-	-	-	-	-	-	-
avgbs2_97954.1		1	108.4	B	-	-	-	B	-	-	-	-	-	-	-	-	AB	AB	A	B	AB	B	AB	AB	B	B	B	B	-	-	-	-	-	-	-	-	-	-
avgbs2_195368.1		1	108.6	-	-	-	-	-	-	-	-	-	-	-	-	-	ABC	ABC	C	A	AC	AC	ABC	AC	A	A	A	-	-	-	-	-	-	-	-	-	-	-
avgbs_cluster_1765.1		1	108.7	-	-	-	-	-	-	-	-	-	-	-	-	-	A	-	-	-	-	-	A	-	-	-	-	-	-	-	-	-	-	-	-	-	-	-
avgbs2_142490.1		1	108.8	B	-	-	-	-	-	B	-	-	B	B	B	B	ABC	BC	BC	A	C	ABC	ABC	ABC	B	B	B	B	-	-	-	-	-	-	-	-	-	-
avgbs_100893.1		1	109	-	-	-	-	-	-	-	-	-	-	-	-	-	AB	A	A	A	A	A	AB	A	A	-	A	-	-	-	-	-	-	-	-	-	-	-
avgbs_101266.1		1	109	-	-	-	-	-	-	-	-	-	-	-	-	-	AB	AB	B	B	AB	AB	AB	B	B	B	-	-	-	-	-	-	-	-	-	-	-	-
avgbs_107387.1		1	109	-	-	-	-	-	-	-	-	-	-	-	-	-	AB	AB	B	A	B	AB	AB	AB	B	B	-	-	-	-	-	-	-	-	-	-	-	-
avgbs_108181.1		1	109	-	-	-	-	-	-	-	-	-	-	-	-	-	AB	AB	B	A	AB	A	AB	AB	A	A	A	A	-	-	-	-	-	-	-	-	-	-
avgbs_111635.1		1	109	-	-	-	-	-	-	-	-	-	-	-	-	-	AB	B	B	A	B	AB	AB	A	B	-	-	B	-	-	-	-	-	-	-	-	-	-
avgbs_112401.1		1	109	B	B	B	B	-	-	B	-	-	B	B	-	-	AB	AB	A	B	B	B	AB	AB	B	-	B	B	-	-	-	-	-	-	-	-	-	-
avgbs_112919.1		1	109	B	-	-	-	B	-	-	-	-	-	-	-	-	AB	AB	A	B	B	B	AB	AB	B	B	B	-	-	-	-	-	-	-	-	-	-	-
avgbs_121575.1		1	109	-	-	-	-	-	-	-	-	-	-	-	-	-	AB	AB	B	-	A	AB	AB	B	B	B	B	-	-	-	-	-	-	-	-	-	-	-
avgbs_203629.1		1	109	-	-	-	-	-	-	-	-	-	-	-	-	-	AB	AB	B	A	A	A	AB	A	A	A	A	A	A	-	-	-	-	-	-	-	-	-
avgbs_203869.1		1	109	-	-	-	-	-	-	-	-	-	-	-	-	-	AB	AB	A	A	A	A	AB	A	-	-	-	-	-	-	-	-	-	-	-	-	-	-
avgbs_204150.1		1	109	-	-	-	-	-	-	-	-	-	-	-	-	-	AB	AB	A	-	A	AB	AB	A	B	B	B	B	-	-	-	-	-	-	-	-	-	-
avgbs_204337.1		1	109	-	-	-	-	-	-	-	-	-	-	-	-	-	AB	AB	B	-	A	A	AB	AB	A	-	-	A	-	-	-	-	-	-	-	-	-	-
avgbs_205774.1		1	109	-	-	-	-	-	-	-	-	-	-	-	-	-	AB	AB	B	B	B	B	AB	B	B	B	B	B	-	-	-	-	-	-	-	-	-	-
avgbs_206029.1		1	109	-	-	-	-	-	-	-	-	-	-	-	-	-	AB	A	A	A	AB	AB	AB	A	A	A	-	-	-	-	-	-	-	-	-	-	-	-
avgbs_206281.1		1	109	-	-	-	-	-	-	-	-	-	-	-	-	-	AB	AB	B	A	B	AB	AB	AB	A	A	-	A	-	-	-	-	-	-	-	-	-	-
avgbs_21345.1		1	109	-	-	-	-	-	-	-	-	-	-	-	-	-	AB	AB	B	A	AB	A	AB	AB	A	A	A	-	-	-	-	-	-	-	-	-	-	-
avgbs_217026.1		1	109	A	-	-	-	A	-	-	-	-	-	-	-	-	AB	AB	-	-	A	A	AB	A	-	-	-	-	-	-	-	-	-	-	-	-	-	-
avgbs_219192.1		1	109	-	-	-	-	-	-	-	-	-	-	-	-	-	AB	AB	A	-	AB	A	AB	A	A	A	A	-	-	-	-	-	-	-	-	-	-	-
avgbs_223022.1		1	109	-	-	-	-	-	-	-	-	-	A	A	A	A	AB	AB	A	A	A	A	AB	A	A	A	-	A	-	-	-	-	-	-	A	-	A	A
avgbs_230238.1		1	109	-	-	-	-	-	-	-	-	-	B	B	B	B	AB	AB	A	-	A	AB	AB	A	AB	AB	-	B	B	-	-	-	-	-	-	-	-	-
avgbs_231881.1		1	109	A	A	A	A	A	A	A	A	A	A	A	A	A	AB	AB	A	AB	A	AB	AB	AB	AB	B	A	A	A	-	-	-	-	-	-	-	-	-
avgbs_232781.1		1	109	-	-	-	-	-	-	-	-	-	-	-	-	-	AB	AB	B	-	-	-	AB	AB	-	-	-	-	-	-	-	-	-	-	-	-	-	-
avgbs_27839.1		1	109	-	-	-	-	-	-	-	-	-	-	-	-	-	AB	B	B	-	AB	B	AB	B	B	B	B	-	-	-	-	-	-	-	-	-	-	-
avgbs_281813.1		1	109	-	-	-	-	-	-	-	-	-	-	-	-	-	AB	AB	A	A	A	A	AB	A	A	A	A	A	-	-	-	-	-	-	-	-	-	-
avgbs_28422.1		1	109	-	-	-	-	-	-	-	-	-	B	-	-	-	AB	AB	B	B	B	B	AB	B	B	B	B	B	B	-	-	-	-	-	-	-	-	-
avgbs_3519.1		1	109	-	-	-	-	-	-	-	-	-	B	B	B	B	AB	AB	B	B	B	B	AB	B	B	B	B	B	B	-	-	-	-	-	-	-	-	-
avgbs_424413.1		1	109	-	-	-	-	-	-	-	-	-	-	-	-	-	AB	B	-	-	-	-	AB	-	-	-	-	-	-	-	-	-	-	-	-	-	-	-
avgbs_46496.1		1	109	B	B	B	B	B	B	B	B	B	-	-	-	-	AB	AB	A	B	B	B	AB	AB	B	B	B	B	B	-	-	-	-	-	B	B	B	B
avgbs_48317.1		1	109	-	-	-	-	-	-	-	-	-	A	A	A	A	AB	AB	B	-	B	B	AB	B	A	A	-	A	-	-	-	-	-	-	-	-	-	-
avgbs_48700.1		1	109	-	-	-	-	-	-	-	-	-	-	-	-	-	AB	AB	A	-	A	A	AB	A	A	A	A	A	-	-	-	-	-	-	-	-	-	-
avgbs_49097.1		1	109	-	-	-	-	-	-	-	-	-	-	-	-	-	AB	AB	A	A	A	A	AB	A	A	-	A	A	-	-	-	-	-	-	-	-	-	-
avgbs_51015.1		1	109	-	-	-	-	-	-	-	-	-	-	-	-	-	AB	AB	B	B	B	B	AB	B	B	B	B	B	B	-	-	-	-	-	-	-	-	-
avgbs_55301.1		1	109	-	-	-	-	-	-	-	-	-	-	-	-	-	AB	AB	B	A	B	AB	AB	AB	A	A	A	A	-	-	-	-	-	-	-	-	-	-
avgbs_57615.1		1	109	A	-	-	-	-	-	A	-	-	-	-	-	-	AB	AB	-	A	B	AB	AB	AB	A	A	-	-	-	-	-	-	-	-	-	-	-	-
avgbs_69778.1		1	109	-	-	-	-	-	-	-	-	-	-	-	-	-	AB	AB	-	A	B	AB	AB	A	A	A	-	-	-	-	-	-	-	-	-	-	-	-
avgbs_72125.1		1	109	-	-	-	-	-	-	-	-	-	-	-	-	-	AB	A	-	A	B	A	AB	A	A	A	-	A	-	-	-	-	-	-	-	-	-	-
avgbs_78611.1		1	109	-	-	-	-	-	-	-	-	-	-	-	-	-	AB	-	-	-	-	-	AB	B	B	B	B	-	-	-	-	-	-	-	-	-	-	-
avgbs_83083.1		1	109	-	-	-	-	-	-	-	-	-	-	-	-	-	AB	AB	B	-	B	AB	AB	AB	AB	B	A	A	-	-	-	-	-	-	-	-	-	-
avgbs_84800.1		1	109	-	-	-	-	-	-	-	-	-	-	-	-	-	AB	AB	-	B	AB	B	AB	B	B	B	B	B	-	-	-	-	-	-	-	-	-	-
avgbs_88688.1		1	109	-	-	-	-	-	-	-	-	-	-	-	-	-	AB	AB	B	B	AB	AB	AB	B	B	B	-	B	-	-	-	-	-	-	-	-	-	-
avgbs_92926.1		1	109	-	-	-	-	-	-	-	-	-	-	-	-	-	AB	AB	B	B	B	B	AB	B	B	B	B	-	-	-	-	-	-	-	-	-	-	-
avgbs_96064.1		1	109	B	-	-	-	B	-	B	B	-	B	B	B	B	AB	B	A	-	B	B	AB	AB	B	B	B	B	B	-	-	-	-	-	-	-	-	-
avgbs_cluster_10469.1		1	109	-	-	-	-	-	-	-	-	-	-	-	-	-	ABC	AB	B	B	AB	B	ABC	BC	BC	BC	-	C	-	-	-	-	-	-	-	-	-	-
avgbs_cluster_11343.1		1	109	A	-	-	-	-	-	-	-	A	-	-	-	-	AB	AB	A	A	AB	A	AB	AB	A	A	A	-	-	-	-	-	-	-	-	-	-	-
avgbs_cluster_11599.1		1	109	B	-	-	-	-	-	-	-	-	-	-	-	-	AB	AB	-	B	B	B	AB	B	B	B	B	B	-	-	-	-	-	-	-	-	-	-
avgbs_cluster_11660.1		1	109	A	-	A	A	-	A	A	-	A	A	-	A	-	AB	AB	A	-	AB	A	AB	A	A	A	A	A	-	-	-	-	-	-	-	-	-	-
avgbs_cluster_13636.1		1	109	-	-	-	-	-	-	-	-	-	-	-	-	-	AB	AB	B	-	A	AB	AB	AB	B	B	B	-	-	-	-	-	-	-	-	-	-	-
avgbs_cluster_14431.1		1	109	A	-	-	-	-	-	-	-	-	-	-	-	-	AB	AB	B	A	A	A	AB	A	A	A	A	A	-	-	-	-	-	-	-	-	-	-
avgbs_cluster_14774.1		1	109	-	-	-	-	-	-	-	-	-	-	-	-	-	A	-	-	-	A	A	A	A	A	-	A	-	-	-	-	-	-	-	-	-	-	-
avgbs_cluster_15313.1		1	109	-	-	-	-	-	-	-	-	-	-	-	-	-	ABCD	ABC	A	-	B	B	ABCD	AD	-	-	-	-	-	-	-	-	-	-	-	-	-	-
avgbs_cluster_15328.1		1	109	-	-	-	-	-	-	-	-	-	-	-	-	-	ABC	BC	C	A	C	A	ABC	AC	C	C	-	-	-	-	-	-	-	-	-	-	-	-
avgbs_cluster_15714.1		1	109	A	-	-	-	-	-	-	-	-	-	-	-	-	AB	A	A	A	A	A	AB	A	A	A	A	A	-	-	-	-	-	-	-	-	-	-
avgbs_cluster_16492.1		1	109	-	-	-	-	-	-	-	-	-	B	B	B	B	AB	AB	A	B	A	AB	AB	AB	B	B	B	B	-	-	-	-	-	-	-	-	-	-
avgbs_cluster_19030.1		1	109	-	-	-	-	-	-	-	-	-	-	-	-	-	BCD	BCD	B	C	CD	ABC	BCD	ABCD	BC	BC	B	B	-	-	-	-	-	-	-	-	-	-
avgbs_cluster_20500.1		1	109	-	-	-	-	-	-	-	-	-	-	-	-	-	ABCD	CD	C	B	D	BD	ACD	BC	AB	B	AB	-	-	-	-	-	-	-	-	-	-	-
avgbs_cluster_21363.1		1	109	-	-	-	-	-	-	-	-	-	-	-	-	-	A	A	-	A	A	A	A	A	A	A	A	-	-	-	-	-	-	-	-	-	-	-
avgbs_cluster_2182.1		1	109	-	-	-	-	-	-	-	-	-	-	-	-	-	B	B	B	B	B	B	B	B	B	B	B	-	-	-	-	-	-	-	-	-	-	-
avgbs_cluster_24084.1		1	109	B	-	-	-	-	-	B	-	-	-	-	-	-	AB	AB	B	B	B	B	AB	B	B	B	B	-	-	-	-	-	-	-	-	-	-	-
avgbs_cluster_2422.1		1	109	-	-	-	-	-	-	-	-	-	-	-	-	-	AB	AB	A	A	A	A	AB	A	A	-	A	A	-	-	-	-	-	-	-	-	-	-
avgbs_cluster_25087.1		1	109	-	-	-	-	-	-	-	-	-	-	-	-	-	AB	AB	A	-	B	AB	AB	B	B	B	-	B	-	-	-	-	-	-	-	-	-	-
avgbs_cluster_25810.1		1	109	-	-	-	-	-	-	-	-	-	-	-	-	-	AB	AB	A	A	A	A	AB	A	A	A	A	A	-	-	-	-	-	-	-	-	-	-
avgbs_cluster_26079.1		1	109	-	-	-	-	-	-	-	-	-	-	-	-	-	AB	AB	A	-	AB	B	AB	AB	B	B	B	-	-	-	-	-	-	-	-	-	-	-
avgbs_cluster_26186.1		1	109	-	-	-	-	-	-	-	-	-	-	-	-	-	AB	AB	-	A	AB	A	AB	A	A	A	-	-	-	-	-	-	-	-	-	-	-	-
avgbs_cluster_26218.1		1	109	-	-	-	-	-	-	-	-	-	-	-	-	-	AB	AB	B	B	A	B	AB	B	B	B	B	B	-	-	-	-	-	-	-	-	-	-
avgbs_cluster_26646.1		1	109	-	-	-	-	-	-	-	-	-	-	-	-	-	AB	AB	B	-	B	A	AB	AB	A	A	A	A	A	-	-	-	-	-	-	-	-	-
avgbs_cluster_27323.1		1	109	-	-	-	-	-	-	-	-	-	-	-	-	-	AB	A	A	-	AB	AB	AB	A	A	A	A	A	A	-	-	-	-	-	A	A	-	-
avgbs_cluster_29450.1		1	109	-	-	-	-	-	-	-	-	-	-	-	-	-	A	-	-	-	-	-	A	-	-	-	-	-	-	-	-	-	-	-	-	-	-	-
avgbs_cluster_29734.1		1	109	-	-	-	-	-	-	-	-	-	-	-	-	-	AB	AB	A	-	A	AB	AB	AB	-	-	-	-	-	-	-	-	-	-	-	-	-	-
avgbs_cluster_3267.1		1	109	-	-	-	-	-	-	-	-	-	-	-	-	-	AB	B	B	B	AB	B	AB	B	B	B	B	-	-	-	-	-	-	-	-	-	-	-
avgbs_cluster_34608.1		1	109	-	-	-	-	-	-	-	-	-	-	-	-	-	A	B	B	B	B	B	AB	B	B	B	B	-	-	-	-	-	-	-	-	-	-	-
avgbs_cluster_34844.1		1	109	-	-	-	-	-	-	-	-	-	-	-	-	-	BC	B	-	C	-	C	BC	BC	B	B	B	-	-	-	-	-	-	-	-	-	-	-
avgbs_cluster_35309.1		1	109	B	-	-	-	-	-	-	-	-	-	-	-	-	AB	AB	B	B	B	B	AB	B	B	B	-	-	-	-	-	-	-	-	-	-	-	-
avgbs_cluster_35852.1		1	109	A	-	-	-	-	-	-	-	-	-	-	-	-	AB	AB	B	-	AB	AB	AB	B	B	B	B	B	-	-	-	-	-	-	-	-	-	-
avgbs_cluster_35945.1		1	109	-	-	-	-	-	-	-	-	-	-	-	-	-	AB	AB	B	-	A	B	AB	AB	B	B	-	-	-	-	-	-	-	-	-	-	-	-
avgbs_cluster_36127.1		1	109	-	-	-	-	-	-	-	-	-	-	-	-	-	AB	B	B	B	B	B	AB	B	B	B	-	-	-	-	-	-	-	-	-	-	-	-
avgbs_cluster_36200.1		1	109	-	-	-	-	-	-	-	-	-	-	-	-	-	AB	-	-	-	-	B	AB	B	-	-	-	-	-	-	-	-	-	-	-	-	-	-
avgbs_cluster_3715.1		1	109	-	-	-	-	-	-	-	-	-	-	-	-	-	AB	AB	A	-	B	AB	AB	A	A	-	-	A	-	-	-	-	-	-	-	-	-	-
avgbs_cluster_37369.1		1	109	-	-	-	-	-	-	-	-	-	-	-	-	-	AB	AB	B	B	B	B	AB	B	B	-	-	B	-	-	-	-	-	-	-	-	-	-
avgbs_cluster_37687.1		1	109	-	-	-	-	-	-	-	-	-	-	-	-	-	ABC	ABC	A	B	C	BC	ABC	ABC	C	C	C	C	C	-	-	-	-	-	-	-	-	-
avgbs_cluster_38102.1		1	109	-	-	-	-	-	-	-	-	-	-	-	-	-	B	B	-	-	B	-	B	B	-	-	-	-	-	-	-	-	-	-	-	-	-	-
avgbs_cluster_38234.1		1	109	-	-	-	-	-	-	-	-	-	-	-	-	-	AB	AB	A	A	A	A	AB	A	A	A	A	A	-	-	-	-	-	-	-	-	-	-
avgbs_cluster_39145.1		1	109	-	-	-	-	-	-	-	-	-	-	-	-	-	ABC	ABC	C	B	C	AB	ABC	BC	B	B	-	-	-	-	-	-	-	-	-	-	-	-
avgbs_cluster_39175.1		1	109	-	-	-	-	-	-	-	-	-	-	-	-	-	A	-	-	-	-	-	A	-	-	-	-	-	-	-	-	-	-	-	-	-	-	-
avgbs_cluster_40004.1		1	109	-	-	-	-	-	-	-	-	-	-	-	-	-	AB	A	-	-	AB	B	AB	A	A	A	A	-	-	-	-	-	-	-	-	-	-	-
avgbs_cluster_40706.1		1	109	-	-	-	-	-	-	-	-	-	-	-	-	-	AB	B	B	-	-	B	AB	B	B	-	-	-	-	-	-	-	-	-	-	-	-	-
avgbs_cluster_41331.1		1	109	-	-	-	-	-	-	-	-	-	-	-	-	-	AB	AB	A	B	AB	AB	AB	B	B	B	-	B	-	-	-	-	-	-	-	-	-	-
avgbs_cluster_42439.1		1	109	-	-	-	-	-	-	-	-	-	-	-	-	-	AB	B	B	A	B	A	AB	AB	A	A	A	-	-	-	-	-	-	-	-	-	-	-
avgbs_cluster_4413.1		1	109	-	-	-	-	-	-	-	-	-	-	-	-	-	AB	AB	B	B	A	B	AB	AB	B	B	B	-	-	-	-	-	-	-	-	-	-	-
avgbs_cluster_49047.1		1	109	-	-	-	-	-	-	-	-	-	-	-	-	-	AB	AB	-	A	A	A	AB	A	A	A	A	-	-	-	-	-	-	-	-	-	-	-
avgbs_cluster_49921.1		1	109	-	-	-	-	-	-	-	-	-	-	-	-	-	AB	AB	-	-	A	-	AB	AB	-	-	-	-	-	-	-	-	-	-	-	-	-	-
avgbs_cluster_5346.1		1	109	-	-	-	-	-	-	-	-	B	-	-	-	-	AB	AB	B	B	B	B	AB	B	B	B	B	B	B	-	-	-	-	-	-	-	-	-
avgbs_cluster_8033.1		1	109	-	-	-	-	-	-	-	-	-	-	-	-	-	AB	AB	A	A	A	A	AB	A	A	A	-	-	-	-	-	-	-	-	-	-	-	-
avgbs_cluster_8123.1		1	109	-	-	-	-	-	-	-	-	-	-	-	-	-	AB	AB	B	B	AB	AB	AB	B	-	-	-	-	-	-	-	-	-	-	-	-	-	-
avgbs_cluster_8521.2		1	109	-	-	-	-	-	-	-	-	-	-	-	-	-	AB	AB	B	-	B	B	AB	B	B	B	-	-	-	-	-	-	-	-	-	-	-	-
avgbs_cluster_9141.1		1	109	A	-	-	-	-	-	-	-	A	-	-	-	-	A	A	A	A	A	A	A	A	A	A	A	A	A	-	-	-	-	-	-	-	-	-
avgbs_cluster_9729.1		1	109	-	-	-	-	-	-	-	-	-	-	-	-	-	AB	AB	B	B	B	B	AB	B	-	-	-	-	-	-	-	-	-	-	-	-	-	-
avgbs2_106237.1		1	109	-	-	-	-	-	-	-	-	-	-	-	-	-	AB	AB	B	-	A	A	AB	AB	A	-	-	A	-	-	-	-	-	-	-	-	-	-
avgbs2_120639.1		1	109	-	-	-	-	-	-	-	-	-	-	-	-	-	AB	AB	A	A	A	A	AB	A	A	A	A	A	-	-	-	-	-	-	-	-	-	-
avgbs2_120697.1		1	109	-	-	-	-	-	-	-	-	-	-	-	-	-	AB	AB	B	-	B	B	AB	B	-	-	-	-	-	-	-	-	-	-	-	-	-	-
avgbs2_122729.2		1	109	B	-	-	B	-	-	-	-	B	-	-	-	-	AB	AB	-	B	AB	AB	AB	B	-	-	-	-	B	-	-	-	-	-	-	-	-	-
avgbs2_122964.1		1	109	-	-	-	-	-	-	-	-	-	-	-	-	-	AB	AB	-	A	AB	A	AB	A	A	A	-	-	-	-	-	-	-	-	-	-	-	-
avgbs2_12297.1		1	109	-	-	-	-	-	-	-	-	-	-	-	-	-	AB	AB	A	A	A	A	AB	A	A	-	A	A	-	-	-	-	-	-	-	-	-	-
avgbs2_123224.1		1	109	-	-	-	-	-	-	-	-	-	-	-	-	-	AB	AB	B	B	A	B	AB	B	B	B	B	B	-	-	-	-	-	-	-	-	-	-
avgbs2_123721.2		1	109	B	-	-	-	-	-	-	-	-	-	-	-	-	B	-	-	-	-	-	B	-	-	-	-	-	-	-	-	-	-	-	-	-	-	-
avgbs2_128004.1		1	109	-	-	-	-	-	-	-	-	-	-	-	-	-	AB	AB	B	-	B	AB	AB	AB	AB	B	A	A	-	-	-	-	-	-	-	-	-	-
avgbs2_169886.1		1	109	-	-	-	-	-	-	-	-	-	-	-	-	-	A	B	B	B	B	B	AB	B	B	B	B	-	-	-	-	-	-	-	-	-	-	-
avgbs2_17190.1		1	109	-	-	-	-	-	-	-	-	-	-	-	-	-	AB	B	B	B	AB	B	AB	B	B	B	B	-	-	-	-	-	-	-	-	-	-	-
avgbs2_175859.1		1	109	A	-	-	-	-	-	-	-	-	-	-	-	-	AB	AB	B	-	AB	AB	AB	B	B	B	B	B	-	-	-	-	-	-	-	-	-	-
avgbs2_177284.1		1	109	-	-	-	-	-	-	-	-	-	-	-	-	-	AB	B	B	B	B	B	AB	B	B	B	-	-	-	-	-	-	-	-	-	-	-	-
avgbs2_182830.1		1	109	-	-	-	-	-	-	-	-	-	-	-	-	-	AB	AB	B	B	B	B	AB	B	B	-	-	B	-	-	-	-	-	-	-	-	-	-
avgbs2_184355.1		1	109	-	-	-	-	-	-	-	-	-	-	-	-	-	ABC	ABC	A	B	C	BC	ABC	ABC	C	C	C	C	C	-	-	-	-	-	-	-	-	-
avgbs2_186362.1		1	109	-	-	-	-	-	-	-	-	-	-	-	-	-	BD	B	-	-	B	D	BD	BD	-	-	-	-	-	-	-	-	-	-	-	-	-	-
avgbs2_196180.1		1	109	-	-	-	-	-	-	-	-	-	-	-	-	-	AB	A	-	-	AB	B	AB	A	A	A	A	-	-	-	-	-	-	-	-	-	-	-
avgbs2_199346.1		1	109	-	-	-	-	-	-	-	-	-	-	-	-	-	AB	AB	-	-	B	B	AB	B	-	-	-	-	B	-	-	-	-	-	-	-	-	-
avgbs2_200567.1		1	109	-	-	-	-	-	-	-	-	-	-	-	-	-	ABC	AB	B	C	B	BC	ABC	BC	C	C	-	C	-	-	-	-	-	-	-	-	-	-
avgbs2_28410.1		1	109	-	-	-	-	-	-	-	-	-	-	-	-	-	AB	-	-	-	-	-	AB	-	-	-	-	-	-	-	-	-	-	-	-	-	-	-
avgbs2_30882.1		1	109	-	-	-	-	-	-	-	-	B	-	-	-	-	AB	AB	B	B	B	B	AB	B	B	B	B	B	B	-	-	-	-	-	-	-	-	-
avgbs2_40152.2		1	109	-	-	-	-	-	-	-	-	-	-	-	-	-	AB	-	-	-	-	-	AB	B	B	B	B	-	-	-	-	-	-	-	-	-	-	-
avgbs2_48670.1		1	109	-	-	-	-	-	-	-	-	-	-	-	-	-	AB	B	B	-	AB	B	AB	B	B	B	B	-	-	-	-	-	-	-	-	-	-	-
avgbs2_58573.2		1	109	A	-	-	-	-	-	-	-	A	-	-	-	-	AB	AB	A	A	AB	A	AB	AB	A	A	A	-	-	-	-	-	-	-	-	-	-	-
avgbs2_60064.1		1	109	A	-	A	A	-	A	A	-	A	A	-	A	-	AB	AB	A	-	AB	A	AB	A	A	A	A	A	-	-	-	-	-	-	-	-	-	-
avgbs2_71821.1		1	109	-	-	-	-	-	-	-	-	-	-	-	-	-	A	-	-	-	A	A	A	A	A	-	A	-	-	-	-	-	-	-	-	-	-	-
avgbs2_74131.1		1	109	-	-	-	-	-	-	-	-	-	-	-	-	-	ABCD	ABC	A	-	B	B	ABCD	AD	-	-	-	-	-	-	-	-	-	-	-	-	-	-
avgbs2_74178.1		1	109	-	-	-	-	-	-	-	-	-	-	-	-	-	ABC	BC	C	A	C	A	ABC	AC	C	C	-	-	-	-	-	-	-	-	-	-	-	-
avgbs2_88556.1		1	109	-	-	-	-	-	-	-	-	-	-	-	-	-	ABC	AB	A	A	A	A	ABC	A	-	-	-	-	-	-	-	-	-	-	-	-	-	-
avgbs2_89693.1		1	109	A	-	-	-	-	-	A	-	-	-	-	-	-	AB	AB	-	A	B	AB	AB	AB	A	A	-	-	-	-	-	-	-	-	-	-	-	-
avgbs2_90666.1		1	109	-	-	-	-	-	-	-	-	-	-	-	-	-	ABC	ABC	A	B	BC	AB	ABC	ABC	AB	AB	A	A	-	-	-	-	-	-	-	-	-	-
avgbs2_97285.1		1	109	-	-	-	-	-	-	-	-	-	-	-	-	-	ABC	BC	B	A	C	AC	BC	AB	A	A	A	-	-	-	-	-	-	-	-	-	-	-
avgbs2_99396.1		1	109	A	-	-	-	A	-	-	-	-	A	A	A	A	AB	AB	A	A	AB	A	AB	A	A	A	A	A	-	-	-	-	-	-	-	-	-	-
avgbs_111090.1		1	109.7	-	-	-	-	-	-	-	-	-	-	-	-	-	AB	B	-	-	B	B	AB	B	B	B	B	B	-	-	-	-	-	-	-	-	-	-
avgbs_113745.1		1	109.7	-	-	-	-	-	-	-	-	-	-	-	-	-	AB	-	-	-	-	-	AB	-	A	-	A	A	-	-	-	-	-	-	-	-	-	-
avgbs_20927.1		1	109.7	-	-	-	-	-	-	-	-	-	-	-	-	-	AB	A	B	A	A	A	AB	AB	A	-	-	A	-	-	-	-	-	-	-	-	-	-
avgbs_cluster_6802.1		1	109.7	-	-	-	-	-	-	-	-	-	-	-	-	-	AB	A	A	-	A	A	AB	A	A	A	A	A	-	-	-	-	-	-	-	-	-	-
avgbs_105597.1		1	110.2	-	-	-	-	-	-	-	-	-	-	-	-	-	AB	A	B	B	AB	AB	AB	AB	-	-	-	-	-	-	-	-	-	-	-	-	-	-
avgbs_1259.1		1	110.2	-	-	-	-	-	-	-	-	-	-	-	-	-	AB	-	B	-	-	-	AB	B	-	-	-	-	-	-	-	-	-	-	-	-	-	-
avgbs_15519.1		1	110.2	-	-	-	-	-	-	-	-	-	-	-	-	-	AB	AB	B	A	B	AB	AB	AB	A	A	-	-	-	-	-	-	-	-	-	-	-	-
avgbs_213309.1		1	110.2	-	-	-	-	-	-	-	-	-	A	A	A	A	AB	AB	A	A	A	AB	AB	A	-	-	-	-	-	-	-	-	-	-	-	-	-	-
avgbs_30627.1		1	110.2	-	-	-	-	-	-	-	-	-	-	-	-	-	AB	AB	-	-	B	AB	AB	AB	-	-	-	-	-	-	-	-	-	-	-	-	-	-
avgbs_64961.1		1	110.2	A	A	A	A	A	A	A	A	-	A	A	A	-	AB	AB	A	A	A	A	AB	A	-	-	-	-	-	-	-	-	-	-	A	-	A	-
avgbs_74831.1		1	110.2	A	A	A	A	A	A	A	A	A	A	-	A	A	AB	A	A	A	AB	A	AB	A	A	A	-	-	A	-	-	-	-	-	A	-	A	A
avgbs_cluster_11615.1		1	110.2	-	-	-	-	-	-	-	-	C	-	-	-	-	BC	BC	C	C	C	C	BC	BC	-	-	-	-	-	-	-	-	-	-	-	-	-	-
avgbs_cluster_2031.1		1	110.2	B	-	B	B	B	B	B	B	-	B	B	B	B	AB	B	-	A	B	AB	B	AB	-	-	-	-	B	-	-	-	-	-	B	B	-	B
avgbs_cluster_31650.1		1	110.2	A	A	A	-	A	A	A	-	-	-	-	-	-	ACD	CD	AD	-	D	A	ACD	AC	A	A	-	-	-	-	-	-	-	-	-	-	-	-
avgbs_cluster_33258.1		1	110.2	-	-	-	-	-	-	-	-	-	-	-	-	-	B	B	-	-	-	B	B	B	-	-	-	-	-	-	-	-	-	-	-	-	-	-
avgbs_cluster_34825.1		1	110.2	B	B	-	-	-	-	-	B	-	-	-	-	-	AB	A	AB	B	A	AB	AB	AB	-	-	-	-	-	-	-	-	-	-	B	B	-	-
avgbs_cluster_39230.1		1	110.2	-	-	-	-	-	-	-	-	-	-	-	-	-	AB	AB	A	-	A	A	AB	AB	-	-	-	-	-	-	-	-	-	-	-	-	-	-
avgbs_cluster_39652.1		1	110.2	C	-	C	-	C	C	C	C	-	-	-	-	-	ABC	ABC	A	C	B	BC	ABC	ABC	-	-	-	-	-	-	-	-	-	-	C	C	-	-
avgbs_cluster_41618.1		1	110.2	-	-	-	-	-	-	-	-	-	-	-	-	-	AB	AB	B	-	AB	AB	AB	AB	A	A	A	-	-	-	-	-	-	-	-	-	-	-
avgbs_cluster_43379.1		1	110.2	-	-	-	-	-	-	-	-	-	-	-	-	-	AB	B	AB	-	B	AB	AB	B	-	-	-	-	-	-	-	-	-	-	-	-	-	-
avgbs_cluster_54133.1		1	110.2	-	-	-	-	-	-	-	-	-	-	-	-	-	AB	AB	B	-	B	AB	AB	AB	-	-	-	-	-	-	-	-	-	-	-	-	-	-
avgbs_cluster_9672.1		1	110.2	-	-	-	-	-	-	-	-	A	-	-	-	-	AB	AB	A	A	A	A	AB	AB	-	-	-	-	-	-	-	-	-	-	-	-	-	-
avgbs2_161090.1		1	110.2	-	-	-	-	-	-	-	-	-	-	-	-	-	B	B	-	-	-	B	B	B	-	-	-	-	-	-	-	-	-	-	-	-	-	-
avgbs2_170866.1		1	110.2	B	B	-	-	-	-	-	B	-	-	-	-	-	AB	A	AB	B	A	AB	AB	AB	-	-	-	-	-	-	-	-	-	-	B	B	-	-
avgbs2_178557.1		1	110.2	-	-	-	-	-	-	-	-	-	-	-	-	-	AB	AB	B	-	AB	AB	AB	AB	A	A	A	-	-	-	-	-	-	-	-	-	-	-
avgbs2_194508.1		1	110.2	C	-	C	-	C	C	C	C	-	-	-	-	-	ABC	ABC	A	C	B	BC	ABC	ABC	-	-	-	-	-	-	-	-	-	-	C	C	-	-
avgbs2_24393.1		1	110.2	A	A	A	-	A	A	A	-	-	-	-	-	-	ACD	CD	AD	-	D	A	ACD	AC	A	A	-	-	-	-	-	-	-	-	-	-	-	-
avgbs2_47791.1		1	110.2	-	-	-	-	-	-	-	-	-	-	-	-	-	AB	AB	B	A	A	AB	AB	AB	-	-	-	-	-	-	-	-	-	-	-	-	-	-
avgbs2_56182.1		1	110.2	-	-	-	-	-	-	-	-	-	-	-	-	-	AB	AB	B	-	B	AB	AB	AB	-	-	-	-	-	-	-	-	-	-	-	-	-	-
avgbs2_59815.1		1	110.2	-	-	-	-	-	-	-	-	C	-	-	-	-	BC	BC	C	C	C	C	BC	BC	-	-	-	-	-	-	-	-	-	-	-	-	-	-
avgbs_20309.1		1	110.4	-	-	-	-	-	-	-	-	-	-	-	-	-	AB	AB	A	A	AB	A	AB	AB	AB	B	A	-	-	-	-	-	-	-	-	-	-	-
avgbs_47275.1		1	110.5	-	-	-	-	-	-	-	-	-	-	-	-	-	B	-	-	-	-	-	-	-	-	-	-	-	-	-	-	-	-	-	-	-	-	-
avgbs_cluster_12580.1		1	110.5	-	-	-	-	-	-	-	-	-	-	-	-	-	AB	AB	A	B	A	B	AB	AB	B	B	B	-	-	-	-	-	-	-	-	-	-	-
avgbs_cluster_30760.1		1	110.6	-	-	-	-	-	-	-	-	-	-	-	-	-	ABC	ABC	B	A	B	AB	ABC	AB	B	B	B	-	-	-	-	-	-	-	-	-	-	-
avgbs_cluster_8930.1		1	110.6	-	-	-	-	-	-	-	-	-	-	-	-	-	AB	AB	B	A	AB	A	AB	AB	AB	B	A	-	-	-	-	-	-	-	-	-	-	-
avgbs_120259.1		1	110.7	-	-	-	-	-	-	-	-	-	-	-	-	-	A	AB	-	-	A	-	A	B	-	-	-	-	-	-	-	-	-	-	-	-	-	-
avgbs_cluster_11373.1		1	110.7	-	-	-	-	-	-	-	-	-	-	-	-	-	AB	AB	-	B	AB	B	AB	B	B	B	-	B	-	-	-	-	-	-	-	-	-	-
avgbs_112390.1		1	110.8	A	A	A	A	A	A	A	A	-	A	A	A	A	AB	AB	B	A	A	A	AB	A	A	A	A	A	-	-	-	-	-	-	-	-	-	-
avgbs_120279.1		1	110.8	-	-	-	-	-	-	-	-	-	-	-	-	-	AB	A	-	-	A	-	AB	A	-	-	-	-	-	-	-	-	-	-	-	-	-	-
avgbs_122505.1		1	110.8	-	-	-	-	-	-	-	-	-	-	-	-	-	AB	AB	B	A	B	AB	AB	AB	AB	AB	A	-	-	-	-	-	-	-	-	-	-	-
avgbs_46323.1		1	110.8	-	-	-	-	-	-	-	-	-	-	-	-	-	AB	AB	B	B	A	AB	AB	B	B	B	-	B	-	-	-	-	-	-	-	-	-	-
avgbs_59330.1		1	110.8	-	-	-	-	-	-	-	-	-	-	-	-	-	AB	AB	A	B	A	AB	AB	AB	AB	B	A	A	-	-	-	-	-	-	-	-	-	-
avgbs_cluster_11587.1		1	110.8	-	-	-	-	-	-	-	-	-	-	-	-	-	AB	AB	B	A	AB	B	AB	AB	B	B	B	-	-	-	-	-	-	-	-	-	-	-
avgbs_cluster_24837.1		1	110.8	-	-	-	-	-	-	-	-	-	-	-	-	-	AB	AB	B	B	B	B	AB	B	-	-	-	-	-	-	-	-	-	-	-	-	-	-
avgbs_cluster_36172.1		1	110.8	B	B	B	-	B	B	B	-	-	B	B	B	B	ABC	AB	-	-	-	B	ABC	B	-	-	-	-	-	-	-	-	-	-	-	-	-	-
avgbs_cluster_40964.1		1	110.8	-	-	-	-	-	-	-	-	-	-	-	-	-	AB	AB	A	-	A	A	AB	A	AB	AB	-	-	-	-	-	-	-	-	-	-	-	-
avgbs_cluster_41273.1		1	110.8	-	-	-	-	-	-	-	-	-	-	-	-	-	AB	A	A	A	A	A	AB	A	A	A	A	-	-	-	-	-	-	-	-	-	-	-
avgbs_cluster_5545.1		1	110.8	-	-	-	-	-	-	-	-	-	-	-	-	-	ABC	C	B	C	AC	C	ABC	AC	C	C	C	C	-	-	-	-	-	-	-	-	-	-
avgbs_cluster_596.1		1	110.8	-	-	-	-	-	-	-	-	-	-	-	-	-	C	-	-	-	-	-	-	-	-	-	-	-	-	-	-	-	-	-	-	-	-	-
avgbs_cluster_7158.1		1	110.8	-	-	-	-	-	-	-	-	-	-	-	-	-	AB	AB	B	B	B	B	AB	B	B	B	B	-	-	-	-	-	-	-	-	-	-	-
avgbs2_200252.1		1	110.8	-	-	-	-	-	-	-	-	-	-	-	-	-	AB	AB	A	-	A	A	AB	A	AB	AB	-	-	-	-	-	-	-	-	-	-	-	-
avgbs2_31855.1		1	110.8	-	-	-	-	-	-	-	-	-	-	-	-	-	ABC	C	B	C	AC	C	ABC	AC	C	C	C	C	-	-	-	-	-	-	-	-	-	-
avgbs2_39967.1		1	110.8	-	-	-	-	-	-	-	-	-	-	-	-	-	AB	AB	B	B	B	B	AB	B	B	B	B	-	-	-	-	-	-	-	-	-	-	-
avgbs_105476.1		1	111.7	-	-	-	-	-	-	-	-	-	-	-	-	-	A	A	-	A	A	A	A	A	A	A	A	A	-	-	-	-	-	-	-	-	-	-
avgbs_124681.1		1	111.7	-	-	-	-	-	-	-	-	-	-	-	-	-	AB	B	A	-	B	B	AB	B	B	B	B	B	-	-	-	-	-	-	-	-	-	-
avgbs_68395.1		1	111.7	-	-	-	-	-	-	-	-	-	-	-	-	-	AB	AB	A	A	AB	AB	AB	A	A	A	-	A	-	-	-	-	-	-	-	-	-	-
avgbs2_169399.1		1	111.7	-	-	-	-	-	-	-	-	-	-	-	-	-	A	A	-	A	A	A	A	A	A	A	A	A	-	-	-	-	-	-	-	-	-	-
avgbs_18591.1		1	111.8	B	B	B	B	B	B	B	B	B	B	B	B	B	AB	AB	A	A	AB	AB	AB	A	-	-	-	-	B	-	-	-	-	-	B	-	B	B
avgbs2_31781.1		1	111.9	A	B	A	-	A	A	A	A	-	B	B	B	B	AB	AB	B	A	A	AB	AB	AB	-	-	-	-	-	-	-	-	-	-	A	-	A	A
avgbs2_108613.1		1	112.2	-	-	-	-	-	-	-	-	B	B	B	B	B	B	AB	B	B	AB	B	B	B	B	B	B	B	B	-	-	-	-	-	B	B	B	B
avgbs_62978.1		1	112.3	-	-	-	-	-	-	-	-	-	-	-	-	-	AB	AB	B	A	B	AB	B	AB	-	-	-	-	-	-	-	-	-	-	-	-	-	-
avgbs_cluster_22868.1		1	112.4	-	-	-	-	-	-	-	-	-	-	-	-	-	A	A	-	-	A	A	A	A	A	A	-	-	-	-	-	-	-	-	-	-	-	-
avgbs2_30202.1		1	112.4	-	-	-	-	-	-	-	-	-	-	-	-	-	A	-	-	-	-	-	A	-	-	-	-	-	-	-	-	-	-	-	-	-	-	-
avgbs_245992.1		1	112.5	-	-	-	-	-	-	-	-	-	-	-	-	-	AB	B	-	B	B	B	AB	B	B	B	-	-	-	-	-	-	-	-	-	-	-	-
avgbs_443.1		1	112.6	-	-	-	-	-	-	-	-	-	-	-	-	-	B	B	-	B	B	B	B	B	B	B	-	B	-	-	-	-	-	-	-	-	-	-
avgbs2_47791.2		1	112.6	-	-	-	-	-	-	-	-	-	-	-	-	-	BC	BC	B	-	-	B	BC	BC	-	-	-	-	-	-	-	-	-	-	-	-	-	-
avgbs_37708.1		1	112.7	-	-	-	-	-	-	-	-	-	-	-	-	-	AB	A	A	-	A	A	AB	AB	-	-	-	-	-	-	-	-	-	-	-	-	-	-
avgbs_38163.1		1	112.7	A	A	A	A	A	A	A	A	-	A	A	A	A	AB	AB	A	A	B	AB	AB	A	-	-	-	-	-	-	-	-	-	-	-	-	-	-
avgbs_63869.1		1	112.7	-	-	-	-	-	-	-	-	-	-	-	-	-	AB	AB	B	-	-	A	AB	AB	-	-	-	-	-	-	-	-	-	-	-	-	-	-
avgbs_85912.1		1	112.7	A	-	A	A	A	A	A	A	A	A	A	-	A	AB	AB	A	B	B	AB	AB	AB	-	-	-	-	A	-	-	-	-	-	A	-	A	A
avgbs_cluster_15326.1		1	112.7	-	-	-	-	-	-	-	-	-	-	-	-	-	AB	AB	A	-	B	AB	AB	AB	-	-	-	-	-	-	-	-	-	-	-	-	-	-
avgbs_cluster_38223.1		1	112.7	-	-	-	-	-	-	-	-	-	-	-	-	-	AB	B	A	-	B	AB	AB	AB	-	-	-	-	-	-	-	-	-	-	-	-	-	-
avgbs2_58446.1		1	112.7	A	A	A	A	A	A	A	A	-	A	A	A	A	AB	AB	A	A	B	AB	AB	A	-	-	-	-	-	-	-	-	-	-	-	-	-	-
avgbs2_74178.2		1	112.7	-	-	-	-	-	-	-	-	-	-	-	-	-	AB	AB	A	-	B	AB	AB	AB	-	-	-	-	-	-	-	-	-	-	-	-	-	-
avgbs2_75045.1		1	112.7	A	A	A	A	A	A	A	A	-	A	-	A	-	AB	AB	A	A	A	A	AB	AB	A	A	-	-	-	-	-	-	-	-	-	-	-	-
avgbs_116014.1		1	112.8	-	-	-	-	-	-	-	-	-	-	-	-	-	AB	AB	B	-	A	AB	AB	B	B	B	-	-	-	-	-	-	-	-	-	-	-	-
avgbs_11171.1		1	112.9	-	-	-	-	-	-	-	-	-	-	-	-	-	AB	AB	A	B	A	AB	AB	AB	-	-	-	-	-	-	-	-	-	-	-	-	-	-
avgbs_5835.1		1	112.9	B	-	-	B	-	-	-	-	-	A	A	A	A	AB	AB	B	A	B	AB	AB	AB	-	-	-	-	-	-	-	-	-	-	-	-	-	-
avgbs_6949.1		1	112.9	AB	A	-	-	-	-	-	-	-	A	A	A	A	AB	AB	B	B	B	AB	AB	AB	-	-	-	-	A	-	-	-	-	-	-	-	-	-
avgbs_cluster_15426.1		1	112.9	-	-	-	-	-	-	-	-	-	-	-	-	-	AB	AB	B	B	B	B	AB	AB	-	-	-	-	-	-	-	-	-	-	-	-	-	-
avgbs_cluster_16462.1		1	112.9	A	A	A	-	A	A	A	A	-	A	A	A	A	AB	AB	B	B	B	AB	AB	AB	A	-	A	-	-	-	-	-	-	-	-	-	-	-
avgbs_cluster_19261.1		1	112.9	B	B	B	B	B	B	B	B	A	B	B	B	B	AB	AB	B	B	B	B	AB	AB	B	B	-	-	-	-	-	-	-	-	-	-	-	-
avgbs_cluster_33315.1		1	112.9	B	B	B	B	B	B	B	B	-	B	B	B	B	AB	AB	B	B	B	B	AB	AB	-	-	-	-	B	-	-	-	-	-	A	A	-	-
avgbs2_74545.1		1	112.9	-	-	-	-	-	-	-	-	-	-	-	-	-	AB	AB	B	B	B	B	AB	AB	-	-	-	-	-	-	-	-	-	-	-	-	-	-
avgbs2_79439.1		1	112.9	A	A	A	-	A	A	A	A	-	A	A	A	A	AB	AB	B	B	B	AB	AB	AB	A	-	A	-	-	-	-	-	-	-	-	-	-	-
avgbs2_91627.1		1	112.9	B	B	B	B	B	B	B	B	A	B	B	B	B	AB	AB	B	B	B	B	AB	AB	B	B	-	-	-	-	-	-	-	-	-	-	-	-
avgbs_107680.1		1	113	A	-	-	-	-	-	A	A	-	-	-	-	-	B	-	-	-	-	-	B	-	-	-	-	-	-	-	-	-	-	-	-	-	-	-
avgbs_12127.1		1	113	-	-	-	-	-	-	-	-	B	-	-	-	-	AB	AB	A	B	A	AB	AB	AB	-	-	-	-	A	-	-	-	-	-	B	-	-	B
avgbs_43367.1		1	113	-	-	-	-	-	-	-	-	-	-	-	-	-	AB	AB	AB	A	A	A	AB	AB	-	-	-	-	-	-	-	-	-	-	-	-	-	-
avgbs_45791.1		1	113	-	-	-	-	-	-	-	-	-	-	-	-	-	AB	A	A	-	A	A	AB	AB	-	-	-	-	-	-	-	-	-	-	-	-	-	-
avgbs_74978.1		1	113	-	-	-	-	-	-	-	-	-	-	-	-	-	AB	AB	B	A	B	AB	AB	AB	-	-	-	-	-	-	-	-	-	-	-	-	-	-
avgbs_90907.1		1	113	-	-	-	-	-	-	-	-	-	-	-	-	-	AB	AB	B	A	B	A	AB	AB	-	-	-	-	-	-	-	-	-	-	-	-	-	-
avgbs_cluster_31354.1		1	113	-	-	-	-	-	-	-	-	B	-	-	-	-	AB	AB	A	B	AB	B	AB	AB	B	B	B	-	-	-	-	-	-	-	-	-	-	-
avgbs_cluster_4735.1		1	113	-	-	-	-	-	-	-	-	-	-	-	-	-	AB	AB	A	-	A	B	AB	AB	-	-	-	-	-	-	-	-	-	-	-	-	-	-
avgbs_cluster_48940.1		1	113	B	B	B	B	B	B	B	B	-	B	B	B	B	AB	AB	B	B	B	B	AB	AB	B	B	-	-	-	-	-	-	-	-	-	-	-	-
avgbs_cluster_54203.1		1	113	-	-	-	-	-	-	-	-	-	-	-	-	-	AB	AB	A	A	A	A	AB	AB	A	A	-	-	-	-	-	-	-	-	-	-	-	-
avgbs2_145016.1		1	113	B	B	B	B	B	B	B	B	-	B	B	B	B	AB	AB	B	B	B	B	AB	AB	B	B	-	-	-	-	-	-	-	-	-	-	-	-
avgbs2_172396.1		1	113	A	-	-	-	-	-	A	A	-	-	-	-	-	B	-	-	-	-	-	B	-	-	-	-	-	-	-	-	-	-	-	-	-	-	-
avgbs2_27299.1		1	113	-	-	-	-	-	-	-	-	-	-	-	-	-	AB	AB	A	-	A	B	AB	AB	-	-	-	-	-	-	-	-	-	-	-	-	-	-
avgbs2_57242.1		1	113	-	-	-	-	-	-	-	-	-	-	-	-	-	AB	AB	A	B	A	AB	AB	AB	-	-	-	-	-	-	-	-	-	-	-	-	-	-
avgbs2_96638.1		1	113	-	-	-	-	-	-	-	-	-	-	-	-	-	AB	AB	A	A	A	A	AB	AB	A	A	-	-	-	-	-	-	-	-	-	-	-	-
avgbs_68916.1		1	113.1	-	-	-	-	-	-	-	-	-	-	-	-	-	AB	AB	A	A	A	A	AB	AB	-	-	-	-	-	-	-	-	-	-	-	-	-	-
avgbs_412577.1		1	113.2	-	-	-	-	-	-	-	-	-	-	-	-	-	A	-	-	-	-	-	A	A	-	-	-	-	-	-	-	-	-	-	-	-	-	-
avgbs_cluster_18506.1		1	113.2	-	-	-	-	-	-	-	-	-	-	-	-	-	AB	B	B	-	B	B	AB	AB	-	-	-	-	-	-	-	-	-	-	-	-	-	-
avgbs_cluster_20264.1		1	113.2	-	-	-	-	-	-	-	-	-	-	-	-	-	A	-	-	-	-	-	A	-	-	-	-	-	-	-	-	-	-	-	-	-	-	-
avgbs_cluster_8644.1		1	113.2	-	-	-	-	-	-	-	-	A	-	-	-	-	AB	AB	B	A	B	AB	AB	AB	-	-	-	-	-	-	-	-	-	-	-	-	-	-
avgbs2_126073.1		1	113.2	A	A	A	A	A	A	A	A	-	A	A	A	A	AB	AB	A	A	A	A	AB	AB	-	-	-	-	-	-	-	-	-	-	B	-	B	B
avgbs2_188883.1		1	113.2	-	-	-	-	-	-	-	-	-	-	-	-	-	A	-	-	-	-	-	A	A	-	-	-	-	-	-	-	-	-	-	-	-	-	-
avgbs2_96276.1		1	113.2	-	-	-	-	-	-	-	-	-	-	-	-	-	A	-	-	-	-	-	A	-	-	-	-	-	-	-	-	-	-	-	-	-	-	-
avgbs_101057.1		1	113.3	-	-	-	-	-	-	-	-	A	-	-	-	-	AB	AB	AB	A	A	A	AB	A	-	-	-	-	-	-	-	-	-	-	-	-	-	-
avgbs2_162281.1		1	113.3	-	-	-	-	-	-	-	-	A	-	-	-	-	AB	AB	AB	A	A	A	AB	A	-	-	-	-	-	-	-	-	-	-	-	-	-	-
avgbs2_19305.1		1	113.3	-	-	-	-	-	-	-	-	-	-	-	-	-	AB	AB	-	-	-	-	AB	A	-	-	-	-	-	-	-	-	-	-	-	-	-	-
avgbs_310871.1		1	113.4	A	-	-	-	-	-	-	-	-	-	-	-	-	A	A	A	A	A	A	A	A	-	-	-	-	-	-	-	-	-	-	-	-	-	-
avgbs_cluster_48471.1		1	113.4	A	-	-	-	-	-	-	-	-	-	-	-	-	AB	AB	B	B	A	AB	AB	AB	-	-	-	-	-	-	-	-	-	-	-	-	-	-
avgbs2_132087.1		1	113.4	A	-	-	-	-	-	-	-	-	-	-	-	-	AB	AB	B	B	A	AB	AB	AB	-	-	-	-	-	-	-	-	-	-	-	-	-	-
avgbs_12146.1		1	113.5	-	-	-	-	-	-	-	-	B	-	-	-	-	AB	AB	AB	-	AB	AB	AB	AB	-	-	-	-	B	-	-	-	-	-	-	-	-	-
avgbs_424859.1		1	113.5	A	-	-	-	-	-	-	-	-	-	-	-	-	AB	A	-	-	A	-	AB	A	-	-	-	-	-	-	-	-	-	-	-	-	-	-
avgbs_46331.1		1	113.5	-	-	-	-	-	-	-	-	-	-	-	-	-	AB	AB	A	B	AB	B	AB	AB	-	-	-	-	-	-	-	-	-	-	B	-	B	-
avgbs_63404.1		1	113.5	-	-	-	-	-	-	-	-	B	-	-	-	-	AB	B	B	B	AB	AB	AB	B	-	-	-	-	-	-	-	-	-	-	-	-	-	-
avgbs_8038.1		1	113.5	-	-	-	-	-	-	-	-	-	-	-	-	-	AB	AB	A	B	A	AB	AB	AB	-	-	-	-	-	-	-	-	-	-	-	-	-	-
avgbs_cluster_25813.1		1	113.5	A	A	A	-	A	A	A	A	-	A	A	A	-	AB	AB	A	-	A	AB	AB	AB	-	-	-	-	-	-	-	-	-	-	-	-	-	-
avgbs_cluster_36296.1		1	113.5	-	-	-	-	-	-	-	-	-	-	-	-	-	AB	AB	A	-	A	A	AB	AB	-	-	-	-	-	-	-	-	-	-	-	-	-	-
avgbs_cluster_36399.1		1	113.5	A	A	A	A	A	A	A	A	A	A	A	A	A	AB	AB	B	-	B	AB	AB	AB	-	-	-	-	A	-	-	-	-	-	A	A	A	A
avgbs_cluster_66595.1		1	113.5	B	B	B	B	B	B	B	B	-	B	B	B	B	B	B	B	B	B	B	B	B	-	-	-	-	-	-	-	-	-	-	-	-	-	-
avgbs_cluster_67319.1		1	113.5	B	B	B	B	B	B	B	B	-	B	B	B	B	B	B	B	B	B	AB	B	AB	-	-	-	-	B	-	-	-	-	-	-	-	-	-
avgbs2_177958.1		1	113.5	-	-	-	-	-	-	-	-	-	-	-	-	-	AB	AB	A	-	A	A	AB	AB	-	-	-	-	-	-	-	-	-	-	-	-	-	-
avgbs2_31315.1		1	113.5	-	-	-	-	-	-	-	-	-	-	-	-	-	AB	AB	A	B	A	AB	AB	AB	-	-	-	-	-	-	-	-	-	-	-	-	-	-
avgbs_110760.1		1	113.6	A	A	A	A	A	A	A	A	A	A	A	-	A	AB	AB	B	A	AB	A	AB	AB	-	-	-	-	-	-	-	-	-	-	-	-	-	-
avgbs_115244.1		1	113.6	-	-	-	-	-	-	-	-	A	-	-	-	-	AB	AB	A	B	A	AB	AB	AB	-	-	-	-	-	-	-	-	-	-	-	-	-	-
avgbs_23128.1		1	113.6	A	A	-	A	-	-	-	A	B	-	-	-	-	AB	AB	B	A	B	AB	AB	AB	-	-	-	-	B	-	-	-	-	-	B	-	B	B
avgbs_313320.1		1	113.6	-	-	-	-	-	-	-	-	-	-	-	-	-	AB	AB	A	A	A	A	AB	AB	-	-	-	-	-	-	-	-	-	-	-	-	-	-
avgbs_314553.1		1	113.6	-	-	-	-	-	-	-	-	-	-	-	-	-	AB	AB	A	B	A	AB	AB	AB	-	-	-	-	-	-	-	-	-	-	-	-	-	-
avgbs_38964.1		1	113.6	-	-	-	-	-	-	-	-	-	-	-	-	-	AB	AB	B	B	B	B	AB	AB	-	-	-	-	-	-	-	-	-	-	-	-	-	-
avgbs_48023.1		1	113.6	-	-	-	-	-	-	-	-	B	-	-	-	-	AB	AB	B	A	B	AB	B	AB	B	-	B	B	-	-	-	-	-	-	-	-	-	-
avgbs_cluster_1006.1		1	113.6	-	-	-	-	-	-	-	-	-	-	-	-	-	AB	AB	A	B	A	AB	A	AB	-	-	-	-	-	-	-	-	-	-	-	-	-	-
avgbs_cluster_1310.1		1	113.6	A	-	A	-	A	-	A	A	A	A	A	A	A	ABC	BC	C	B	-	B	ABC	ABC	-	-	-	-	-	-	-	-	-	-	-	-	-	-
avgbs_cluster_23568.1		1	113.6	-	-	-	-	-	-	-	-	-	-	-	-	-	A	-	-	-	-	-	A	-	-	-	-	-	-	-	-	-	-	-	-	-	-	-
avgbs_cluster_32319.1		1	113.6	-	-	-	-	-	-	-	-	C	-	-	-	-	ABC	ABC	C	C	BC	BC	ABC	AC	-	-	-	-	-	-	-	-	-	-	C	C	C	C
avgbs_cluster_32988.1		1	113.6	-	-	-	-	-	-	-	-	-	-	-	-	-	AB	AB	B	B	AB	AB	AB	AB	-	-	-	-	-	-	-	-	-	-	-	-	-	-
avgbs_cluster_3360.1		1	113.6	A	-	A	-	A	A	A	A	-	A	A	A	A	AB	AB	B	A	B	AB	AB	AB	-	-	-	-	B	-	-	-	-	-	B	-	B	B
avgbs_cluster_34889.1		1	113.6	B	B	B	-	B	B	B	B	B	-	-	-	-	AB	AB	B	A	B	AB	AB	AB	-	-	-	-	-	-	-	-	-	-	-	-	-	-
avgbs_cluster_50177.1		1	113.6	-	-	-	-	-	-	-	-	B	B	B	B	B	AB	AB	-	B	A	B	AB	B	-	-	-	-	B	-	-	-	-	-	B	-	B	B
avgbs_cluster_67301.1		1	113.6	A	-	-	A	-	-	-	-	-	-	-	-	-	A	A	A	A	A	A	A	A	-	-	-	-	-	-	-	-	-	-	-	-	-	-
avgbs_cluster_67307.1		1	113.6	B	-	-	-	-	-	B	-	AB	-	-	-	-	B	B	B	B	B	B	B	B	-	-	-	-	-	-	-	-	-	-	A	-	A	-
avgbs_cluster_8548.2		1	113.6	-	-	-	-	-	-	-	-	-	-	-	-	-	AB	AB	B	A	B	AB	AB	AB	-	-	-	-	-	-	-	-	-	-	-	-	-	-
avgbs_cluster_9762.1		1	113.6	B	B	-	-	-	-	-	-	-	B	-	B	-	AB	AB	A	A	A	AB	AB	AB	-	-	-	-	-	-	-	-	-	-	-	-	-	-
avgbs2_142214.1		1	113.6	-	-	-	-	-	-	-	-	A	A	-	A	-	AB	B	B	B	B	A	B	AB	A	-	A	-	-	-	-	-	-	-	-	-	-	-
avgbs2_161449.1		1	113.6	-	-	-	-	-	-	-	-	-	-	-	-	-	AB	AB	B	B	AB	AB	AB	AB	-	-	-	-	-	-	-	-	-	-	-	-	-	-
avgbs2_169734.1		1	113.6	-	-	-	-	-	-	-	-	-	-	-	-	-	ABC	ABC	AC	A	C	ABC	ABC	ABC	-	-	-	-	-	-	-	-	-	-	-	-	-	-
avgbs2_177183.1		1	113.6	A	A	A	A	A	A	A	A	A	A	A	-	A	AB	AB	B	A	AB	A	AB	AB	-	-	-	-	-	-	-	-	-	-	-	-	-	-
avgbs2_17727.1		1	113.6	A	-	A	-	A	A	A	A	-	A	A	A	A	AB	AB	B	A	B	AB	AB	AB	-	-	-	-	B	-	-	-	-	-	B	-	B	B
avgbs2_18078.1		1	113.6	-	-	-	B	-	-	-	-	B	-	-	-	-	AB	AB	A	B	B	B	AB	AB	-	-	-	-	-	-	-	-	-	-	-	-	-	-
avgbs2_42056.1		1	113.6	A	A	-	A	-	-	-	A	B	-	-	-	-	AB	AB	B	A	B	AB	AB	AB	-	-	-	-	B	-	-	-	-	-	B	-	B	B
avgbs2_45746.1		1	113.6	-	-	-	-	-	-	-	-	-	-	-	-	-	AB	AB	B	A	B	AB	AB	AB	-	-	-	-	-	-	-	-	-	-	-	-	-	-
avgbs2_51141.1		1	113.6	B	B	-	-	-	-	-	-	-	B	-	B	-	AB	AB	A	A	A	AB	AB	AB	-	-	-	-	-	-	-	-	-	-	-	-	-	-
avgbs2_5861.1		1	113.6	A	-	A	-	A	-	A	A	A	A	A	A	A	ABC	BC	C	B	-	B	ABC	ABC	-	-	-	-	-	-	-	-	-	-	-	-	-	-
avgbs2_89972.1		1	113.6	A	-	-	-	-	-	A	-	-	-	-	-	-	AB	AB	A	A	A	AB	AB	AB	-	-	-	-	-	-	-	-	-	-	-	-	-	-
avgbs_313844.1		1	113.7	-	-	-	-	-	-	-	-	-	-	-	-	-	A	-	-	-	-	-	A	-	-	-	-	-	-	-	-	-	-	-	-	-	-	-
avgbs_424661.1		1	113.7	-	-	-	-	-	-	-	-	-	-	-	-	-	A	-	-	-	-	-	-	-	-	-	-	-	-	-	-	-	-	-	-	-	-	-
avgbs_91938.1		1	113.7	-	-	-	-	-	-	-	-	B	-	-	-	-	AB	B	B	B	B	AB	AB	B	-	-	-	-	-	-	-	-	-	-	-	-	-	-
avgbs_cluster_21993.1		1	113.7	A	A	-	-	-	-	-	-	-	A	-	A	-	AB	AB	B	B	B	AB	AB	AB	-	-	-	-	-	-	-	-	-	-	B	-	-	B
avgbs_cluster_63440.1		1	113.7	A	A	A	A	A	A	A	A	-	A	-	A	-	A	A	AB	A	A	AB	A	A	-	-	-	-	-	-	-	-	-	-	-	-	-	-
avgbs_cluster_9517.1		1	113.7	-	-	-	-	-	-	-	-	-	-	-	-	-	AB	A	A	A	A	A	AB	A	-	-	-	-	-	-	-	-	-	-	-	-	-	-
avgbs2_61922.1		1	113.7	B	-	-	-	-	-	-	-	B	B	B	B	B	AB	B	B	B	B	AB	AB	B	-	-	-	-	-	-	-	-	-	-	B	-	B	B
avgbs2_67537.1		1	113.7	A	A	A	A	A	A	A	A	-	A	-	A	-	A	A	AB	A	A	AB	A	A	-	-	-	-	-	-	-	-	-	-	-	-	-	-
avgbs_227223.1		1	113.8	-	-	-	-	-	-	-	-	A	-	-	-	-	AB	AB	A	-	A	A	AB	AB	-	-	-	-	A	-	-	-	-	-	-	-	-	-
avgbs_424461.1		1	113.8	-	-	-	-	-	-	-	-	-	-	-	-	-	A	A	A	A	-	A	A	A	-	-	-	-	A	-	-	-	-	-	-	-	-	-
avgbs_cluster_31820.1		1	113.8	-	-	-	-	-	-	-	-	-	-	-	-	-	AB	AB	B	B	B	AB	B	AB	-	-	-	-	-	-	-	-	-	-	-	-	-	-
avgbs_cluster_40351.1		1	113.8	-	-	-	-	-	-	-	-	-	-	-	-	-	C	C	-	-	C	-	C	C	-	-	-	-	-	-	-	-	-	-	-	-	-	-
avgbs_cluster_72399.1		1	113.8	B	-	B	-	B	B	B	B	-	-	-	-	-	AB	AB	B	B	B	B	AB	AB	-	-	-	-	-	-	-	-	-	-	-	-	-	-
avgbs2_103008.2		1	113.8	-	-	-	-	-	-	-	-	A	-	-	-	-	AB	AB	A	-	A	A	AB	AB	-	-	-	-	A	-	-	-	-	-	-	-	-	-
avgbs2_124411.1		1	113.8	-	-	-	-	-	-	-	-	-	-	-	-	-	AB	AB	B	B	B	AB	AB	AB	-	-	-	-	-	-	-	-	-	-	-	-	-	-
avgbs2_149118.1		1	113.8	-	-	-	-	-	-	-	-	B	-	-	-	-	AB	B	AB	A	-	A	AB	AB	B	B	B	B	B	-	-	-	-	-	-	-	-	-
avgbs2_156600.1		1	113.8	-	-	-	-	-	-	-	-	B	-	-	-	-	AB	AB	A	B	A	A	AB	AB	-	-	-	-	-	-	-	-	-	-	-	-	-	-
avgbs2_158635.1		1	113.8	A	-	A	-	A	A	A	A	-	A	-	A	-	AB	AB	B	B	B	AB	AB	AB	-	-	-	-	B	-	-	-	-	-	B	-	B	B
avgbs2_191320.1		1	113.8	-	-	-	-	-	-	-	-	-	-	-	-	-	AB	A	A	B	A	AB	A	AB	-	-	-	-	-	-	-	-	-	-	-	-	-	-
avgbs2_197718.1		1	113.8	-	-	-	-	-	-	-	-	-	-	-	-	-	C	C	-	-	C	-	C	C	-	-	-	-	-	-	-	-	-	-	-	-	-	-
avgbs2_7201.1		1	113.8	B	-	B	-	B	B	B	B	B	B	B	B	B	AB	AB	A	B	A	AB	AB	AB	-	-	-	-	-	-	-	-	-	-	B	-	-	B
avgbs_31024.1		1	113.9	-	-	-	-	-	-	-	-	-	-	-	-	-	AB	AB	B	B	B	B	AB	B	-	-	-	-	-	-	-	-	-	-	-	-	-	-
avgbs2_88755.1		1	113.9	-	-	-	-	-	-	-	-	-	-	-	-	-	AB	AB	B	B	B	AB	B	AB	-	-	-	-	-	-	-	-	-	-	-	-	-	-
avgbs_125823.1		1	114.4	-	-	-	-	-	-	-	-	-	-	-	-	-	AB	AB	A	-	AB	AB	AB	AB	B	B	B	B	-	-	-	-	-	-	-	-	-	-
avgbs_20873.1		1	114.4	-	-	-	-	-	-	-	-	-	-	-	-	-	B	B	A	-	-	-	B	-	-	-	-	-	-	-	-	-	-	-	-	-	-	-
avgbs_9374.1		1	114.4	-	-	-	-	-	-	-	-	-	-	-	-	-	AB	AB	A	B	AB	AB	AB	AB	AB	AB	B	B	-	-	-	-	-	-	-	-	-	-
avgbs_cluster_22991.1		1	114.4	-	-	-	-	-	-	-	-	-	-	-	-	-	AB	AB	B	A	AB	A	AB	A	A	A	A	A	-	-	-	-	-	-	-	-	-	-
avgbs_cluster_34377.1		1	114.4	-	-	-	-	-	-	-	-	-	-	-	-	-	AB	AB	A	B	AB	AB	AB	AB	AB	AB	B	B	-	-	-	-	-	-	-	-	-	-
avgbs_cluster_34835.1		1	114.4	-	-	-	-	-	-	-	-	-	-	-	-	-	AB	AB	AB	B	AB	AB	AB	AB	AB	AB	AB	A	A	-	-	-	-	-	-	-	-	-
avgbs_cluster_38433.1		1	114.4	-	-	-	-	-	-	-	-	-	-	-	-	-	AB	AB	B	B	B	AB	AB	B	B	B	B	B	-	-	-	-	-	-	-	-	-	-
avgbs_cluster_39646.1		1	114.4	-	-	-	-	-	-	-	-	-	-	-	-	-	AB	AB	AB	A	AB	AB	AB	AB	B	B	B	B	-	-	-	-	-	-	-	-	-	-
avgbs_cluster_45709.1		1	114.4	-	-	-	-	-	-	-	-	-	-	-	-	-	AB	A	A	A	A	A	AB	A	-	-	-	-	-	-	-	-	-	-	-	-	-	-
avgbs_cluster_6513.1		1	114.4	-	-	-	-	-	-	-	-	-	-	-	-	-	AB	AB	AB	B	AB	B	AB	B	B	B	B	B	-	-	-	-	-	-	-	-	-	-
avgbs2_107539.1		1	114.4	-	-	-	-	-	-	-	-	-	-	-	-	-	AB	AB	B	A	AB	A	AB	A	A	A	A	A	-	-	-	-	-	-	-	-	-	-
avgbs2_16567.1		1	114.4	-	-	-	-	-	-	-	-	-	-	-	-	-	AB	AB	A	B	AB	AB	AB	AB	AB	AB	B	B	-	-	-	-	-	-	-	-	-	-
avgbs2_170894.2		1	114.4	-	-	-	-	-	-	-	-	-	-	-	-	-	AB	AB	AB	B	AB	AB	AB	AB	AB	AB	AB	A	A	-	-	-	-	-	-	-	-	-
avgbs2_194483.1		1	114.4	-	-	-	-	-	-	-	-	-	-	-	-	-	AB	AB	AB	A	AB	AB	AB	AB	B	B	B	B	-	-	-	-	-	-	-	-	-	-
avgbs2_34426.1		1	114.4	-	-	-	-	-	-	-	-	-	-	-	-	-	ABC	ABC	C	B	AC	B	ABC	AB	B	B	-	B	-	-	-	-	-	-	-	-	-	-
avgbs2_36497.1		1	114.4	-	-	-	-	-	-	-	-	-	-	-	-	-	AB	AB	AB	B	AB	B	AB	B	B	B	B	B	-	-	-	-	-	-	-	-	-	-
avgbs2_38889.2		1	114.4	-	-	-	-	-	-	-	-	-	-	-	-	-	B	B	A	-	-	-	B	-	-	-	-	-	-	-	-	-	-	-	-	-	-	-
avgbs_115256.1		1	114.5	-	-	-	-	-	-	-	-	-	A	A	A	A	AB	AB	B	B	A	B	AB	B	-	-	-	-	-	-	-	-	-	-	A	A	-	A
avgbs_428281.1		1	114.6	-	-	-	-	-	-	-	-	-	-	-	-	-	A	A	A	-	A	A	A	A	-	-	-	-	-	-	-	-	-	-	-	-	-	-
avgbs2_75007.2		1	115.1	-	-	-	-	-	-	-	-	-	-	-	-	-	AB	AB	A	B	B	B	AB	AB	B	B	B	-	-	-	-	-	-	-	-	-	-	-
avgbs_cluster_25583.1		1	115.2	-	-	-	-	-	-	-	-	-	-	-	-	-	A	A	A	A	A	A	A	A	-	-	-	-	-	-	-	-	-	-	-	-	-	-
avgbs_100361.1		1	117.4	-	-	-	-	-	-	-	-	-	-	-	-	-	AB	AB	B	-	A	AB	AB	AB	-	-	-	-	-	-	-	-	-	-	-	-	-	-
avgbs_103601.1		1	117.4	-	-	-	-	-	-	-	-	-	-	-	-	-	B	B	B	B	B	B	B	B	-	-	-	-	-	-	-	-	-	-	-	-	-	-
avgbs_111031.1		1	117.4	-	-	-	-	-	-	-	-	-	-	-	-	-	AB	-	-	A	B	A	AB	AB	-	-	-	-	-	-	-	-	-	-	-	-	-	-
avgbs_113314.1		1	117.4	A	A	A	A	A	A	A	A	A	A	A	A	A	AB	AB	B	A	B	AB	AB	AB	-	-	-	-	-	-	-	-	-	-	-	-	-	-
avgbs_113337.1		1	117.4	A	-	-	A	-	-	-	-	-	A	A	-	A	A	A	A	-	A	A	A	A	-	-	-	-	-	-	-	-	-	-	-	-	-	-
avgbs_113363.1		1	117.4	-	-	-	-	-	-	-	-	A	A	A	A	A	AB	AB	A	B	A	AB	AB	AB	-	-	-	-	-	-	-	-	-	-	-	-	-	-
avgbs_113619.1		1	117.4	B	-	B	B	-	-	B	-	-	-	-	-	-	-	-	-	-	-	-	-	-	-	-	-	-	-	-	-	-	-	-	-	-	-	-
avgbs_114040.1		1	117.4	B	-	-	-	-	-	B	-	-	-	-	-	-	AB	B	B	-	B	AB	AB	B	-	-	-	-	-	-	-	-	-	-	-	-	-	-
avgbs_119932.1		1	117.4	-	-	-	-	-	-	-	-	-	-	-	-	-	AB	A	A	B	A	AB	AB	AB	-	-	-	-	-	-	-	-	-	-	-	-	-	-
avgbs_120263.1		1	117.4	-	-	-	-	-	-	-	-	-	-	-	-	-	B	-	-	-	-	-	B	-	-	-	-	-	-	-	-	-	-	-	-	-	-	-
avgbs_122203.1		1	117.4	-	-	-	-	-	-	-	-	-	-	-	-	-	AB	B	B	-	B	B	AB	B	-	-	-	-	-	-	-	-	-	-	-	-	-	-
avgbs_122344.1		1	117.4	-	-	-	-	-	-	-	-	-	-	-	-	-	AB	AB	-	-	A	A	AB	AB	-	-	-	-	-	-	-	-	-	-	-	-	-	-
avgbs_122845.1		1	117.4	-	-	-	-	-	-	-	-	B	-	-	-	-	B	B	B	B	B	B	B	B	-	-	-	-	B	-	-	-	-	-	-	-	-	-
avgbs_1233.1		1	117.4	A	A	A	-	A	A	A	A	-	A	A	A	A	AB	AB	A	B	AB	AB	AB	AB	-	-	-	-	-	-	-	-	-	-	A	-	A	A
avgbs_124274.1		1	117.4	-	-	-	-	-	-	-	-	-	-	-	-	-	AB	AB	AB	B	AB	AB	AB	AB	-	-	-	-	-	-	-	-	-	-	-	-	-	-
avgbs_1397.1		1	117.4	-	-	-	-	-	-	-	-	-	-	-	-	-	AB	AB	A	-	B	A	AB	A	-	-	-	-	-	-	-	-	-	-	B	-	-	B
avgbs_200815.1		1	117.4	-	-	-	-	-	-	-	-	-	-	-	-	-	AB	A	A	-	A	A	AB	A	-	-	-	-	-	-	-	-	-	-	-	-	-	-
avgbs_2023.1		1	117.4	B	B	B	B	B	B	B	B	B	B	B	B	B	AB	B	A	B	B	AB	B	AB	-	-	-	-	B	-	-	-	-	-	B	-	B	B
avgbs_203553.1		1	117.4	B	-	-	-	B	B	B	-	-	-	-	-	-	B	-	-	-	-	-	B	-	-	-	-	-	-	-	-	-	-	-	-	-	-	-
avgbs_203980.1		1	117.4	-	-	-	-	-	-	-	-	-	-	-	-	-	AB	A	AB	B	AB	B	AB	B	-	-	-	-	-	-	-	-	-	-	-	-	-	-
avgbs_205882.1		1	117.4	-	-	-	-	-	-	-	-	-	-	-	-	-	AB	A	B	A	A	A	AB	A	-	-	-	-	-	-	-	-	-	-	-	-	-	-
avgbs_2095.1		1	117.4	-	-	-	-	-	-	-	-	-	-	-	-	-	AB	AB	B	A	A	A	AB	A	-	-	-	-	-	-	-	-	-	-	-	-	-	-
avgbs_215561.1		1	117.4	A	A	-	A	-	-	-	A	-	A	A	A	A	AB	A	A	A	A	A	AB	A	A	A	A	-	-	-	-	-	-	-	A	-	A	A
avgbs_220708.1		1	117.4	-	-	-	-	-	-	-	-	-	-	-	-	-	AB	AB	A	A	AB	A	AB	AB	-	-	-	-	-	-	-	-	-	-	A	A	-	-
avgbs_34071.1		1	117.4	-	-	-	-	-	-	-	-	-	-	-	-	-	AB	B	AB	-	B	B	AB	AB	-	-	-	-	B	-	-	-	-	-	-	-	-	-
avgbs_34400.1		1	117.4	-	-	-	-	-	-	-	-	-	-	-	-	-	AB	A	A	A	A	A	AB	A	-	-	-	-	-	-	-	-	-	-	-	-	-	-
avgbs_35281.1		1	117.4	A	-	-	A	-	-	-	-	-	A	A	A	A	AB	B	B	A	B	AB	AB	AB	-	-	-	-	A	-	-	-	-	-	A	-	A	A
avgbs_39442.1		1	117.4	-	-	-	A	-	-	-	-	-	-	-	-	-	B	B	-	B	B	B	B	B	-	-	-	-	-	-	-	-	-	-	-	-	-	-
avgbs_40665.1		1	117.4	-	-	-	-	-	-	-	-	-	-	-	-	-	AB	AB	-	B	AB	AB	AB	AB	B	B	-	-	-	-	-	-	-	-	-	-	-	-
avgbs_40741.1		1	117.4	-	-	-	-	-	-	-	-	B	-	-	-	-	B	B	B	B	-	B	B	B	-	-	-	-	-	-	-	-	-	-	-	-	-	-
avgbs_414137.1		1	117.4	-	-	-	-	-	-	-	-	-	-	-	-	-	AB	A	A	A	A	A	AB	A	-	-	-	-	-	-	-	-	-	-	-	-	-	-
avgbs_44805.1		1	117.4	-	-	-	-	-	-	-	-	-	-	-	-	-	AB	B	B	B	B	B	AB	B	B	B	-	-	-	-	-	-	-	-	-	-	-	-
avgbs_46949.1		1	117.4	-	-	-	-	-	-	-	-	-	-	-	-	-	AB	A	A	-	A	A	AB	A	-	-	-	-	-	-	-	-	-	-	-	-	-	-
avgbs_48075.1		1	117.4	-	-	-	-	-	-	-	-	-	-	-	-	-	AB	AB	B	B	AB	AB	AB	AB	-	-	-	-	-	-	-	-	-	-	-	-	-	-
avgbs_48366.1		1	117.4	-	-	-	-	-	-	-	-	-	-	-	-	-	B	B	B	B	B	B	B	B	-	-	-	-	-	-	-	-	-	-	-	-	-	-
avgbs_53044.1		1	117.4	B	B	B	B	B	B	B	B	-	-	-	-	-	AB	AB	AB	A	AB	AB	AB	AB	B	-	-	B	B	-	-	-	-	-	B	-	B	B
avgbs_70334.1		1	117.4	-	-	-	-	-	-	-	-	B	-	-	-	-	AB	AB	B	B	B	B	AB	AB	-	-	-	-	-	-	-	-	-	-	-	-	-	-
avgbs_73887.1		1	117.4	-	-	-	-	-	-	-	-	-	-	-	-	-	AB	B	B	A	B	AB	AB	AB	-	-	-	-	-	-	-	-	-	-	-	-	-	-
avgbs_8098.1		1	117.4	-	-	-	-	-	-	-	-	-	-	-	-	-	AB	B	-	B	-	-	AB	B	-	-	-	-	-	-	-	-	-	-	-	-	-	-
avgbs_86872.1		1	117.4	-	-	-	-	-	-	-	-	-	-	-	-	-	AB	AB	A	-	AB	AB	AB	AB	-	-	-	-	-	-	-	-	-	-	-	-	-	-
avgbs_89724.1		1	117.4	A	A	-	A	-	-	-	-	-	A	-	A	-	AB	AB	B	-	AB	A	AB	AB	-	-	-	-	A	-	-	-	-	-	-	-	-	-
avgbs_93143.1		1	117.4	-	-	-	-	-	-	-	-	-	-	-	-	-	B	B	B	B	B	B	B	B	-	-	-	-	-	-	-	-	-	-	-	-	-	-
avgbs_99270.1		1	117.4	-	-	-	-	-	-	-	-	-	-	-	-	-	B	-	-	-	-	-	B	-	-	-	-	-	-	-	-	-	-	-	-	-	-	-
avgbs_cluster_10020.1		1	117.4	-	-	-	-	-	-	-	-	C	-	-	-	-	AC	C	C	C	C	C	ABC	C	-	-	-	-	-	-	-	-	-	-	C	C	C	-
avgbs_cluster_14222.1		1	117.4	-	-	-	-	-	-	-	-	-	-	-	-	-	AB	A	A	B	AB	AB	AB	AB	-	-	-	-	B	-	-	-	-	-	B	-	B	B
avgbs_cluster_16100.1		1	117.4	-	-	-	-	-	-	-	-	-	-	-	-	-	ABC	AB	C	-	B	ABC	ABC	B	-	-	-	-	-	-	-	-	-	-	-	-	-	-
avgbs_cluster_16213.1		1	117.4	-	-	-	-	-	-	-	-	-	-	-	-	-	AB	AB	AB	A	B	B	AB	AB	-	-	-	-	-	-	-	-	-	-	-	-	-	-
avgbs_cluster_16827.1		1	117.4	-	-	-	-	-	-	-	-	-	-	-	-	-	ABC	B	B	-	B	AB	BC	AB	-	-	-	-	-	-	-	-	-	-	-	-	-	-
avgbs_cluster_18703.1		1	117.4	-	-	-	-	-	-	-	-	-	-	-	-	-	B	B	B	-	B	B	B	B	-	-	-	-	-	-	-	-	-	-	B	B	-	-
avgbs_cluster_22432.1		1	117.4	B	B	B	B	B	B	B	B	-	B	B	B	B	AB	A	A	-	A	AB	AB	AB	A	A	-	-	B	-	-	-	-	-	-	-	-	-
avgbs_cluster_23748.1		1	117.4	B	-	-	-	-	-	-	-	-	-	-	-	-	AB	AB	A	B	B	AB	AB	B	-	-	-	-	-	-	-	-	-	-	-	-	-	-
avgbs_cluster_26342.1		1	117.4	-	-	-	-	-	-	-	-	-	-	-	-	-	B	B	-	-	B	B	B	B	-	-	-	-	-	-	-	-	-	-	-	-	-	-
avgbs_cluster_27261.1		1	117.4	A	A	A	A	A	A	A	A	A	A	A	A	A	AB	AB	A	A	B	AB	AB	AB	-	-	-	-	A	-	-	-	-	-	-	-	-	-
avgbs_cluster_27364.1		1	117.4	A	A	A	A	A	A	A	A	A	A	A	A	A	AB	AB	AB	A	B	AB	AB	AB	A	-	A	A	-	-	-	-	-	-	-	-	-	-
avgbs_cluster_27421.1		1	117.4	B	B	B	B	B	B	B	B	B	B	B	B	B	AB	AB	B	B	AB	B	AB	AB	-	-	-	-	B	-	-	-	-	-	-	-	-	-
avgbs_cluster_27707.1		1	117.4	-	-	-	-	-	-	-	-	-	A	A	A	A	AB	AB	B	A	-	A	B	AB	-	-	-	-	-	-	-	-	-	-	-	-	-	-
avgbs_cluster_30917.1		1	117.4	-	-	-	-	-	-	-	-	-	-	-	-	-	AB	B	B	B	-	B	AB	B	-	-	-	-	-	-	-	-	-	-	-	-	-	-
avgbs_cluster_33510.1		1	117.4	-	-	-	-	-	-	-	-	-	-	-	-	-	ABC	BC	B	-	C	BC	ABC	BC	-	-	-	-	-	-	-	-	-	-	-	-	-	-
avgbs_cluster_36195.1		1	117.4	-	-	-	-	-	-	-	-	-	-	-	-	-	B	-	-	-	-	-	-	-	-	-	-	-	-	-	-	-	-	-	-	-	-	-
avgbs_cluster_38462.1		1	117.4	-	-	-	-	-	-	-	-	-	-	-	-	-	AB	B	B	-	A	A	AB	A	-	-	-	-	-	-	-	-	-	-	-	-	-	-
avgbs_cluster_39492.1		1	117.4	-	-	-	-	-	-	-	-	-	-	-	-	-	ABC	BC	B	B	B	B	ABC	BC	-	-	-	-	-	-	-	-	-	-	-	-	-	-
avgbs_cluster_42250.1		1	117.4	A	-	A	-	A	A	A	A	-	-	-	-	-	A	-	-	-	-	-	A	A	-	-	-	-	-	-	-	-	-	-	-	-	-	-
avgbs_cluster_42293.1		1	117.4	-	-	-	-	-	-	-	-	-	-	-	-	-	AB	AB	B	B	A	AB	AB	AB	-	-	-	-	-	-	-	-	-	-	-	-	-	-
avgbs_cluster_42492.1		1	117.4	-	-	-	-	-	-	-	-	-	-	-	-	-	A	A	A	A	A	A	A	A	-	-	-	-	-	-	-	-	-	-	-	-	-	-
avgbs_cluster_5481.1		1	117.4	-	-	-	-	-	-	-	-	-	-	A	-	-	B	-	-	-	-	-	-	B	-	-	-	-	-	-	-	-	-	-	-	-	-	-
avgbs_cluster_63795.1		1	117.4	A	A	A	A	A	A	A	A	A	A	A	A	A	AB	AB	AB	B	B	AB	AB	AB	-	-	-	-	-	-	-	-	-	-	-	-	-	-
avgbs_cluster_6633.1		1	117.4	-	-	-	-	-	-	-	-	-	-	-	-	-	B	B	B	-	B	B	B	AB	A	-	-	A	-	-	-	-	-	-	-	-	-	-
avgbs_cluster_6653.1		1	117.4	A	-	A	-	A	A	A	A	-	-	-	-	-	AB	AB	A	-	AB	AB	AB	AB	-	-	-	-	-	-	-	-	-	-	-	-	-	-
avgbs2_105055.1		1	117.4	B	B	B	B	B	B	B	B	-	B	B	B	B	AB	A	A	-	A	AB	AB	AB	A	A	-	-	B	-	-	-	-	-	-	-	-	-
avgbs2_107550.1		1	117.4	-	-	-	-	-	-	-	-	B	-	-	-	-	AB	AB	B	B	B	B	AB	AB	-	-	-	-	-	-	-	-	-	-	-	-	-	-
avgbs2_109581.1		1	117.4	C	-	C	C	C	C	C	C	-	C	C	C	C	ABC	AB	AB	A	B	AB	ABC	ABC	-	-	-	-	-	-	-	-	-	-	-	-	-	-
avgbs2_119236.2		1	117.4	-	-	-	-	-	-	-	-	-	B	B	B	B	ABC	A	A	C	-	C	AB	ABC	-	-	-	-	-	-	-	-	-	-	-	-	-	-
avgbs2_119588.1		1	117.4	-	-	-	-	-	-	-	-	A	-	-	-	-	AB	A	B	A	A	A	AB	A	-	-	-	-	-	-	-	-	-	-	-	-	-	-
avgbs2_123721.1		1	117.4	-	-	-	-	-	-	-	-	-	-	-	-	-	B	B	-	-	B	B	B	B	-	-	-	-	-	-	-	-	-	-	-	-	-	-
avgbs2_129387.1		1	117.4	A	A	A	A	A	A	A	A	A	A	A	A	A	AB	AB	AB	A	B	AB	AB	AB	A	-	A	A	-	-	-	-	-	-	-	-	-	-
avgbs2_131491.1		1	117.4	-	-	-	-	-	-	-	-	-	A	A	A	A	AB	AB	B	A	-	A	B	AB	-	-	-	-	-	-	-	-	-	-	-	-	-	-
avgbs2_146954.1		1	117.4	-	-	-	-	-	-	-	-	-	-	-	-	-	B	B	B	B	B	B	B	B	-	-	-	-	-	-	-	-	-	-	-	-	-	-
avgbs2_160788.1		1	117.4	-	-	-	-	-	-	-	-	-	-	-	-	-	ABC	BC	B	B	-	B	ABC	BC	-	-	-	-	-	-	-	-	-	-	-	-	-	-
avgbs2_170894.1		1	117.4	-	-	-	-	-	-	-	-	B	-	-	-	-	AB	AB	A	B	B	AB	AB	AB	-	-	-	-	-	-	-	-	-	-	-	-	-	-
avgbs2_180338.1		1	117.4	A	A	A	A	A	A	A	A	A	A	A	A	A	AB	AB	B	A	B	AB	AB	AB	-	-	-	-	-	-	-	-	-	-	-	-	-	-
avgbs2_188092.1		1	117.4	-	-	-	-	-	-	-	-	-	-	-	-	-	AC	BC	C	-	A	AB	AC	AB	-	-	-	-	-	-	-	-	-	-	-	-	-	-
avgbs2_2344.1		1	117.4	-	-	-	-	-	-	-	-	-	-	-	-	-	AB	AB	A	-	B	A	AB	A	-	-	-	-	-	-	-	-	-	-	B	-	-	B
avgbs2_31509.1		1	117.4	-	-	-	-	-	-	-	-	-	-	-	-	-	A	-	-	-	-	-	-	A	-	-	-	-	-	-	-	-	-	-	-	-	-	-
avgbs2_39516.2		1	117.4	-	-	-	-	-	-	-	-	-	-	-	-	-	AB	AB	-	AB	A	B	AB	AB	-	-	-	-	-	-	-	-	-	-	-	-	-	-
avgbs2_56954.1		1	117.4	-	-	-	-	-	-	-	-	-	-	-	-	-	AB	B	AB	-	B	B	AB	AB	-	-	-	-	B	-	-	-	-	-	-	-	-	-
avgbs2_58573.1		1	117.4	-	-	-	-	-	-	-	-	-	-	-	-	-	AB	B	A	A	B	AB	AB	AB	-	-	-	-	-	-	-	-	-	-	-	-	-	-
avgbs2_58627.1		1	117.4	A	-	-	A	-	-	-	-	-	A	A	A	A	AB	B	B	A	B	AB	AB	AB	-	-	-	-	A	-	-	-	-	-	A	-	A	A
avgbs2_58627.2		1	117.4	-	-	-	-	-	-	-	-	-	-	-	-	-	AB	A	A	A	A	A	AB	A	-	-	-	-	-	-	-	-	-	-	-	-	-	-
avgbs2_5926.1		1	117.4	A	A	A	A	A	A	A	A	A	A	A	A	A	AB	AB	B	B	AB	AB	AB	AB	-	-	-	-	A	-	-	-	-	-	A	A	A	A
avgbs2_70995.1		1	117.4	-	-	-	-	-	-	-	-	-	-	-	-	-	AB	B	B	B	B	B	AB	B	B	B	-	-	-	-	-	-	-	-	-	-	-	-
avgbs2_74430.1		1	117.4	-	-	-	-	-	-	-	-	-	-	-	-	-	AB	AB	AB	B	B	B	AB	AB	-	-	-	-	-	-	-	-	-	-	-	-	-	-
avgbs2_75392.1		1	117.4	-	-	-	A	-	-	-	-	-	-	-	-	-	AB	AB	A	B	-	B	AB	AB	-	-	-	-	A	-	-	-	-	-	-	-	-	-
avgbs2_91898.1		1	117.4	-	-	-	-	-	-	-	-	-	-	-	-	-	AB	AB	A	B	A	AB	AB	AB	-	-	-	-	-	-	-	-	-	-	-	-	-	-
avgbs2_95325.1		1	117.4	-	-	-	-	-	-	-	-	-	-	-	-	-	AB	A	AB	B	AB	B	AB	B	-	-	-	-	-	-	-	-	-	-	-	-	-	-
avgbs2_97490.2		1	117.4	B	B	B	B	B	B	B	B	-	B	B	B	B	AB	AB	B	-	B	AB	AB	AB	-	-	-	-	-	-	-	-	-	-	-	-	-	-
avgbs_216759.1		1	117.8	-	-	-	-	-	-	-	-	-	-	-	-	-	AB	A	A	B	A	A	A	AB	A	A	A	A	-	-	-	-	-	-	-	-	-	-
avgbs_cluster_42711.1		1	117.8	-	-	-	-	-	-	-	-	-	-	-	-	-	B	B	-	-	-	B	B	B	B	B	-	-	-	-	-	-	-	-	-	-	-	-
avgbs_cluster_45305.1		1	118.8	-	-	-	-	-	-	-	-	-	-	-	-	-	AB	B	B	A	B	B	AB	B	AB	AB	B	A	-	-	-	-	-	-	-	-	-	-
avgbs2_24909.1		1	118.8	-	-	-	-	-	-	-	-	-	-	-	-	-	AB	B	B	A	B	B	AB	B	AB	AB	B	A	-	-	-	-	-	-	-	-	-	-
avgbs_cluster_31679.1		1	118.9	-	-	-	-	-	-	-	-	B	-	-	-	-	AB	B	B	A	B	B	AB	B	AB	AB	B	B	-	-	-	-	-	-	-	-	-	-
avgbs2_80976.1		1	118.9	-	-	-	-	-	-	-	-	B	-	-	-	-	AB	A	A	B	A	A	AB	A	AB	A	A	B	A	-	-	-	-	-	-	-	-	-
avgbs2_70884.1		1	120	-	-	-	-	-	-	-	-	-	-	-	-	-	AB	AB	B	A	B	AB	AB	AB	-	-	-	-	-	-	-	-	-	-	-	-	-	-
avgbs_cluster_48818.1		1	120.2	A	A	A	A	A	A	A	A	A	A	A	A	A	AB	AB	AB	AB	AB	AB	AB	AB	AB	AB	AB	B	A	A	A	A	A	-	-	-	-	-
avgbs2_142302.1		1	120.2	A	A	A	A	A	A	A	A	A	A	A	A	A	AB	AB	AB	AB	AB	AB	AB	AB	AB	AB	AB	B	A	A	A	A	A	-	-	-	-	-
avgbs_cluster_32066.1		1	120.5	-	-	-	-	-	-	-	-	-	-	-	-	-	B	-	-	-	-	-	B	-	-	-	-	-	-	-	-	-	-	-	-	-	-	-
avgbs2_158295.1		1	120.5	-	-	-	-	-	-	-	-	-	-	-	-	-	B	-	-	-	-	-	B	-	-	-	-	-	-	-	-	-	-	-	-	-	-	-
avgbs_101603.1		1	122.3	-	-	-	-	-	-	-	-	-	-	-	-	-	AB	AB	A	A	B	AB	AB	B	-	-	-	-	-	-	-	-	-	-	-	-	-	-
avgbs_109185.1		1	122.3	-	-	-	-	-	-	-	-	-	-	-	-	-	AB	B	B	B	A	A	AB	AB	-	-	-	-	-	-	-	-	-	-	-	-	-	A
avgbs_11920.1		1	122.3	-	-	-	-	-	-	-	-	A	-	-	-	-	AB	AB	AB	A	B	AB	AB	AB	AB	AB	A	B	A	-	-	-	-	-	-	-	-	-
avgbs_cluster_23536.1		1	122.3	-	-	-	-	-	-	-	-	-	-	-	-	-	AB	AB	B	-	AB	AB	AB	B	B	B	B	-	-	-	-	-	-	-	-	-	-	-
avgbs_cluster_42190.1		1	122.3	A	A	A	A	A	A	A	A	-	A	A	A	A	AB	AB	B	B	AB	AB	AB	AB	AB	AB	B	A	-	-	-	-	-	-	-	-	-	-
avgbs2_110085.1		1	122.3	-	-	-	-	-	-	-	-	-	-	-	-	-	AB	AB	B	-	AB	AB	AB	B	B	B	B	-	-	-	-	-	-	-	-	-	-	-
avgbs_cluster_32401.1		1	122.8	-	-	-	-	-	-	-	-	-	-	-	-	-	AB	AB	B	-	B	B	AB	AB	B	B	B	-	-	-	-	-	-	-	-	-	-	-
avgbs_cluster_35691.1		1	123.8	-	-	-	-	-	-	-	-	-	-	-	-	-	AB	AB	A	-	A	AB	AB	AB	-	-	-	-	-	-	-	-	-	-	-	-	-	-
avgbs_cluster_39809.1		1	123.9	B	B	-	B	-	-	B	-	-	B	-	B	-	AB	AB	A	B	A	AB	AB	AB	-	-	-	-	B	-	-	-	-	-	-	-	-	-
avgbs2_195187.1		1	123.9	B	B	-	B	-	-	B	-	-	B	-	B	-	AB	AB	A	B	A	AB	AB	AB	-	-	-	-	B	-	-	-	-	-	-	-	-	-
avgbs_cluster_29731.1		1	125.3	-	-	-	-	-	-	-	-	-	-	-	-	-	B	AB	B	C	-	BC	AB	BC	-	-	-	-	-	-	-	-	-	-	-	-	-	-
avgbs2_141896.1		1	125.3	-	-	-	-	-	-	-	-	-	-	-	-	-	AB	AB	B	-	-	B	AB	B	-	-	-	-	-	-	-	-	-	-	-	-	-	-
avgbs_13421.1		1	126.2	-	-	-	-	-	-	-	-	-	-	-	-	-	AB	A	A	B	AB	A	AB	AB	A	A	A	A	-	-	-	-	-	-	-	-	-	-
avgbs_13180.1		1	128.4	-	-	-	-	-	-	-	-	-	-	-	-	-	AB	AB	A	B	AB	B	AB	AB	B	A	B	B	-	-	-	-	-	-	-	-	-	-
avgbs_80830.1		1	128.5	-	-	-	-	-	-	-	-	-	-	-	-	-	B	B	B	B	B	-	B	AB	B	B	B	-	-	-	-	-	-	-	-	-	-	-
avgbs_cluster_34459.1		1	128.5	-	-	-	-	-	-	-	-	-	A	A	A	A	AB	B	AB	A	AB	A	AB	A	-	-	-	-	-	-	-	-	-	-	-	-	-	-
avgbs2_123906.1		1	128.5	-	-	-	-	-	-	-	-	-	-	-	-	-	B	B	B	B	B	-	B	AB	B	B	B	-	-	-	-	-	-	-	-	-	-	-
avgbs_cluster_5703.1		1	131.6	-	-	-	-	-	-	-	-	-	-	-	-	-	ABC	C	AB	-	-	ABC	BC	ABC	-	-	-	-	-	-	-	-	-	-	-	-	-	-
avgbs2_19724.1		1	132	A	-	-	-	-	-	-	-	-	-	-	-	-	A	AB	A	A	A	A	A	A	-	-	-	-	-	-	-	-	-	-	-	-	-	-
avgbs_232638.1		1	132.5	-	-	-	-	-	-	-	-	-	B	B	B	B	AB	AB	A	A	A	AB	AB	AB	B	B	B	B	-	-	-	-	-	-	B	B	-	-
avgbs_25337.1		1	132.5	-	-	-	-	-	-	-	-	-	-	-	-	-	AB	AB	AB	B	AB	AB	AB	B	B	B	B	-	-	B	B	B	-	-	-	-	-	-
avgbs_cluster_1638.1		1	132.5	-	-	-	-	-	-	-	-	-	-	-	-	-	CD	C	C	D	C	C	CD	ABCD	C	C	C	-	-	-	-	-	-	-	-	-	-	-
avgbs_cluster_19129.1		1	132.5	B	-	B	-	B	B	B	-	-	B	B	B	B	AB	AB	A	B	A	AB	AB	AB	AB	A	B	-	B	-	-	-	-	-	B	-	B	B
avgbs2_45204.1		1	132.5	-	-	-	-	-	-	-	-	-	-	-	-	-	AB	AB	AB	B	AB	AB	AB	B	B	B	B	-	-	B	B	B	-	-	-	-	-	-
avgbs2_91095.1		1	132.5	B	-	B	-	B	B	B	-	-	B	B	B	B	AB	AB	A	B	A	AB	AB	AB	AB	A	B	-	B	-	-	-	-	-	B	-	B	B
avgbs_cluster_13693.1		1	132.7	-	-	-	-	-	-	-	-	-	C	C	-	C	C	C	C	-	C	C	C	C	C	C	C	-	-	-	-	-	-	-	-	-	-	-
avgbs2_67533.1		1	132.7	-	-	-	-	-	-	-	-	-	C	C	-	C	C	C	C	-	C	C	C	C	C	C	C	-	-	-	-	-	-	-	-	-	-	-
avgbs_cluster_27680.1		1	133.1	-	-	-	-	-	-	-	-	-	-	-	-	-	AB	AB	B	-	B	AB	AB	B	B	B	B	B	-	-	-	-	-	-	-	-	-	-
avgbs2_40120.1		1	133.1	-	-	-	-	-	-	-	-	-	-	-	-	-	AB	B	-	-	-	-	AB	-	-	-	-	-	-	-	-	-	-	-	-	-	-	-
avgbs_cluster_34235.1		1	133.2	-	-	-	-	-	-	-	-	-	-	-	-	-	ABC	AB	C	-	A	AB	ABC	ABC	AB	AB	A	-	-	-	-	-	-	-	-	-	-	-
avgbs2_121241.1		1	133.2	-	-	-	-	-	-	-	-	-	-	-	-	-	ABC	AC	B	C	BC	AB	ABC	ABC	A	A	A	-	-	-	-	-	-	-	-	-	-	-
avgbs2_168114.1		1	133.2	-	-	-	-	-	-	-	-	-	-	-	-	-	ABC	AB	C	-	A	AB	ABC	ABC	AB	AB	A	-	-	-	-	-	-	-	-	-	-	-
avgbs_cluster_34232.1		1	133.6	-	-	-	-	-	-	-	-	-	-	-	-	-	AB	AB	-	B	A	AB	AB	AB	A	A	A	-	-	-	-	-	-	-	-	-	-	-
avgbs_cluster_30064.1		1	136.3	-	-	-	-	-	-	-	-	-	-	-	-	-	AC	A	-	-	A	A	AC	AC	A	-	A	-	-	-	-	-	-	-	-	-	-	-
avgbs_108887.1		1	136.5	-	-	-	-	-	-	-	-	-	-	-	-	-	AB	AB	B	-	A	A	AB	A	A	A	A	-	-	-	-	-	-	-	-	-	-	-
avgbs_cluster_31729.1		1	136.9	B	-	-	-	-	-	B	-	-	-	-	-	-	B	-	-	-	-	-	B	-	-	-	-	-	-	-	-	-	-	-	-	-	-	-
avgbs2_153979.1		1	136.9	B	-	-	-	-	-	B	-	-	-	-	-	-	B	-	-	-	-	-	B	-	-	-	-	-	-	-	-	-	-	-	-	-	-	-
avgbs_113313.1		1	137.3	-	-	-	-	-	-	-	-	-	-	-	-	-	AB	AB	-	-	B	B	AB	B	B	-	B	-	-	-	-	-	-	-	-	-	-	-
avgbs2_180338.2		1	137.3	-	-	-	-	-	-	-	-	-	-	-	-	-	AB	AB	-	-	B	B	AB	B	B	-	B	-	-	-	-	-	-	-	-	-	-	-
avgbs2_136691.1		1	139.7	-	-	-	-	-	-	-	-	-	-	-	-	-	AB	A	A	-	A	A	AB	AB	A	A	-	-	-	-	-	-	-	-	-	-	-	-
avgbs_75957.1		1	142.3	-	-	-	-	-	-	-	-	-	-	-	-	-	AB	B	B	B	B	B	AB	AB	AB	AB	A	-	-	-	-	-	-	-	-	-	-	-
avgbs2_159458.1		1	142.3	-	-	-	-	-	-	-	-	C	-	-	-	-	ABC	A	-	-	-	BC	A	AC	AC	A	C	C	C	-	-	-	-	-	-	-	-	-
avgbs2_58627.3		1	142.3	-	-	-	-	-	-	-	-	-	-	-	-	-	AB	B	B	B	B	B	AB	AB	AB	AB	A	-	-	-	-	-	-	-	-	-	-	-
avgbs2_137062.1	Mrg02	2	-1.9	A	A	-	-	-	-	-	-	-	-	-	-	-	ABC	AB	AB	-	A	AC	ABC	A	C	C	-	-	C	-	-	-	-	-	C	C	-	-
avgbs_cluster_27738.1		2	-0.2	B	-	-	B	-	-	-	-	-	B	B	-	B	AB	AB	A	-	B	B	AB	B	B	B	B	-	-	-	-	-	-	-	-	-	-	-
avgbs_cluster_27739.1		2	0	B	-	-	B	-	-	-	-	-	B	B	-	B	BC	BC	-	C	B	BC	BC	BC	B	B	B	-	-	-	-	-	-	-	-	-	-	-
avgbs2_131617.1		2	0	C	-	-	C	-	-	-	-	-	C	C	-	C	ACD	ACD	A	D	C	CD	ACD	CD	C	C	C	-	-	-	-	-	-	-	-	-	-	-
avgbs_cluster_18753.1		2	2	-	-	-	-	-	-	-	-	-	-	-	-	-	AB	A	-	A	AB	AB	AB	AB	A	A	-	-	A	-	-	-	-	-	A	-	A	A
avgbs_cluster_38666.1		2	2	-	-	-	-	-	-	-	-	-	B	B	B	B	AB	AB	B	B	AB	B	AB	B	B	B	B	-	-	-	-	-	-	-	-	-	-	-
avgbs2_89329.1		2	2	-	-	-	-	-	-	-	-	-	-	-	-	-	AB	A	-	A	AB	AB	AB	AB	A	A	-	-	A	-	-	-	-	-	A	-	A	A
avgbs_cluster_20569.1		2	3.5	-	-	-	-	-	-	-	-	-	B	-	B	-	AB	AB	A	B	A	A	AB	AB	B	B	B	-	-	-	-	-	-	-	B	B	-	-
avgbs2_97506.1		2	3.5	-	-	-	-	-	-	-	-	-	B	-	B	-	AB	AB	A	B	A	A	AB	AB	B	B	B	-	-	-	-	-	-	-	B	B	-	-
avgbs_cluster_33218.1		2	3.7	B	B	-	B	-	-	B	-	-	-	-	-	-	AB	AB	B	B	AB	AB	AB	AB	B	B	-	B	-	-	-	-	-	-	B	B	-	-
avgbs2_162661.1		2	3.7	B	B	-	B	-	-	B	-	-	-	-	-	-	AB	AB	B	B	AB	AB	AB	AB	B	B	-	B	-	-	-	-	-	-	B	B	-	-
avgbs_cluster_36177.1		2	5.3	-	-	-	-	-	-	-	-	-	-	-	-	-	AB	AB	A	B	B	B	AB	AB	AB	AB	A	-	-	-	-	-	-	-	-	-	-	-
avgbs2_177478.1		2	5.3	-	-	-	-	-	-	-	-	-	-	-	-	-	AB	AB	A	B	B	B	AB	AB	AB	AB	A	-	-	-	-	-	-	-	-	-	-	-
avgbs_cluster_12156.1		2	5.4	-	-	-	-	-	-	-	-	-	-	-	-	-	ABC	BC	B	B	B	ABC	ABC	BC	BC	B	C	-	-	-	-	-	-	-	-	-	-	-
avgbs_106806.1		2	7.9	-	-	-	-	-	-	-	-	-	-	-	-	-	A	A	A	A	A	AB	A	A	AB	A	B	A	A	-	-	-	-	-	-	-	-	-
avgbs_cluster_3118.1		2	7.9	-	-	-	-	-	-	-	-	-	-	-	-	-	AB	A	-	-	-	AB	AB	B	-	-	-	-	-	-	-	-	-	-	-	-	-	-
avgbs_cluster_32405.1		2	7.9	-	-	-	-	-	-	-	-	-	-	-	-	-	B	B	B	B	B	B	B	AB	B	B	B	-	-	-	-	-	-	-	-	-	-	-
avgbs_cluster_39095.1		2	7.9	A	A	A	A	A	A	A	A	A	A	A	A	A	AB	A	A	A	A	AB	AB	AB	-	-	-	-	A	-	-	-	-	-	-	-	-	-
avgbs2_147643.2		2	7.9	-	-	-	-	-	-	-	-	-	A	A	A	A	AB	AB	B	B	AB	AB	AB	AB	A	A	A	-	A	-	-	-	-	-	A	A	A	A
avgbs2_158355.1		2	7.9	-	-	-	-	-	-	-	-	-	-	-	-	-	B	B	B	B	B	B	B	AB	B	B	B	-	-	-	-	-	-	-	-	-	-	-
avgbs2_34477.1		2	7.9	B	-	-	-	-	-	B	-	-	-	-	-	-	AB	AB	B	B	AB	AB	AB	A	AB	B	A	A	-	-	-	-	-	A	-	-	-	-
avgbs_cluster_18632.1		2	8.1	AC	C	-	A	-	-	-	-	-	-	-	-	-	C	C	C	C	AC	C	BC	AC	C	C	-	-	A	-	-	-	-	-	AC	AC	A	C
avgbs_cluster_19592.1		2	8.5	-	-	-	-	-	-	-	-	-	-	-	-	-	A	-	-	-	-	-	A	-	-	-	-	-	-	-	-	-	-	-	-	-	-	-
avgbs_cluster_43574.1		2	8.6	-	-	-	-	-	-	-	-	-	-	-	-	-	AB	B	A	B	B	B	B	B	A	A	A	A	-	-	-	-	-	-	-	-	-	-
avgbs2_198678.1		2	8.6	-	-	-	-	-	-	-	-	-	-	-	-	-	AB	B	A	B	B	B	B	B	A	A	A	A	-	-	-	-	-	-	-	-	-	-
avgbs_cluster_15821.1		2	8.9	A	A	-	A	A	-	A	A	A	A	A	A	A	AB	AB	A	A	A	A	AB	AB	AB	A	B	-	-	-	-	-	-	B	B	-	B	B
avgbs_119398.1		2	9.5	-	-	-	-	-	-	-	-	-	-	-	-	-	A	-	-	A	-	-	A	-	A	-	A	A	-	-	-	-	-	-	-	-	-	-
avgbs_cluster_38151.1		2	10.3	-	-	-	-	-	-	-	-	-	-	-	-	-	AB	AB	B	A	B	AB	AB	AB	B	B	B	B	-	-	-	-	-	-	-	-	-	-
avgbs_cluster_39353.1		2	10.3	-	-	-	-	-	-	-	-	-	-	-	-	-	AB	A	A	A	A	AB	AB	A	A	A	A	-	-	-	-	-	-	-	-	-	-	-
avgbs_123135.1		2	10.8	-	-	-	-	-	-	-	-	-	A	A	A	A	AB	AB	B	B	B	AB	AB	AB	A	A	A	-	-	-	-	-	-	-	-	-	-	-
avgbs_309227.1		2	10.8	-	-	-	-	-	-	-	-	-	A	A	A	A	AB	A	A	A	A	AB	A	AB	A	A	A	-	-	-	-	-	-	-	-	-	-	-
avgbs_51213.1		2	10.8	-	-	-	-	-	-	-	-	-	-	-	-	-	AB	A	-	B	A	AB	AB	AB	AB	AB	B	-	-	-	-	-	-	-	-	-	-	-
avgbs_67359.1		2	10.8	-	-	-	-	-	-	-	-	-	-	-	-	-	A	A	A	-	A	A	A	A	A	A	A	A	-	-	-	-	-	-	-	-	-	-
avgbs_cluster_20040.1		2	10.8	-	-	-	-	-	-	-	-	-	-	-	-	-	ABC	BC	C	-	B	AB	BC	AB	-	-	-	-	-	-	-	-	-	-	-	-	-	-
avgbs_cluster_25911.1		2	10.8	-	-	-	-	-	-	-	-	-	B	B	B	B	AB	AB	A	B	A	B	AB	AB	B	B	B	B	-	-	-	-	-	-	-	-	-	B
avgbs_cluster_28044.1		2	10.8	-	-	-	-	-	-	-	-	-	-	-	-	-	A	AB	A	A	A	A	A	A	A	A	-	-	-	-	-	-	-	-	A	-	A	A
avgbs_cluster_30349.1		2	10.8	-	-	-	-	-	-	-	-	-	-	-	-	-	AB	AB	AB	B	AB	AB	AB	AB	B	B	B	-	B	-	-	-	-	-	B	B	-	B
avgbs_cluster_32051.1		2	10.8	-	-	-	-	-	-	-	-	-	-	-	-	-	C	-	-	-	-	C	C	C	-	-	-	-	-	-	-	-	-	-	-	-	-	-
avgbs_cluster_36016.1		2	10.8	-	-	-	-	-	-	-	-	-	-	-	-	-	AB	AB	A	B	A	AB	A	AB	A	A	-	-	A	-	-	-	-	-	-	-	-	-
avgbs_cluster_36808.1		2	10.8	-	-	-	-	-	-	-	-	-	-	-	-	-	AB	A	A	A	AB	B	AB	AB	-	-	-	-	-	-	-	-	-	-	-	-	-	-
avgbs_cluster_37048.1		2	10.8	-	-	-	-	-	-	-	-	-	-	-	-	-	AB	B	-	A	B	B	AB	AB	AB	AB	-	A	-	-	-	-	-	-	B	-	B	B
avgbs2_121198.1		2	10.8	-	-	-	-	-	-	-	-	-	B	B	B	B	AB	AB	A	B	A	B	AB	AB	B	B	B	B	-	-	-	-	-	-	-	-	-	B
avgbs2_146224.1		2	10.8	-	-	-	-	-	-	-	-	-	-	-	-	-	AB	AB	AB	B	AB	AB	AB	AB	B	B	B	-	B	-	-	-	-	-	B	B	-	B
avgbs2_150847.1		2	10.8	-	-	-	-	-	-	-	-	-	-	-	-	-	AB	AB	A	A	A	AB	AB	AB	B	B	B	-	-	-	-	-	-	-	-	-	-	-
avgbs2_158157.1		2	10.8	-	-	-	-	-	-	-	-	-	-	-	-	-	D	-	-	-	-	D	D	D	-	-	-	-	-	-	-	-	-	-	-	-	-	-
avgbs2_32696.1		2	10.8	A	A	-	-	-	-	-	-	-	A	A	A	A	AB	B	AB	B	B	AB	AB	B	A	-	-	A	A	-	-	-	-	-	A	A	-	-
avgbs2_55354.1		2	10.8	-	-	-	-	-	-	-	-	-	-	-	-	-	AB	AB	A	A	A	AB	AB	AB	B	B	-	-	-	-	-	-	-	-	-	-	-	-
avgbs2_7500.1		2	10.8	B	-	B	B	B	B	B	B	B	B	-	B	-	ABC	AB	B	A	AB	AB	ABC	AB	AC	AC	-	-	-	-	-	-	-	-	-	-	-	-
avgbs2_95258.1		2	10.8	-	-	-	-	-	-	-	-	-	-	-	-	-	ABC	BC	C	-	B	AB	BC	AB	-	-	-	-	-	-	-	-	-	-	-	-	-	-
avgbs_cluster_33565.1		2	13.8	-	-	-	-	-	-	-	-	-	-	-	-	-	ABC	BC	B	B	B	AC	ABC	BC	-	-	-	-	-	-	-	-	-	-	-	-	-	-
avgbs2_164286.1		2	13.8	-	-	-	-	-	-	-	-	-	-	-	-	-	ABC	BC	B	B	B	AC	ABC	BC	-	-	-	-	-	-	-	-	-	-	-	-	-	-
avgbs_cluster_9333.1		2	14.5	-	-	-	-	-	-	-	-	-	-	-	-	-	ABC	C	C	A	C	ABC	BC	AC	AC	C	C	A	-	-	-	-	-	-	-	-	-	-
avgbs_49652.1		2	14.7	-	-	-	-	-	-	-	-	-	-	-	-	-	AB	AB	A	A	A	AB	AB	A	A	A	A	-	-	-	-	-	-	-	-	-	-	-
avgbs_cluster_10918.1		2	14.7	-	-	-	-	-	-	-	-	-	-	-	-	-	ABC	AC	B	B	C	BC	ABC	AB	B	B	B	B	-	-	-	-	-	-	-	-	-	-
avgbs2_148869.2		2	14.7	C	C	C	-	-	C	C	C	-	-	-	-	-	CDE	BC	C	-	D	CE	CD	CDE	-	-	-	-	-	-	-	-	-	-	C	C	-	-
avgbs2_56680.1		2	14.7	-	-	-	-	-	-	-	-	-	-	-	-	-	ABC	AC	B	B	C	BC	ABC	AB	B	B	B	B	-	-	-	-	-	-	-	-	-	-
avgbs_cluster_20017.1		2	14.9	-	-	-	-	-	-	-	-	-	-	-	-	-	AB	A	A	-	A	AB	AB	AB	A	A	A	-	-	-	-	-	-	-	-	-	-	-
avgbs_cluster_33339.1		2	15	-	-	-	-	-	-	-	-	-	A	A	A	A	ABC	C	A	C	BC	BC	ABC	BC	B	B	B	B	-	-	-	-	-	-	-	-	-	-
avgbs_cluster_33818.2		2	15	-	-	-	-	-	-	-	-	-	-	-	-	-	AB	A	A	B	-	B	AB	-	A	-	A	-	-	-	-	-	-	-	-	-	-	-
avgbs_cluster_41158.1		2	15	A	A	A	A	A	-	A	A	-	A	-	A	-	AB	A	AB	A	A	AB	AB	A	AB	AB	A	A	-	-	-	-	-	-	-	-	-	-
avgbs_14331.1		2	15.3	-	-	-	-	-	-	-	-	-	-	-	-	-	AB	B	B	B	B	AB	AB	AB	B	B	-	B	-	-	-	-	-	-	-	-	-	-
avgbs_cluster_23304.1		2	16.2	-	-	-	-	-	-	-	-	-	-	-	-	-	ABC	B	C	-	B	BC	ABC	AB	B	B	B	B	-	-	-	-	-	-	-	-	-	-
avgbs2_109191.1		2	16.2	-	-	-	-	-	-	-	-	-	-	-	-	-	ABC	B	C	-	B	BC	ABC	AB	B	B	B	B	-	-	-	-	-	-	-	-	-	-
avgbs_cluster_40766.1		2	16.6	-	-	-	-	-	-	-	-	-	-	-	-	-	AB	AB	B	A	AB	AB	AB	AB	A	A	A	A	A	-	-	-	-	-	A	-	A	A
avgbs2_199427.1		2	16.6	-	-	-	-	-	-	-	-	-	-	-	-	-	AB	AB	B	A	AB	AB	AB	AB	A	A	A	A	A	-	-	-	-	-	A	-	A	A
avgbs_247438.1		2	16.8	-	-	-	-	-	-	-	-	-	-	-	-	-	AB	AB	B	B	B	B	AB	AB	B	B	-	-	-	-	-	-	-	-	-	-	-	-
avgbs_cluster_1977.1		2	17	-	-	-	-	-	-	-	-	-	-	-	-	-	AB	A	-	B	A	A	AB	AB	AB	A	B	-	-	-	-	-	-	-	-	-	-	-
avgbs_55045.1		2	17.1	B	-	-	B	-	-	B	-	-	-	-	-	-	B	B	B	B	B	AB	B	B	B	B	-	-	-	-	-	-	-	-	-	-	-	-
avgbs_99965.1		2	17.1	-	-	-	-	-	-	-	-	-	-	-	-	-	AB	A	A	B	A	AB	A	AB	A	A	A	-	-	-	-	-	-	-	-	-	-	-
avgbs_cluster_23160.1		2	17.1	-	-	-	-	-	-	-	-	-	C	-	C	-	B	B	-	-	B	B	B	B	AB	B	AB	-	-	-	-	-	-	-	-	-	-	-
avgbs_cluster_29518.1		2	17.3	-	-	-	-	-	-	-	-	-	-	-	-	-	AB	AB	A	B	A	AB	AB	A	-	-	-	-	-	-	-	-	-	-	-	-	-	-
avgbs_228378.1		2	18.1	A	-	-	-	-	-	-	-	-	-	-	-	-	A	AB	A	A	A	A	A	A	A	A	A	A	-	-	-	-	-	-	-	-	-	-
avgbs_204694.1		2	19	-	-	-	-	-	-	-	-	-	-	-	-	-	AB	AB	A	B	A	AB	AB	AB	B	B	B	B	B	-	-	-	-	-	-	-	-	-
avgbs_cluster_22291.1		2	19.7	A	-	A	-	A	A	A	A	-	A	A	-	A	A	-	-	-	-	A	A	A	-	-	-	-	-	-	-	-	-	-	A	A	-	-
avgbs_111386.1		2	20.4	-	-	-	-	-	-	-	-	-	-	-	-	-	B	B	B	-	B	-	B	B	B	B	-	-	-	-	-	-	-	-	-	-	-	-
avgbs_17741.1		2	20.7	-	-	-	-	-	-	-	-	-	-	-	-	-	AB	-	-	-	-	B	AB	B	-	-	-	-	-	-	-	-	-	-	-	-	-	-
avgbs_cluster_25326.1		2	20.9	-	-	-	-	-	-	-	-	-	-	-	-	-	AB	AB	B	B	-	A	AB	A	A	A	-	-	-	-	-	-	-	-	-	-	-	-
avgbs_cluster_34490.1		2	21	-	-	-	-	-	-	-	-	-	-	-	-	-	AB	AB	-	B	B	A	AB	AB	A	A	-	-	-	-	-	-	-	-	-	-	-	-
avgbs_109847.1		2	21.5	-	-	-	-	-	-	-	-	-	-	-	-	-	A	-	-	A	-	-	A	-	-	-	-	-	-	-	-	-	-	-	-	-	-	-
avgbs_20213.1		2	21.5	-	-	-	-	-	-	-	-	-	-	-	-	-	AB	AB	B	-	AB	AB	AB	AB	AB	B	AB	A	-	-	-	-	-	-	-	-	-	-
avgbs_39140.1		2	21.5	-	-	-	-	-	-	-	-	-	-	-	-	-	AB	AB	A	A	AB	A	AB	A	AB	AB	A	A	-	-	-	-	-	-	-	-	-	-
avgbs_66770.1		2	21.9	-	-	-	-	-	-	-	-	-	-	-	-	-	AB	AB	A	-	B	A	AB	A	A	A	-	-	-	-	-	-	-	-	-	-	-	-
avgbs_21599.1		2	22.1	-	-	-	-	-	-	-	-	-	-	-	-	-	AB	A	A	A	A	A	AB	A	A	A	A	A	-	-	-	-	-	-	-	-	-	-
avgbs_3954.1		2	22.1	-	-	-	-	-	-	-	-	-	-	-	-	-	AB	B	B	B	-	B	AB	B	B	-	B	-	-	-	-	-	-	-	-	-	-	-
avgbs_81144.1		2	22.1	-	-	-	-	-	-	-	-	-	-	-	-	-	AB	B	B	B	-	B	AB	B	B	B	-	-	-	-	-	-	-	-	-	-	-	-
avgbs_cluster_23220.1		2	22.4	A	-	-	-	-	-	-	-	-	-	-	-	-	AB	AB	A	B	B	A	AB	AB	A	A	A	-	-	-	-	-	-	-	-	-	-	-
avgbs_cluster_12548.1		2	22.6	-	-	-	-	-	-	-	-	-	-	-	-	-	AC	AC	C	A	A	C	AC	AC	C	C	-	-	-	-	-	-	-	-	-	-	-	-
avgbs_104545.1		2	23.2	-	-	-	-	-	-	-	-	-	-	-	-	-	AB	B	B	-	B	B	AB	B	B	B	B	B	-	-	-	-	-	B	-	-	-	-
avgbs_105368.1		2	23.2	-	-	-	-	-	-	-	-	-	-	-	-	-	AB	B	B	B	B	B	AB	B	B	B	-	-	-	-	-	-	-	-	-	-	-	-
avgbs_106870.1		2	23.2	-	-	-	-	-	-	-	-	-	-	-	-	-	AB	A	A	A	A	A	AB	AB	A	A	A	-	-	A	A	A	-	-	-	-	-	-
avgbs_107422.1		2	23.2	-	-	-	-	-	-	-	-	-	-	-	-	-	AB	A	A	A	-	A	AB	A	-	-	-	-	-	-	-	-	-	-	-	-	-	-
avgbs_109237.1		2	23.2	-	-	-	-	-	-	-	-	-	-	-	-	-	AB	A	-	A	A	A	AB	A	A	A	A	A	-	-	-	-	-	-	-	-	-	-
avgbs_110666.1		2	23.2	-	-	-	-	-	-	-	-	-	-	-	-	-	AB	AB	B	A	A	B	AB	AB	B	B	B	-	-	B	-	-	B	B	-	-	-	-
avgbs_113805.1		2	23.2	-	-	-	-	-	-	-	-	-	-	-	-	-	AB	B	B	B	B	AB	AB	AB	AB	AB	A	A	-	-	-	-	-	-	-	-	-	-
avgbs_115613.1		2	23.2	-	-	-	-	-	-	-	-	-	-	-	-	-	AB	AB	-	B	B	A	AB	AB	A	A	A	A	-	A	A	A	-	-	-	-	-	-
avgbs_118300.1		2	23.2	-	-	-	-	-	-	-	-	-	-	-	-	-	AB	B	B	B	A	AB	AB	AB	A	A	A	-	-	-	-	-	-	-	-	-	-	-
avgbs_118522.1		2	23.2	-	-	-	-	-	-	-	-	-	-	-	-	-	AB	B	B	B	B	B	AB	AB	B	B	-	B	-	B	B	B	B	B	-	-	-	-
avgbs_121028.1		2	23.2	-	-	-	-	-	-	-	-	-	-	-	-	-	AB	AB	B	A	A	B	AB	AB	B	B	B	B	-	B	B	B	B	-	-	-	-	-
avgbs_121703.1		2	23.2	-	-	-	-	-	-	-	-	-	-	-	-	-	AB	AB	A	B	B	AB	AB	AB	A	A	A	-	-	-	-	-	-	-	-	-	-	-
avgbs_122996.1		2	23.2	-	-	-	-	-	-	-	-	-	-	-	-	-	AB	A	A	A	A	A	AB	AB	A	A	A	A	-	A	A	A	A	-	-	-	-	-
avgbs_126145.1		2	23.2	-	-	-	-	-	-	-	-	-	-	-	-	-	AB	A	-	A	A	A	AB	A	A	A	-	-	-	-	-	-	-	-	-	-	-	-
avgbs_14968.1		2	23.2	-	-	-	-	-	-	-	-	-	-	-	-	-	AB	AB	A	B	B	A	AB	AB	AB	AB	B	B	-	-	-	-	-	-	-	-	-	-
avgbs_18268.1		2	23.2	-	-	-	-	-	-	-	-	-	-	-	-	-	AB	-	-	A	-	B	AB	B	B	B	B	-	-	-	-	-	-	-	-	-	-	-
avgbs_202748.1		2	23.2	B	-	-	-	-	-	B	-	-	-	-	-	-	AB	AB	B	A	A	B	AB	AB	B	-	B	-	-	-	-	-	-	-	-	-	-	-
avgbs_20808.1		2	23.2	-	-	-	-	-	-	-	-	-	-	-	-	-	AB	B	B	B	B	B	AB	AB	B	B	B	-	-	-	-	-	-	-	-	-	-	-
avgbs_221735.1		2	23.2	-	-	-	-	-	-	-	-	-	-	-	-	-	AB	AB	B	A	A	B	AB	AB	B	B	B	-	-	-	-	-	-	-	-	-	-	-
avgbs_221927.1		2	23.2	A	-	-	-	-	-	A	-	-	-	-	-	-	AB	AB	AB	A	B	B	AB	B	B	B	B	B	-	-	-	-	-	-	-	-	-	-
avgbs_221960.1		2	23.2	-	-	-	-	-	-	-	-	-	-	-	-	-	AB	AB	B	A	A	B	AB	AB	B	B	-	B	-	-	-	-	-	-	-	-	-	-
avgbs_225814.1		2	23.2	-	-	-	-	-	-	-	-	-	-	-	-	-	AB	AB	A	A	B	B	AB	B	B	B	-	-	-	-	-	-	-	-	-	-	-	-
avgbs_23732.1		2	23.2	-	-	-	-	-	-	-	-	-	-	-	-	-	AB	B	B	B	B	B	AB	AB	B	B	B	B	-	AB	A	AB	B	-	-	-	-	-
avgbs_244967.1		2	23.2	-	-	-	-	-	-	-	-	-	-	-	-	-	AB	AB	A	A	A	AB	AB	AB	AB	B	A	-	-	-	-	-	-	-	-	-	-	-
avgbs_245071.1		2	23.2	-	-	-	-	-	-	-	-	-	-	-	-	-	A	A	A	A	-	A	A	A	A	-	-	A	-	-	-	-	-	-	-	-	-	-
avgbs_25426.1		2	23.2	-	-	-	-	-	-	-	-	-	-	-	-	-	AB	-	-	A	-	A	AB	AB	A	A	-	-	-	-	-	-	-	-	-	-	-	-
avgbs_42249.1		2	23.2	-	-	-	-	-	-	-	-	-	-	-	-	-	AB	AB	AB	B	B	AB	AB	AB	A	A	A	A	-	-	-	-	-	-	-	-	-	-
avgbs_43203.1		2	23.2	-	-	-	-	-	-	-	-	-	-	-	-	-	AB	A	A	A	A	AB	AB	AB	A	A	A	A	-	-	-	-	-	-	-	-	-	-
avgbs_4842.1		2	23.2	-	-	-	-	-	-	-	-	-	-	-	-	-	AB	AB	A	B	B	AB	AB	AB	AB	A	B	-	-	-	-	-	-	-	-	-	-	-
avgbs_49574.1		2	23.2	-	-	-	-	-	-	-	-	-	-	-	-	-	AB	AB	AB	A	A	B	AB	AB	AB	B	A	A	-	-	-	-	-	-	-	-	-	-
avgbs_52098.1		2	23.2	-	-	-	-	-	-	-	-	-	-	-	-	-	AB	B	B	B	B	B	AB	B	B	B	B	B	-	-	-	-	-	-	-	-	-	-
avgbs_5677.1		2	23.2	-	-	-	-	-	-	-	-	-	-	-	-	-	AB	B	B	B	B	AB	AB	AB	B	B	B	-	-	-	-	-	-	-	-	-	-	-
avgbs_58937.1		2	23.2	-	-	-	-	-	-	-	-	-	-	-	-	-	AB	AB	A	B	B	AB	AB	AB	AB	AB	B	B	-	-	-	-	-	-	-	-	-	-
avgbs_66593.1		2	23.2	-	-	-	-	-	-	-	-	-	-	-	-	-	AB	AB	A	B	A	A	AB	A	A	-	A	-	-	-	-	-	-	-	-	-	-	-
avgbs_67347.1		2	23.2	-	-	-	-	-	-	-	-	-	-	-	-	-	B	-	-	B	B	B	B	AB	-	-	-	-	-	-	-	-	-	-	-	-	-	-
avgbs_68043.1		2	23.2	-	-	-	-	-	-	-	-	-	-	-	-	-	AB	A	A	A	A	A	AB	AB	A	A	A	-	-	-	-	-	-	-	-	-	-	-
avgbs_68935.1		2	23.2	-	-	-	-	-	-	-	-	-	-	-	-	-	AB	B	B	B	B	B	AB	B	B	B	-	B	-	-	-	-	-	-	-	-	-	-
avgbs_76581.1		2	23.2	-	-	-	-	-	-	-	-	-	-	-	-	-	AB	AB	AB	A	A	B	AB	AB	B	B	B	B	-	-	-	-	-	-	-	-	-	-
avgbs_81338.1		2	23.2	-	-	-	-	-	-	-	-	-	-	-	-	-	AB	B	B	B	B	AB	AB	AB	B	B	B	B	-	-	-	-	-	-	-	-	-	-
avgbs_84519.1		2	23.2	-	-	-	-	-	-	-	-	-	-	-	-	-	AB	AB	B	B	B	B	AB	AB	A	-	A	A	-	-	-	-	-	-	-	-	-	-
avgbs_85537.1		2	23.2	-	-	-	-	-	-	-	-	-	-	-	-	-	AB	AB	A	B	B	AB	AB	AB	B	B	B	B	-	-	-	-	-	-	-	-	-	-
avgbs_85833.1		2	23.2	-	-	-	-	-	-	-	-	-	-	-	-	-	AB	AB	A	A	A	A	AB	AB	A	A	A	A	-	-	-	-	-	-	-	-	-	-
avgbs_859.1		2	23.2	-	-	-	-	-	-	-	-	-	-	-	-	-	AB	AB	AB	B	B	A	AB	AB	B	B	B	B	-	-	-	-	-	-	-	-	-	-
avgbs_86299.1		2	23.2	-	-	-	-	-	-	-	-	-	-	-	-	-	AB	A	A	A	A	A	AB	AB	A	A	A	-	-	-	-	-	-	-	-	-	-	-
avgbs_86358.1		2	23.2	-	-	-	-	-	-	-	-	-	-	-	-	-	AB	B	B	B	B	B	AB	B	AB	B	AB	-	-	-	-	-	-	-	-	-	-	-
avgbs_88442.1		2	23.2	-	-	-	-	-	-	-	-	-	-	-	-	-	AB	B	B	B	A	B	AB	AB	AB	AB	B	-	-	-	-	-	-	-	-	-	-	-
avgbs_93822.1		2	23.2	-	-	-	-	-	-	-	-	-	-	-	-	-	AB	A	A	A	A	A	AB	A	A	A	-	A	-	-	-	-	-	-	-	-	-	-
avgbs_94168.1		2	23.2	-	-	-	-	-	-	-	-	-	-	-	-	-	AB	B	-	B	-	A	B	A	-	-	-	-	-	-	-	-	-	-	-	-	-	-
avgbs_cluster_12437.1		2	23.2	-	-	-	-	-	-	-	-	-	-	-	-	-	AB	AB	A	B	A	A	AB	A	-	-	-	-	-	-	-	-	-	-	-	-	-	-
avgbs_cluster_13444.1		2	23.2	-	-	-	-	-	-	-	-	-	-	-	-	-	AB	AB	AB	B	B	AB	AB	AB	A	A	A	-	-	-	-	-	-	-	-	-	-	-
avgbs_cluster_13532.1		2	23.2	-	-	-	-	-	-	-	-	-	-	-	-	-	AC	C	C	C	C	-	AC	C	C	C	C	-	-	-	-	-	-	-	-	-	-	-
avgbs_cluster_14169.1		2	23.2	-	-	-	-	-	-	-	-	-	-	-	-	-	AB	B	B	B	B	B	AB	B	B	B	B	-	-	-	-	-	-	-	-	-	-	-
avgbs_cluster_16132.1		2	23.2	-	-	-	-	-	-	-	-	-	-	-	-	-	AB	A	-	B	-	A	AB	A	-	-	-	-	-	-	-	-	-	-	-	-	-	-
avgbs_cluster_1671.1		2	23.2	-	-	-	-	-	-	-	-	-	-	-	-	-	AB	A	A	A	A	A	AB	AB	A	A	A	A	-	A	A	A	A	-	-	-	-	-
avgbs_cluster_16862.1		2	23.2	-	-	-	-	-	-	-	-	-	-	-	-	-	ABC	AC	C	A	A	BC	AC	ABC	B	B	-	-	-	-	-	-	-	-	-	-	-	-
avgbs_cluster_1688.1		2	23.2	-	-	-	-	-	-	-	-	-	-	-	-	-	AB	AB	B	A	B	B	AB	B	B	B	B	-	-	-	-	-	B	-	-	-	-	-
avgbs_cluster_17012.1		2	23.2	-	-	-	-	-	-	-	-	-	-	-	-	-	AB	A	A	A	AC	A	AB	AB	BC	B	C	B	-	-	-	-	-	-	-	-	-	-
avgbs_cluster_19259.1		2	23.2	-	-	-	-	-	-	-	-	-	-	-	-	-	AB	AB	A	B	B	A	AB	AB	AB	A	B	B	-	-	-	-	-	-	-	-	-	-
avgbs_cluster_19795.1		2	23.2	-	-	-	-	-	-	-	-	-	-	-	-	-	A	A	A	A	A	A	AB	AB	A	A	A	-	-	-	-	-	-	-	-	-	-	-
avgbs_cluster_20590.2		2	23.2	-	-	-	-	-	-	-	-	-	-	-	-	-	AB	A	-	A	-	A	AB	AB	B	B	B	-	-	-	-	-	-	-	-	-	-	-
avgbs_cluster_21853.1		2	23.2	-	-	-	-	-	-	-	-	-	-	-	-	-	AB	AB	-	A	A	B	AB	AB	-	-	-	-	-	-	-	-	-	-	-	-	-	-
avgbs_cluster_24094.1		2	23.2	-	-	-	-	-	-	-	-	-	-	-	-	-	AB	B	B	-	-	-	AB	B	B	B	B	-	-	-	-	-	-	-	-	-	-	-
avgbs_cluster_24789.1		2	23.2	-	-	-	-	-	-	-	-	-	-	-	-	-	AB	AB	A	A	A	A	AB	AB	A	A	-	-	-	-	-	-	-	-	-	-	-	-
avgbs_cluster_25195.1		2	23.2	-	-	-	-	-	-	-	-	-	-	-	-	-	AB	AB	A	B	B	A	AB	AB	A	A	A	A	-	A	A	A	A	-	-	-	-	-
avgbs_cluster_26913.1		2	23.2	-	-	-	-	-	-	-	-	-	-	-	-	-	AB	AB	A	A	A	AB	AB	AB	AB	AB	B	B	-	-	-	-	-	-	-	-	-	-
avgbs_cluster_2873.1		2	23.2	-	-	-	-	-	-	-	-	-	-	-	-	-	AB	AB	B	A	A	AB	AB	AB	A	-	A	A	-	-	-	-	-	-	-	-	-	-
avgbs_cluster_30232.1		2	23.2	-	-	-	-	-	-	-	-	-	-	-	-	-	ABC	AC	B	A	A	C	ABC	AC	-	-	-	-	-	-	-	-	-	-	-	-	-	-
avgbs_cluster_30704.1		2	23.2	-	-	-	-	-	-	-	-	-	-	-	-	-	AB	A	A	A	A	A	AB	AB	B	B	B	-	-	B	-	B	B	-	-	-	-	-
avgbs_cluster_33293.1		2	23.2	-	-	-	-	-	-	-	-	-	-	-	-	-	AB	B	B	B	B	AB	AB	AB	AB	B	A	A	-	-	-	-	-	-	-	-	-	-
avgbs_cluster_35024.1		2	23.2	-	-	-	-	-	-	-	-	-	-	-	-	-	AB	AB	B	A	-	B	AB	B	B	B	B	-	-	-	-	-	-	-	-	-	-	-
avgbs_cluster_36327.1		2	23.2	-	-	-	-	-	-	-	-	-	-	-	-	-	AB	A	A	A	-	A	AB	A	-	-	-	-	-	-	-	-	-	-	-	-	-	-
avgbs_cluster_36538.1		2	23.2	-	-	-	-	-	-	-	-	-	-	-	-	-	ABC	AC	C	A	A	ABC	ABC	ABC	C	-	C	-	-	-	-	-	-	-	-	-	-	-
avgbs_cluster_3656.1		2	23.2	-	-	-	-	-	-	-	-	-	-	-	-	-	BC	BC	B	C	C	C	BC	BC	C	-	C	C	-	-	-	-	-	-	-	-	-	-
avgbs_cluster_36789.1		2	23.2	-	-	-	-	-	-	-	-	-	-	-	-	-	AB	AB	A	B	B	A	AB	AB	AB	AB	B	B	-	-	-	-	-	B	-	-	-	-
avgbs_cluster_37028.1		2	23.2	-	-	-	-	-	-	-	-	-	-	-	-	-	AB	B	B	B	B	AB	AB	B	A	-	A	-	-	-	-	-	-	-	-	-	-	-
avgbs_cluster_37588.1		2	23.2	-	-	-	-	-	-	-	-	-	-	-	-	-	AB	B	B	B	B	B	AB	AB	-	-	-	-	-	-	-	-	-	-	-	-	-	-
avgbs_cluster_37627.1		2	23.2	-	-	-	-	-	-	-	-	-	-	-	-	-	AB	AB	AB	A	B	B	AB	B	B	B	-	B	-	-	-	-	-	-	-	-	-	-
avgbs_cluster_3993.1		2	23.2	-	-	-	-	-	-	-	-	-	-	-	-	-	ABC	AB	A	A	-	B	ABC	B	B	B	-	-	-	-	-	-	-	-	-	-	-	-
avgbs_cluster_40387.1		2	23.2	-	-	-	-	-	-	-	-	-	-	-	-	-	AB	AB	AB	A	A	AB	AB	AB	B	B	-	-	-	-	-	-	-	-	-	-	-	-
avgbs_cluster_40486.1		2	23.2	-	-	-	-	-	-	-	-	-	-	-	-	-	AB	B	B	B	-	B	AB	AB	B	B	-	B	-	-	-	-	-	-	-	-	-	-
avgbs_cluster_4088.1		2	23.2	-	-	-	-	-	-	-	-	-	-	-	-	-	AB	AB	A	B	A	AB	AB	A	A	A	A	A	-	-	-	-	-	-	-	-	-	-
avgbs_cluster_41474.1		2	23.2	-	-	-	-	-	-	-	-	-	-	-	-	-	AB	AB	A	B	B	A	AB	AB	A	A	A	A	-	-	-	-	-	-	-	-	-	-
avgbs_cluster_42868.1		2	23.2	-	-	-	-	-	-	-	-	-	-	-	-	-	AB	AB	AB	B	B	AB	AB	AB	A	A	-	A	-	A	-	A	A	-	-	-	-	-
avgbs_cluster_4699.1		2	23.2	-	-	-	-	-	-	-	-	-	-	-	-	-	AB	A	AB	A	A	AB	AB	AB	B	B	B	B	-	-	-	-	-	-	-	-	-	-
avgbs_cluster_5105.1		2	23.2	-	-	-	-	-	-	-	-	-	-	-	-	-	AB	AB	B	A	A	AB	AB	AB	A	A	A	A	-	-	-	-	-	-	-	-	-	-
avgbs_cluster_5128.1		2	23.2	-	-	-	-	-	-	-	-	-	-	-	-	-	AB	A	A	A	A	A	AB	A	AB	AB	-	-	-	-	-	-	-	-	-	-	-	-
avgbs_cluster_5277.1		2	23.2	-	-	-	-	-	-	-	-	-	-	-	-	-	B	B	B	B	B	B	B	B	B	B	B	B	-	-	-	-	-	-	-	-	-	-
avgbs2_104245.1		2	23.2	-	-	-	-	-	-	-	-	-	-	-	-	-	ABC	A	AB	A	A	A	ABC	AC	A	A	A	-	-	-	-	-	-	-	-	-	-	-
avgbs2_112415.1		2	23.2	-	-	-	-	-	-	-	-	-	-	-	-	-	AB	B	B	-	-	-	AB	B	B	B	B	-	-	-	-	-	-	-	-	-	-	-
avgbs2_126943.1		2	23.2	-	-	-	-	-	-	-	-	-	-	-	-	-	AB	AB	A	B	B	A	AB	AB	A	A	A	A	-	-	-	-	-	-	-	-	-	-
avgbs2_131003.2		2	23.2	-	-	-	-	-	-	-	-	-	-	-	-	-	AB	AB	B	B	B	B	AB	AB	A	-	A	A	-	-	-	-	-	-	-	-	-	-
avgbs2_133336.1		2	23.2	-	-	-	-	-	-	-	-	-	-	-	-	-	ABC	AB	A	A	A	B	ABC	ABC	B	B	-	-	-	-	-	-	-	-	-	-	-	-
avgbs2_163266.1		2	23.2	A	-	-	-	-	-	A	-	-	-	-	-	-	AB	AB	AB	A	B	B	AB	B	B	B	B	B	-	-	-	-	-	-	-	-	-	-
avgbs2_169469.2		2	23.2	-	-	-	-	-	-	-	-	-	-	-	-	-	AB	AB	AB	B	-	A	AB	A	A	A	A	A	-	-	-	-	-	-	-	-	-	-
avgbs2_174960.1		2	23.2	-	-	-	-	-	-	-	-	-	-	-	-	-	AB	A	-	A	A	A	AB	A	A	A	A	A	-	-	-	-	-	-	-	-	-	-
avgbs2_177024.1		2	23.2	-	-	-	-	-	-	-	-	-	-	-	-	-	AB	AB	B	A	A	B	AB	AB	B	B	B	-	-	B	-	-	B	B	-	-	-	-
avgbs2_183848.1		2	23.2	-	-	-	-	-	-	-	-	-	-	-	-	-	AB	B	B	B	B	B	AB	AB	-	-	-	-	-	-	-	-	-	-	-	-	-	-
[truncated: 24,911 more rows]

## Sheet: 2) Map-Window_based_similarity
Chromosome	Distance	ACD genome		AC(DC) genome		AB-1 genome		AB-2 genome		As genome		Al genome		Ac/d genome		C genome		CmCm genome
		LocPres	AlleleRatio	LocPres	AlleleRatio	LocPres	AlleleRatio	LocPres	AlleleRatio	LocPres	AlleleRatio	LocPres	AlleleRatio	LocPres	AlleleRatio	LocPres	AlleleRatio	LocPres	AlleleRatio
1	-12	1	2	1	1	0.5	1	0.5	1	0.5	2	0	0	0	0	0	0	0	0
1	-11	1	2	1	1	0.5	1	0.5	1	0.5	2	0	0	0	0	0	0	0	0
1	-10	1	2	1	1	0.5	1	0.5	1	0.5	2	0	0	0	0	0	0	0	0
1	-9	1	2	1	1.14	0.29	1	0.57	1	0.29	2	0.29	1	0	0	0	0	0	0
1	-8	1	2	1	1.33	0.33	1.33	0.56	1	0.33	1.67	0.33	1	0	0	0	0	0	0
1	-7	1	2	1	1.3	0.4	1.25	0.6	1	0.4	1.5	0.4	1	0	0	0	0	0	0
1	-6	1	2.09	1	1.27	0.36	1.25	0.55	1	0.36	1.5	0.36	1	0	0	0	0	0	0
1	-5	1	2.08	1	1.38	0.31	1.25	0.46	1	0.31	1.5	0.31	1	0	0	0	0	0	0
1	-4	1	2.13	1	1.33	0.27	1.25	0.4	1	0.33	1.4	0.27	1	0	0	0	0	0	0
1	-3	1	2.06	0.94	1.29	0.33	1.17	0.44	1	0.39	1.29	0.33	1	0	0	0	0	0	0
1	-2	1	2.12	0.94	1.28	0.29	1.1	0.35	1	0.44	1.13	0.18	1	0.06	1	0	0	0	0
1	-1	1	2.12	0.94	1.28	0.29	1.1	0.35	1	0.44	1.13	0.18	1	0.06	1	0	0	0	0
1	0	1	2.12	0.94	1.28	0.29	1.1	0.35	1	0.44	1.13	0.18	1	0.06	1	0	0	0	0
1	1	1	2.1	0.93	1.3	0.3	1.08	0.3	1	0.38	1.13	0.2	1	0.1	1	0.05	1	0	0
1	2	1	2.09	0.91	1.34	0.27	1.08	0.27	1	0.36	1.13	0.18	1	0.11	1	0.04	1	0	0
1	3	1	2.09	0.91	1.33	0.28	1.08	0.28	1	0.37	1.12	0.17	1	0.11	1	0.04	1	0	0
1	4	1	2.04	0.87	1.34	0.28	1.08	0.28	1	0.36	1.12	0.17	1	0.11	1	0.04	1	0	0
1	5	1	2.02	0.88	1.31	0.29	1.13	0.23	1	0.38	1.1	0.18	1	0.09	1	0.04	1	0	0
1	6	1	2	0.88	1.31	0.29	1.12	0.24	1	0.38	1.09	0.19	1	0.1	1	0.03	1	0	0
1	7	1	1.99	0.86	1.32	0.28	1.11	0.23	1	0.36	1.08	0.16	1	0.12	1	0.03	1	0	0
1	8	1	1.97	0.86	1.31	0.26	1.1	0.21	1	0.35	1.07	0.14	1	0.12	1	0.03	1	0	0
1	9	1	1.98	0.89	1.33	0.24	1.06	0.2	1	0.33	1.05	0.11	1	0.13	1	0.01	1	0.01	1
1	10	1	1.97	0.87	1.32	0.25	1.06	0.2	1	0.32	1.04	0.13	1	0.12	1	0.01	1	0.01	1
1	11	1	1.95	0.87	1.31	0.24	1.06	0.21	1	0.32	1.04	0.12	1	0.12	1	0.01	1	0.01	1
1	12	1	1.95	0.87	1.31	0.24	1.06	0.21	1	0.32	1.04	0.12	1	0.12	1	0.01	1	0.01	1
1	13	1	1.96	0.87	1.3	0.23	1.06	0.19	1	0.31	1.04	0.11	1	0.11	1	0.01	1	0.01	1
1	14	1	1.96	0.87	1.3	0.23	1.06	0.19	1	0.31	1.04	0.11	1	0.11	1	0.01	1	0.01	1
1	15	1	1.96	0.87	1.3	0.22	1.06	0.19	1	0.31	1	0.12	1	0.12	1	0.01	1	0.01	1
1	16	1	1.96	0.86	1.3	0.22	1.06	0.18	1	0.3	1	0.11	1	0.11	1	0.01	1	0.01	1
1	17	1	1.95	0.87	1.32	0.23	1.07	0.18	1	0.32	1.04	0.13	1	0.13	1	0.03	1	0.02	1.67
1	18	1	1.95	0.86	1.31	0.24	1.07	0.18	1	0.32	1.03	0.15	1	0.13	1	0.03	1	0.02	1.67
1	19	1	1.95	0.86	1.31	0.24	1.07	0.18	1	0.32	1.03	0.15	1	0.13	1	0.03	1	0.02	1.67
1	20	1	1.94	0.86	1.29	0.25	1.06	0.19	1	0.34	1.03	0.17	1	0.12	1	0.03	1	0.02	1.67
1	21	1	1.94	0.86	1.29	0.25	1.06	0.19	1	0.34	1.03	0.16	1	0.12	1	0.03	1	0.02	1.67
1	22	1	1.94	0.85	1.28	0.25	1.04	0.18	1	0.36	1.03	0.15	1	0.13	1	0.03	1	0.02	1.67
1	23	1	1.94	0.85	1.28	0.25	1.04	0.17	1	0.35	1.03	0.15	1	0.13	1	0.03	1	0.02	1.67
1	24	1	1.93	0.85	1.28	0.24	1.04	0.18	1	0.35	1.03	0.15	1	0.13	1	0.03	1	0.02	1.67
1	25	1	1.94	0.87	1.29	0.25	1.03	0.19	1	0.35	1.02	0.16	1	0.13	1	0.02	1	0.01	1.67
1	26	1	1.94	0.87	1.29	0.25	1.03	0.19	1	0.35	1.02	0.16	1	0.13	1	0.02	1	0.01	1.67
1	27	1	1.94	0.87	1.3	0.24	1.03	0.19	1	0.35	1.02	0.16	1	0.14	1	0.02	1	0.01	1.67
1	28	1	1.93	0.87	1.3	0.24	1.04	0.18	1	0.33	1.03	0.17	1	0.14	1	0.02	1	0.01	1.67
1	29	1	1.93	0.87	1.3	0.24	1.04	0.18	1	0.33	1.03	0.17	1	0.14	1	0.02	1	0.01	1.67
1	30	1	1.92	0.87	1.31	0.25	1.03	0.18	1	0.33	1.03	0.17	1	0.15	1.03	0.02	1	0.01	1.67
1	31	1	1.93	0.87	1.28	0.22	1.03	0.17	1	0.32	1.02	0.15	1	0.14	1.02	0.01	1	0.01	1.67
1	32	1	1.93	0.88	1.28	0.22	1.03	0.17	1.04	0.32	1.02	0.16	1	0.14	1.02	0.01	1	0.01	1.67
1	33	1	1.93	0.87	1.28	0.22	1.03	0.17	1.04	0.32	1.02	0.16	1	0.14	1.02	0.01	1	0.01	1.67
1	34	1	1.94	0.87	1.28	0.21	1.03	0.17	1.04	0.32	1.02	0.16	1	0.14	1.02	0.01	1	0.01	1.67
1	35	1	1.95	0.87	1.28	0.21	1.02	0.18	1.04	0.32	1.02	0.16	1	0.15	1.02	0.01	1	0.01	1.67
1	36	1	1.94	0.86	1.25	0.2	1.01	0.16	1.03	0.32	1.02	0.14	1	0.14	1.02	0.01	1	0.01	1.67
1	37	1	1.94	0.87	1.25	0.2	1.01	0.16	1.04	0.32	1.02	0.14	1	0.14	1.02	0.01	1	0.01	1.67
1	38	1	1.98	0.87	1.24	0.2	1.01	0.15	1.03	0.3	1.02	0.14	1	0.14	1.02	0.01	1	0.01	1.67
1	39	1	1.98	0.86	1.22	0.2	1.01	0.15	1.04	0.3	1.02	0.15	1	0.14	1.02	0.01	1	0.01	2
1	40	1	1.98	0.87	1.22	0.2	1.01	0.14	1.04	0.31	1.02	0.14	1	0.14	1.02	0.01	1	0.01	2
1	41	1	1.99	0.87	1.23	0.21	1.01	0.14	1.04	0.31	1.02	0.14	1	0.14	1.02	0.01	1	0.01	2
1	42	1	1.98	0.86	1.23	0.2	1.01	0.14	1.04	0.3	1.02	0.14	1	0.14	1.02	0.01	1	0.01	2
1	43	1	1.96	0.84	1.26	0.19	1.01	0.15	1.03	0.29	1.02	0.13	1	0.14	1.02	0.01	1	0	2
1	44	1	1.96	0.84	1.27	0.19	1.01	0.15	1.03	0.28	1.02	0.13	1	0.14	1.02	0.01	1	0	2
1	45	1	1.96	0.85	1.27	0.19	1.01	0.15	1.03	0.29	1.02	0.13	1	0.15	1.01	0.01	1	0	2
1	46	1	1.97	0.85	1.26	0.19	1.01	0.15	1.03	0.28	1.01	0.12	1	0.15	1.01	0.01	1	0	2
1	47	1	1.97	0.84	1.26	0.18	1	0.15	1.03	0.28	1	0.11	1	0.14	1.02	0	1	0	0
1	48	1	1.97	0.85	1.26	0.17	1	0.15	1.03	0.28	1	0.11	1	0.14	1.02	0	1	0	0
1	49	1	1.97	0.85	1.26	0.17	1	0.15	1.03	0.27	1	0.1	1	0.15	1.02	0	1	0	0
1	50	1	2.01	0.84	1.27	0.17	1.01	0.14	1.03	0.26	1.01	0.1	1	0.16	1.05	0.01	1	0	1
1	51	1	2.01	0.84	1.27	0.17	1.01	0.14	1.03	0.26	1.01	0.1	1	0.16	1.05	0.01	1	0	1
1	52	1	2.01	0.84	1.28	0.17	1.01	0.14	1.03	0.25	1.01	0.1	1	0.16	1.05	0.01	1	0	1
1	53	1	2	0.84	1.28	0.17	1.01	0.14	1.02	0.25	1.02	0.1	1	0.16	1.05	0.01	1	0	1
1	54	1	2	0.84	1.28	0.18	1.01	0.15	1.05	0.25	1.03	0.1	1	0.16	1.07	0.01	1	0.01	1
1	55	1	2.01	0.83	1.27	0.17	1.01	0.14	1.05	0.24	1.04	0.09	1	0.16	1.07	0.01	1	0.01	1
1	56	1	2	0.83	1.27	0.17	1.01	0.14	1.05	0.24	1.04	0.09	1	0.17	1.07	0.01	1	0.01	1
1	57	1	2	0.83	1.26	0.19	1.03	0.15	1.05	0.24	1.04	0.1	1	0.17	1.06	0.01	1	0.01	1
1	58	1	1.99	0.83	1.26	0.19	1.03	0.15	1.05	0.24	1.04	0.1	1	0.17	1.06	0.01	1	0.01	1
1	59	1	2	0.82	1.26	0.18	1.03	0.15	1.05	0.23	1.04	0.1	1	0.17	1.05	0.01	1	0.01	1
1	60	1	1.99	0.82	1.27	0.19	1.03	0.15	1.05	0.24	1.04	0.1	1	0.17	1.05	0.01	1	0.01	1
1	61	1	1.99	0.82	1.28	0.19	1.03	0.15	1.05	0.24	1.04	0.1	1	0.17	1.05	0.01	1	0.01	1
1	62	1	2	0.79	1.28	0.2	1.04	0.16	1.03	0.25	1.04	0.1	1.02	0.17	1.06	0.01	1	0.01	1
1	63	1	2	0.79	1.27	0.2	1.04	0.15	1.03	0.25	1.04	0.1	1.02	0.17	1.06	0.01	1	0.01	1
1	64	1	1.99	0.8	1.28	0.2	1.04	0.15	1.04	0.25	1.04	0.1	1.02	0.18	1.06	0.01	1	0.01	1
1	65	1	1.99	0.79	1.28	0.2	1.04	0.15	1.04	0.25	1.04	0.1	1.02	0.17	1.06	0.01	1	0.01	1
1	66	1	2.01	0.79	1.3	0.2	1.05	0.16	1.04	0.23	1.04	0.11	1.02	0.17	1.07	0.01	1	0.01	1
1	67	1	2	0.78	1.3	0.2	1.05	0.16	1.04	0.23	1.04	0.11	1.02	0.18	1.07	0.01	1	0.01	1
1	68	1	1.98	0.77	1.32	0.21	1.06	0.17	1.04	0.25	1.04	0.11	1.02	0.18	1.07	0.02	1	0.01	1
1	69	1	1.98	0.75	1.31	0.2	1.06	0.16	1.04	0.24	1.05	0.11	1.02	0.17	1.07	0.01	1	0.01	1
1	70	1	1.98	0.75	1.3	0.19	1.06	0.15	1.04	0.23	1.05	0.11	1.02	0.16	1.07	0.01	1	0.01	1
1	71	1	1.98	0.75	1.3	0.19	1.06	0.15	1.04	0.24	1.05	0.11	1.02	0.17	1.07	0.01	1	0.01	1
1	72	1	1.98	0.75	1.29	0.19	1.06	0.15	1.04	0.24	1.05	0.11	1.02	0.17	1.07	0.01	1	0.01	1
1	73	1	2	0.74	1.27	0.2	1.07	0.14	1.05	0.24	1.06	0.11	1.02	0.16	1.08	0.01	1	0.01	1
1	74	1	2	0.75	1.26	0.2	1.07	0.14	1.05	0.24	1.06	0.11	1.02	0.16	1.08	0.01	1	0.01	1
1	75	1	2	0.74	1.26	0.2	1.07	0.14	1.05	0.24	1.06	0.11	1.02	0.17	1.08	0.01	1	0.01	1
1	76	1	2	0.74	1.27	0.2	1.07	0.14	1.05	0.24	1.06	0.12	1.02	0.17	1.08	0.01	1	0.01	1
1	77	1	2	0.74	1.27	0.2	1.07	0.14	1.05	0.24	1.06	0.12	1.02	0.17	1.08	0.01	1	0.01	1
1	78	1	2	0.74	1.27	0.2	1.07	0.14	1.05	0.23	1.06	0.11	1.02	0.16	1.08	0.01	1	0.01	1
1	79	1	2	0.74	1.27	0.2	1.07	0.14	1.05	0.23	1.06	0.11	1.02	0.16	1.08	0.01	1	0.01	1
1	80	1	1.95	0.73	1.26	0.21	1.07	0.14	1.06	0.23	1.06	0.12	1.02	0.15	1.06	0.01	1	0.01	1
1	81	1	1.95	0.73	1.27	0.2	1.07	0.13	1.06	0.23	1.06	0.12	1.02	0.15	1.06	0.01	1	0.01	1
1	82	1	1.95	0.73	1.26	0.2	1.07	0.13	1.06	0.23	1.06	0.12	1.02	0.15	1.06	0.01	1	0.01	1
1	83	1	1.95	0.73	1.26	0.2	1.07	0.13	1.06	0.23	1.04	0.12	1.02	0.14	1.06	0.01	1	0.01	1
1	84	1	1.95	0.72	1.26	0.2	1.07	0.13	1.02	0.23	1.01	0.11	1.03	0.14	1.02	0.01	1	0.01	1
1	85	1	1.94	0.72	1.25	0.2	1.07	0.13	1.02	0.23	1.01	0.11	1.03	0.14	1.02	0.01	1	0.01	1
1	86	1	1.95	0.72	1.25	0.19	1.08	0.12	1.03	0.23	1.01	0.11	1.03	0.13	1.02	0.01	1	0.01	1
1	87	1	1.94	0.69	1.26	0.16	1.06	0.11	1.03	0.23	1.01	0.09	1.03	0.12	1.03	0.01	1	0.01	1
1	88	1	1.94	0.69	1.26	0.16	1.06	0.1	1.03	0.24	1.01	0.09	1.03	0.11	1.03	0.01	1	0.01	1
1	89	1	1.94	0.68	1.25	0.16	1.06	0.12	1.03	0.25	1.01	0.09	1.04	0.11	1.03	0.01	1	0.01	1
1	90	1	1.95	0.67	1.24	0.17	1.06	0.12	1.03	0.24	1.01	0.08	1.04	0.11	1.03	0.01	1	0.01	1
1	91	1	1.95	0.7	1.19	0.15	1.06	0.13	1.02	0.23	1.01	0.09	1.03	0.11	1.03	0.01	1	0.02	1
1	92	1	1.95	0.73	1.18	0.14	1.02	0.12	1	0.22	1.01	0.07	1	0.1	1	0.01	1	0.02	1
1	93	1	1.95	0.73	1.18	0.13	1.02	0.12	1	0.21	1.02	0.07	1	0.1	1	0.01	1	0.02	1
1	94	1	1.97	0.75	1.17	0.14	1.02	0.11	1	0.19	1.01	0.07	1	0.09	1	0.01	1	0.01	1
1	95	1	1.99	0.77	1.14	0.13	1.01	0.12	1	0.19	1.01	0.07	1	0.08	1	0.01	1	0.01	1
1	96	1	1.99	0.74	1.14	0.13	1.01	0.11	1	0.19	1.01	0.07	1	0.08	1	0.01	1	0.01	1
1	97	1	1.99	0.75	1.14	0.13	1.01	0.11	1	0.19	1.01	0.07	1	0.09	1	0.01	1	0.01	1
1	98	1	1.99	0.73	1.14	0.14	1	0.11	1	0.2	1.02	0.07	1	0.09	1	0	1	0.01	1
1	99	1	1.96	0.65	1.13	0.16	1	0.12	1	0.22	1.01	0.1	1.01	0.1	1	0	1	0.01	1
1	100	1	1.96	0.65	1.14	0.16	1	0.12	1	0.22	1.01	0.1	1.01	0.1	1	0	1	0.01	1
1	101	1	1.96	0.64	1.14	0.15	1	0.12	1	0.22	1.01	0.1	1.02	0.09	1	0	1	0.01	1
1	102	1	1.96	0.64	1.14	0.15	1	0.12	1	0.22	1.01	0.1	1.02	0.09	1	0	1	0.01	1
1	103	1	1.95	0.57	1.13	0.17	1	0.13	1	0.22	1.01	0.12	1.01	0.1	1	0	1	0.01	1
1	104	1	1.95	0.57	1.14	0.17	1	0.13	1	0.22	1.01	0.12	1.01	0.1	1	0	1	0.01	1
1	105	1	1.95	0.57	1.14	0.17	1	0.13	1	0.22	1.01	0.12	1.01	0.1	1	0	1	0.01	1
1	106	1	1.94	0.56	1.14	0.17	1	0.13	1	0.23	1.01	0.12	1.01	0.1	1	0.01	1	0.01	1
1	107	1	1.94	0.56	1.14	0.17	1	0.13	1	0.23	1.01	0.12	1.01	0.1	1	0.01	1	0.01	1
1	108	1	1.94	0.56	1.14	0.17	1	0.13	1	0.23	1.01	0.12	1.01	0.1	1	0.01	1	0.01	1
1	109	1	1.94	0.55	1.14	0.17	1	0.13	1	0.23	1.01	0.12	1.01	0.1	1	0.01	1	0.01	1
1	110	1	1.94	0.55	1.13	0.17	1	0.14	1	0.23	1.01	0.13	1.01	0.1	1	0.01	1	0.01	1
1	111	1	1.95	0.54	1.12	0.17	1	0.14	1	0.23	1.01	0.13	1.01	0.1	1	0.01	1	0.01	1
1	112	1	1.95	0.54	1.13	0.17	1	0.14	1	0.23	1.01	0.13	1.01	0.1	1	0.01	1	0.01	1
1	113	1	1.95	0.54	1.13	0.17	1	0.14	1	0.23	1.01	0.13	1.01	0.1	1	0.01	1	0.01	1
1	114	1	1.94	0.54	1.12	0.17	1	0.13	1	0.23	1.01	0.13	1.01	0.1	1	0.01	1	0.01	1
1	115	1	1.95	0.54	1.13	0.17	1	0.13	1	0.23	1.01	0.13	1.01	0.1	1	0.01	1	0.01	1
1	116	1	1.95	0.54	1.13	0.17	1	0.13	1	0.23	1.01	0.13	1.01	0.1	1	0.01	1	0.01	1
1	117	1	1.95	0.54	1.12	0.17	1	0.13	1	0.23	1.01	0.13	1.01	0.1	1	0	1	0	1
1	118	1	1.95	0.55	1.13	0.18	1	0.14	1	0.23	1.01	0.13	1.01	0.1	1	0.01	1	0	1
1	119	1	1.95	0.55	1.13	0.18	1	0.13	1	0.23	1.01	0.13	1.01	0.1	1	0.01	1	0	1
1	120	1	1.95	0.54	1.13	0.18	1	0.13	1	0.22	1.01	0.13	1.01	0.09	1	0.01	1	0	1
1	121	1	1.95	0.52	1.14	0.18	1	0.13	1	0.22	1.01	0.13	1.01	0.1	1	0.01	1	0	0
1	122	1	1.94	0.52	1.14	0.18	1	0.13	1	0.23	1.01	0.13	1.01	0.1	1	0.01	1	0	0
1	123	1	1.94	0.52	1.14	0.18	1	0.13	1	0.23	1.01	0.13	1.01	0.1	1	0.01	1	0	0
1	124	1	1.88	0.31	1.21	0.23	1	0.13	1	0.27	1.01	0.17	1.02	0.13	1	0.01	1	0	0
1	125	1	1.88	0.31	1.22	0.23	1	0.13	1	0.27	1.01	0.17	1.02	0.13	1	0.01	1	0	0
1	126	1	1.85	0.28	1.21	0.24	1	0.15	1	0.28	1.01	0.19	1.02	0.13	1	0.01	1	0	0
1	127	1	1.85	0.27	1.22	0.24	1	0.15	1	0.28	1.01	0.19	1.02	0.12	1	0.01	1	0	0
1	128	1	1.86	0.27	1.3	0.22	1	0.16	1	0.27	1	0.2	1.02	0.12	1	0.02	1	0	0
1	129	0.99	1.87	0.37	1.32	0.21	1	0.15	1	0.21	1	0.14	1	0.1	1	0.02	1	0	0
1	130	0.99	1.87	0.32	1.31	0.23	1	0.16	1	0.24	1	0.15	1	0.11	1	0.03	1	0	0
1	131	0.99	1.87	0.32	1.31	0.23	1	0.16	1	0.24	1	0.15	1	0.11	1	0.03	1	0	0
1	132	0.99	1.87	0.32	1.31	0.23	1	0.16	1	0.24	1	0.15	1	0.11	1	0.03	1	0	0
1	133	1	1.9	0.69	1.42	0.21	1	0.17	1	0.19	1	0.12	1	0.06	1	0.08	1	0	0
1	134	1	1.9	0.67	1.34	0.23	1	0.17	1	0.21	1	0.08	1	0.06	1	0.08	1	0	0
1	135	1	1.89	0.68	1.34	0.23	1	0.17	1	0.21	1	0.09	1	0.06	1	0.09	1	0	0
1	136	1	1.93	0.7	1.3	0.21	1	0.14	1	0.19	1	0.05	1	0.07	1	0.05	1	0	0
1	137	1	1.93	0.7	1.3	0.21	1	0.14	1	0.19	1	0.05	1	0.07	1	0.05	1	0	0
1	138	1	1.92	0.69	1.28	0.22	1	0.14	1	0.19	1	0.03	1	0.08	1	0.06	1	0	0
1	139	1	1.91	0.76	1.28	0.18	1	0.09	1	0.15	1	0.03	1	0.09	1	0.06	1	0	0
1	140	1	1.91	0.76	1.28	0.18	1	0.09	1	0.15	1	0.03	1	0.09	1	0.06	1	0	0
1	141	1	1.94	0.81	1.28	0.19	1	0.1	1	0.16	1	0.03	1	0.1	1	0.06	1	0	0
1	142	1	1.93	0.8	1.29	0.2	1	0.1	1	0.17	1	0.03	1	0.1	1	0.07	1	0	0
2	-2	1	1.92	0.84	1.22	0.31	1	0.22	1	0.24	1.08	0.06	1	0.31	1.07	0	0	0.04	1
2	-1	1	1.96	0.8	1.22	0.29	1	0.22	1	0.24	1.08	0.06	1	0.29	1.07	0	0	0.04	1
2	0	1	2.04	0.81	1.22	0.26	1	0.19	1	0.23	1.08	0.05	1	0.28	1.06	0	0	0.04	1
2	1	1	2.05	0.82	1.22	0.28	1	0.18	1	0.23	1.07	0.05	1	0.26	1.06	0	0	0.03	1
2	2	1	2.08	0.83	1.2	0.26	1	0.2	1	0.21	1.07	0.05	1	0.27	1.06	0	0	0.03	1
2	3	1	2.04	0.83	1.22	0.25	1	0.18	1	0.21	1.07	0.04	1	0.25	1.06	0	0	0.03	1
2	4	1	2.03	0.83	1.22	0.25	1	0.18	1	0.22	1.06	0.04	1	0.25	1.06	0	0	0.03	1
2	5	1	2.01	0.82	1.21	0.26	1	0.19	1	0.23	1.06	0.04	1	0.26	1.05	0	0	0.03	1
2	6	1	2	0.82	1.21	0.25	1	0.18	1	0.22	1.06	0.04	1	0.25	1.05	0	0	0.03	1
2	7	1	1.99	0.82	1.22	0.23	1	0.17	1	0.21	1.06	0.04	1	0.23	1.05	0	0	0.02	1
2	8	1	1.99	0.83	1.21	0.22	1	0.16	1	0.21	1.06	0.03	1	0.22	1.05	0	0	0.02	1
2	9	1	2	0.86	1.18	0.1	1	0.07	1	0.11	1.05	0.02	1	0.1	1.05	0.07	1.07	0.04	1
2	10	1	1.99	0.86	1.18	0.1	1	0.07	1	0.11	1.05	0.02	1	0.1	1.05	0.07	1.07	0.04	1
2	11	1	1.99	0.86	1.18	0.1	1	0.07	1	0.11	1.05	0.02	1	0.1	1.05	0.07	1.07	0.04	1
2	12	1	1.99	0.85	1.2	0.1	1	0.08	1	0.13	1.07	0.02	1	0.11	1.04	0.07	1.07	0.04	1
2	13	1	2	0.87	1.28	0.15	1.1	0.1	1	0.16	1.11	0.05	1	0.13	1.06	0.05	1.07	0.03	1
2	14	1	1.99	0.87	1.29	0.16	1.1	0.09	1	0.16	1.12	0.05	1	0.13	1.06	0.05	1.07	0.03	1
2	15	1	1.98	0.87	1.28	0.15	1.1	0.1	1	0.15	1.12	0.05	1	0.13	1.06	0.05	1.07	0.03	1
2	16	1	1.98	0.87	1.28	0.16	1.09	0.1	1	0.16	1.11	0.06	1	0.13	1.06	0.05	1.07	0.03	1
2	17	1	1.98	0.87	1.29	0.16	1.09	0.09	1	0.16	1.11	0.06	1	0.12	1.06	0.05	1.07	0.03	1
2	18	1	1.98	0.87	1.29	0.16	1.09	0.09	1	0.16	1.11	0.06	1	0.12	1.06	0.05	1.07	0.03	1
2	19	1	1.98	0.87	1.29	0.16	1.09	0.1	1	0.16	1.11	0.06	1	0.11	1.06	0.05	1.07	0.03	1
2	20	1	2.01	0.88	1.32	0.18	1.11	0.11	1	0.17	1.1	0.07	1.1	0.11	1.06	0.05	1.07	0.03	1
2	21	1	2	0.88	1.31	0.18	1.11	0.11	1	0.18	1.1	0.07	1.1	0.11	1.06	0.05	1.07	0.03	1
2	22	1	2.01	0.87	1.31	0.18	1.11	0.11	1	0.18	1.09	0.07	1.1	0.11	1.06	0.05	1.07	0.03	1
2	23	1	2.02	0.87	1.31	0.17	1.12	0.1	1	0.17	1.12	0.07	1.1	0.12	1.06	0.05	1.07	0.03	1
2	24	1	2.02	0.87	1.31	0.17	1.12	0.1	1	0.17	1.1	0.06	1.11	0.11	1.03	0.05	1.07	0.02	1
2	25	1	2.02	0.86	1.31	0.17	1.12	0.1	1	0.17	1.1	0.06	1.11	0.11	1.03	0.05	1.07	0.02	1
2	26	1	2.03	0.87	1.32	0.16	1.14	0.09	1	0.18	1.1	0.06	1.11	0.1	1.03	0.05	1.07	0.03	1
2	27	1	2.03	0.87	1.32	0.16	1.14	0.09	1	0.18	1.1	0.06	1.11	0.1	1.03	0.05	1.07	0.03	1
2	28	1	2.03	0.87	1.32	0.16	1.13	0.09	1	0.18	1.1	0.07	1.11	0.11	1.03	0.05	1.07	0.02	1
2	29	1	2.02	0.88	1.32	0.16	1.13	0.09	1	0.18	1.1	0.07	1.11	0.11	1.03	0.05	1.07	0.02	1
2	30	1	2	0.88	1.32	0.16	1.14	0.1	1	0.18	1.1	0.07	1.11	0.11	1.03	0.05	1.07	0.03	1
2	31	1	2	0.88	1.32	0.16	1.14	0.1	1	0.18	1.1	0.07	1.11	0.11	1.03	0.05	1.07	0.03	1
2	32	1	2	0.88	1.33	0.16	1.14	0.09	1	0.19	1.1	0.07	1.11	0.1	1.04	0.05	1.07	0.03	1
2	33	1	2.01	0.88	1.33	0.16	1.14	0.09	1	0.19	1.1	0.07	1.11	0.1	1.04	0.05	1.07	0.03	1
2	34	1	2.01	0.87	1.34	0.16	1.14	0.09	1	0.18	1.1	0.07	1.11	0.1	1.04	0.05	1.07	0.03	1
2	35	1	2.02	0.88	1.34	0.16	1.14	0.09	1	0.18	1.11	0.07	1.11	0.1	1.04	0.05	1.07	0.03	1
2	36	1	2.02	0.88	1.34	0.16	1.14	0.09	1	0.18	1.11	0.07	1.11	0.1	1.04	0.05	1.07	0.03	1
2	37	1	2.02	0.88	1.34	0.17	1.14	0.09	1	0.19	1.11	0.08	1.11	0.1	1.04	0.06	1.07	0.03	1
2	38	1	2	0.87	1.34	0.17	1.14	0.1	1	0.18	1.11	0.07	1.11	0.11	1.04	0.05	1.07	0.03	1
2	39	0.99	1.99	0.85	1.48	0.29	1.14	0.17	1	0.29	1.12	0.13	1.11	0.18	1.04	0	0	0.01	1
2	40	0.99	2	0.86	1.47	0.28	1.14	0.17	1	0.28	1.12	0.13	1.11	0.18	1.04	0	0	0.01	1
2	41	0.99	2	0.86	1.47	0.29	1.14	0.17	1	0.29	1.12	0.13	1.11	0.18	1.04	0	0	0.01	1
2	42	1	2.01	0.87	1.45	0.29	1.15	0.16	1	0.27	1.11	0.13	1.11	0.16	1.04	0	0	0.01	1
2	43	1	2	0.81	1.38	0.26	1.1	0.17	1	0.28	1.05	0.1	1.25	0.13	1	0	0	0.01	1
2	44	1	1.99	0.79	1.38	0.25	1.1	0.16	1	0.28	1.05	0.1	1.25	0.13	1	0	0	0.01	1
2	45	1	2.01	0.74	1.41	0.26	1.11	0.15	1	0.3	1.05	0.11	1.25	0.12	1	0	0	0.01	1
2	46	1	2.02	0.69	1.37	0.29	1.12	0.15	1.08	0.3	1.04	0.09	1.38	0.14	1	0.01	1	0.01	1
2	47	1	2.01	0.69	1.38	0.28	1.12	0.15	1.08	0.29	1.04	0.09	1.38	0.13	1	0.01	1	0.01	1
2	48	1	2.01	0.69	1.38	0.28	1.12	0.15	1.08	0.29	1.04	0.09	1.38	0.13	1	0.01	1	0.01	1
2	49	1	1.99	0.66	1.38	0.26	1.13	0.14	1.08	0.28	1.04	0.08	1.43	0.13	1	0.01	1	0.01	1
2	50	1	1.87	0.57	1.26	0.22	1.07	0.1	1.14	0.25	1.06	0.06	1.25	0.13	1	0.01	1	0.01	1
2	51	1	1.87	0.57	1.26	0.22	1.07	0.1	1.14	0.25	1.06	0.06	1.25	0.13	1	0.01	1	0.01	1
2	52	1	1.85	0.57	1.26	0.22	1.07	0.1	1.14	0.24	1.06	0.06	1.25	0.13	1	0.01	1	0.01	1
2	53	1	1.99	0.75	1.24	0.18	1.07	0.07	1.09	0.22	1	0.07	1.09	0.08	1	0.01	1	0.01	1
2	54	1	1.99	0.75	1.23	0.18	1.07	0.07	1.09	0.24	1	0.08	1.08	0.08	1	0.01	1	0.01	1
2	55	1	2	0.75	1.24	0.19	1.07	0.07	1.09	0.23	1	0.08	1.08	0.08	1	0.01	1	0.01	1
2	56	1	2.01	0.77	1.27	0.2	1.06	0.07	1.08	0.25	1	0.09	1.07	0.07	1	0.01	1	0.01	1
2	57	1	1.99	0.76	1.27	0.21	1.06	0.08	1.07	0.25	1	0.09	1.06	0.08	1	0.01	1	0.01	1
2	58	1	1.97	0.76	1.31	0.21	1.05	0.11	1.03	0.28	1	0.11	1.04	0.12	1	0.01	1	0.02	1
2	59	1	1.94	0.77	1.25	0.21	1.04	0.11	1.03	0.26	1	0.1	1.03	0.12	1	0.01	1	0.01	1
2	60	1	1.94	0.77	1.25	0.21	1.04	0.11	1.03	0.26	1	0.1	1.03	0.12	1	0.01	1	0.01	1
2	61	1	1.94	0.77	1.25	0.21	1.04	0.11	1.03	0.26	1	0.1	1.03	0.11	1	0.01	1	0.01	1
2	62	1	1.93	0.76	1.24	0.21	1.04	0.11	1.03	0.26	1	0.1	1.03	0.11	1	0.01	1	0.01	1
2	63	1	1.93	0.76	1.24	0.2	1.04	0.11	1.03	0.26	1	0.1	1.03	0.11	1	0.01	1	0.01	1
2	64	1	1.93	0.77	1.24	0.21	1.04	0.11	1.03	0.26	1	0.1	1.03	0.11	1	0.01	1	0.01	1
2	65	1	1.93	0.77	1.24	0.2	1.04	0.11	1.03	0.26	1	0.1	1.03	0.11	1	0.01	1	0.01	1
2	66	1	1.93	0.76	1.24	0.2	1.04	0.1	1.03	0.26	1	0.1	1.03	0.11	1	0.01	1	0.01	1
2	67	1	1.94	0.77	1.24	0.21	1.04	0.1	1.03	0.26	1	0.1	1.03	0.11	1	0.01	1	0.01	1
2	68	1	1.95	0.77	1.24	0.21	1.04	0.11	1.03	0.26	1	0.1	1.03	0.12	1	0.01	1	0.01	1
2	69	1	1.96	0.78	1.24	0.21	1.04	0.11	1.03	0.25	1	0.1	1.03	0.12	1	0.01	1	0.01	1
2	70	1	1.95	0.78	1.24	0.2	1.04	0.11	1.03	0.25	1	0.1	1.03	0.12	1	0.01	1	0.01	1
2	71	1	1.96	0.81	1.24	0.2	1.03	0.11	1.05	0.27	1.01	0.11	1.02	0.13	1	0.01	1	0.02	1
2	72	1	1.97	0.81	1.25	0.2	1.03	0.11	1.05	0.27	1.01	0.11	1.02	0.13	1	0.01	1	0.01	1
2	73	1	2.01	0.84	1.24	0.16	1.02	0.11	1.05	0.21	1.02	0.09	1.03	0.13	1.03	0	1	0.01	1
2	74	1	2	0.84	1.24	0.16	1.02	0.11	1.05	0.21	1.02	0.09	1.03	0.13	1.03	0	1	0.01	1
2	75	1	2.01	0.84	1.24	0.16	1.02	0.11	1.05	0.21	1.02	0.08	1.03	0.13	1.03	0	1	0.01	1
2	76	1	2.01	0.85	1.24	0.16	1.01	0.11	1.04	0.21	1.02	0.08	1.02	0.13	1.03	0	1	0.01	1
2	77	1	2.01	0.85	1.24	0.16	1.01	0.11	1.04	0.21	1.02	0.08	1.02	0.13	1.03	0	1	0.01	1
2	78	1	2.01	0.85	1.24	0.16	1.01	0.11	1.04	0.21	1.02	0.09	1.02	0.13	1.03	0	1	0.01	1
2	79	1	2.01	0.85	1.24	0.16	1.01	0.11	1.04	0.21	1.02	0.09	1.02	0.13	1.03	0	1	0.01	1
2	80	1	2.01	0.85	1.24	0.16	1.01	0.11	1.04	0.21	1.02	0.09	1.02	0.13	1.03	0	1	0.01	1
2	81	1	2.01	0.85	1.24	0.16	1.01	0.11	1.04	0.21	1.02	0.09	1.02	0.13	1.03	0	1	0.01	1
2	82	1	2.01	0.85	1.24	0.16	1.01	0.11	1.04	0.21	1.02	0.08	1.02	0.13	1.03	0	1	0.01	1
2	83	1	2	0.85	1.24	0.16	1.01	0.12	1.04	0.21	1.02	0.09	1.02	0.13	1.03	0	1	0.01	1
2	84	1	2	0.85	1.24	0.16	1.01	0.12	1.04	0.21	1.02	0.08	1.02	0.13	1.03	0	1	0.01	1
2	85	1	2	0.85	1.24	0.16	1.01	0.12	1.04	0.21	1.02	0.08	1.02	0.13	1.03	0	1	0.01	1
2	86	1	1.99	0.85	1.24	0.15	1.01	0.12	1.04	0.2	1.02	0.08	1.02	0.13	1.03	0	1	0.01	1
2	87	1	2	0.85	1.24	0.15	1.01	0.12	1.04	0.2	1.02	0.08	1.03	0.13	1.03	0	1	0.01	1
2	88	1	2.01	0.86	1.22	0.15	1	0.11	1.05	0.19	1.02	0.08	1.03	0.13	1.04	0	1	0.01	1
2	89	1	2.02	0.86	1.24	0.14	1	0.11	1.06	0.19	1.03	0.08	1.03	0.13	1.04	0	0	0.01	1
2	90	1	2.02	0.87	1.24	0.14	1	0.12	1.06	0.19	1.03	0.08	1.03	0.13	1.04	0	0	0.01	1
2	91	1	2.02	0.87	1.24	0.14	1	0.12	1.05	0.19	1.03	0.08	1.03	0.13	1.04	0	0	0.01	1
2	92	1	2.02	0.87	1.24	0.14	1	0.12	1.05	0.19	1.03	0.08	1.03	0.13	1.04	0	0	0.01	1
2	93	1	2.03	0.87	1.23	0.14	1	0.12	1.05	0.19	1.03	0.08	1.03	0.13	1.04	0	1	0.01	1
2	94	1	2.03	0.87	1.23	0.14	1	0.12	1.05	0.19	1.03	0.08	1.03	0.13	1.04	0	1	0.01	1
2	95	1	2.03	0.87	1.23	0.14	1	0.12	1.05	0.19	1.03	0.08	1.03	0.13	1.04	0	1	0.01	1
2	96	1	2.03	0.87	1.23	0.14	1	0.12	1.05	0.19	1.03	0.08	1.03	0.13	1.04	0	1	0.01	1
2	97	1	2.03	0.87	1.23	0.15	1.01	0.12	1.05	0.19	1.03	0.08	1.03	0.14	1.04	0	1	0.01	1
2	98	1	2.03	0.87	1.23	0.15	1.01	0.12	1.05	0.19	1.03	0.08	1.03	0.13	1.04	0	1	0.01	1
2	99	1	2.03	0.87	1.23	0.15	1.01	0.12	1.05	0.19	1.03	0.08	1.03	0.13	1.04	0	1	0.01	1
2	100	1	2.03	0.86	1.23	0.14	1.01	0.12	1.05	0.19	1.03	0.07	1.03	0.14	1.04	0	1	0.01	1
2	101	1	2.04	0.87	1.23	0.13	1.01	0.12	1.04	0.16	1.02	0.06	1.05	0.13	1.05	0	1	0.01	1
2	102	1	2.03	0.87	1.23	0.13	1.01	0.12	1.04	0.16	1.02	0.06	1.05	0.13	1.05	0	1	0.01	1
2	103	1	1.97	0.9	1.17	0.2	1.08	0.15	1	0.2	1	0.02	1	0.13	1	0.03	1	0	0
2	104	1	2	0.9	1.14	0.2	1.1	0.14	1	0.18	1	0.02	1	0.16	1	0.04	1	0	0
2	105	1	2	0.9	1.14	0.2	1.1	0.14	1	0.18	1	0.02	1	0.16	1	0.04	1	0	0
2	106	1	2	0.9	1.14	0.2	1.1	0.14	1	0.18	1	0.02	1	0.16	1	0.04	1	0	0
2	107	1	2	0.9	1.14	0.2	1.1	0.14	1	0.18	1	0.02	1	0.16	1	0.04	1	0	0
2	108	1	2	0.9	1.14	0.2	1.1	0.14	1	0.18	1	0.02	1	0.16	1	0.04	1	0	0
2	109	1	2	0.9	1.14	0.2	1.1	0.14	1	0.18	1	0.02	1	0.16	1	0.04	1	0	0
2	110	1	2	0.9	1.14	0.2	1.1	0.14	1	0.18	1	0.02	1	0.16	1	0.04	1	0	0
2	111	1	2	0.9	1.14	0.2	1.1	0.14	1	0.18	1	0.02	1	0.16	1	0.04	1	0	0
2	112	1	2	0.89	1.14	0.21	1.1	0.15	1	0.19	1	0.02	1	0.17	1	0.04	1	0	0
2	113	1	2	0.9	1.08	0.22	1.11	0.17	1	0.22	1	0.02	1	0.17	1	0.05	1	0	0
2	114	1	2.05	0.9	1.09	0.23	1.11	0.18	1	0.23	1	0.03	1	0.18	1	0.05	1	0	0
2	115	1	2.05	0.9	1.09	0.23	1.11	0.18	1	0.23	1	0.03	1	0.18	1	0.05	1	0	0
2	116	1	2.05	0.89	1.09	0.24	1.11	0.18	1	0.24	1	0.03	1	0.18	1	0.05	1	0	0
2	117	1	2.05	0.89	1.09	0.24	1.11	0.18	1	0.24	1	0.03	1	0.18	1	0.05	1	0	0
2	118	1	2.05	0.89	1.09	0.24	1.11	0.18	1	0.24	1	0.03	1	0.18	1	0.05	1	0	0
3	0	0.99	2	0.93	1.47	0.01	1	0.01	1	0.13	1.08	0	0	0	0	0.09	1	0.07	1.08
3	1	0.99	2	0.93	1.47	0.01	1	0.01	1	0.13	1.08	0	0	0	0	0.09	1	0.07	1.08
3	2	0.99	1.98	0.92	1.47	0.01	1	0.01	1	0.13	1.08	0	0	0	0	0.08	1	0.07	1.08
3	3	1	1.98	0.92	1.47	0	1	0.01	1	0.13	1.07	0	0	0	0	0.08	1	0.06	1.08
3	4	1	1.99	0.91	1.45	0	1	0.01	1	0.13	1.07	0	0	0	0	0.09	1	0.06	1.07
3	5	1	1.99	0.92	1.44	0	1	0.01	1	0.13	1.07	0	0	0	0	0.08	1	0.06	1.07
3	6	1	1.98	0.91	1.42	0	1	0.01	1	0.12	1.06	0	0	0	0	0.08	1	0.07	1.06
3	7	1	1.99	0.91	1.42	0	1	0.01	1	0.12	1.06	0	0	0	0	0.08	1	0.07	1.06
3	8	1	1.99	0.91	1.42	0	1	0.01	1	0.12	1.06	0	0	0	0	0.08	1	0.07	1.06
3	9	1	1.99	0.91	1.42	0	1	0.01	1	0.12	1.06	0	0	0	0	0.08	1	0.07	1.06
3	10	1	2	0.91	1.42	0	1	0.01	1	0.12	1.06	0	0	0	0	0.08	1	0.07	1.06
3	11	0.99	2.01	0.91	1.43	0	1	0.01	1	0.11	1.07	0	1	0	0	0.12	1	0.06	1.05
3	12	0.99	2	0.91	1.43	0	1	0.01	1	0.11	1.07	0	1	0	0	0.12	1	0.05	1.05
3	13	0.99	2	0.91	1.42	0	1	0.01	1	0.11	1.07	0	1	0	0	0.12	1	0.05	1.05
3	14	1	2.01	0.92	1.42	0	1	0.01	1	0.1	1.07	0	1	0	0	0.12	1	0.05	1.05
3	15	1	2.01	0.92	1.42	0	1	0.01	1	0.1	1.07	0	1	0	0	0.12	1	0.05	1.05
3	16	1	2.01	0.92	1.41	0	1	0.01	1	0.1	1.07	0	1	0	0	0.12	1	0.05	1.05
3	17	1	2.01	0.92	1.41	0	1	0.01	1	0.1	1.07	0	1	0	0	0.12	1	0.05	1.05
3	18	1	2	0.91	1.41	0	1	0.01	1	0.1	1.07	0	1	0	0	0.12	1	0.05	1.05
3	19	0.99	2.01	0.91	1.39	0	1	0.01	1	0.1	1.03	0	1	0	0	0.13	1	0.04	1.06
3	20	0.99	2.01	0.91	1.39	0	1	0.01	1	0.11	1.03	0	1	0	0	0.13	1	0.04	1.06
3	21	0.99	1.99	0.91	1.39	0	1	0.01	1	0.11	1.02	0	1	0	0	0.13	1	0.04	1.06
3	22	0.99	1.99	0.91	1.39	0	1	0.01	1	0.11	1.02	0	1	0	0	0.13	1	0.04	1.06
3	23	1	1.99	0.91	1.38	0	1	0.01	1	0.09	1.05	0	1	0	1	0.12	1	0.04	1.06
3	24	1	1.98	0.91	1.37	0	1	0.01	1	0.08	1.06	0	1	0	1	0.12	1	0.03	1
3	25	1	1.98	0.91	1.38	0	1	0.01	1	0.08	1.06	0	1	0	1	0.13	1	0.03	1
3	26	1	1.98	0.9	1.37	0	1	0.01	1	0.08	1.08	0	1	0	1	0.14	1	0.04	1
3	27	1	1.97	0.9	1.37	0	1	0.01	1	0.08	1.08	0	1	0	1	0.14	1	0.04	1
3	28	1	1.96	0.9	1.37	0	0	0.01	1	0.08	1.08	0	1	0	1	0.14	1	0.04	1
3	29	1	1.95	0.9	1.36	0	0	0.01	1	0.09	1.07	0	1	0	1	0.14	1	0.04	1
3	30	1	1.96	0.9	1.35	0	0	0	1	0.07	1.1	0	1	0	1	0.13	1	0.04	1
3	31	1	1.96	0.9	1.35	0	0	0	1	0.07	1.09	0	1	0	1	0.13	1	0.04	1
3	32	1	1.98	0.9	1.36	0	0	0	1	0.08	1.08	0	1	0	1	0.13	1	0.03	1
3	33	1	1.99	0.9	1.36	0	0	0	1	0.07	1.09	0	1	0	1	0.13	1	0.03	1
3	34	1	1.98	0.9	1.36	0	0	0	1	0.07	1.09	0	1	0	1	0.13	1	0.04	1
3	35	1	1.99	0.9	1.36	0	0	0	1	0.07	1.09	0	1	0	1	0.13	1	0.04	1
3	36	1	1.99	0.9	1.38	0	0	0	1	0.07	1.09	0	1	0	1	0.13	1.02	0.04	1
3	37	1	1.98	0.9	1.38	0	0	0.01	1	0.07	1.08	0	1	0.01	1	0.13	1.01	0.04	1
3	38	1	1.98	0.9	1.38	0	0	0.01	1	0.08	1.08	0.01	1	0.01	1	0.14	1.01	0.04	1
3	39	1	1.98	0.9	1.37	0	0	0.01	1	0.09	1.08	0.01	1	0.01	1	0.14	1.01	0.04	1
3	40	1	1.96	0.9	1.35	0	0	0.01	1	0.09	1.07	0.01	1	0.01	1	0.13	1.02	0.04	1
3	41	1	1.95	0.9	1.34	0	0	0.01	1	0.09	1.07	0.01	1	0.01	1	0.11	1.02	0.05	1
3	42	1	1.97	0.89	1.33	0	0	0.01	1	0.09	1.07	0.01	1	0.01	1	0.11	1.02	0.05	1
3	43	1	1.98	0.88	1.33	0	0	0.01	1	0.09	1.07	0.01	1	0.01	1	0.11	1.02	0.05	1
3	44	1	1.96	0.87	1.33	0	2	0.01	1	0.1	1.07	0.01	1.25	0.01	1	0.11	1.02	0.05	1
3	45	1	1.97	0.88	1.32	0	2	0.01	1	0.09	1.07	0.01	1.25	0.01	1	0.12	1.02	0.05	1
3	46	1	1.97	0.88	1.33	0	2	0.01	1	0.09	1.07	0.01	1.25	0.01	1	0.12	1.02	0.05	1
3	47	1	1.97	0.88	1.33	0	2	0.01	1	0.1	1.06	0.01	1.25	0.01	1	0.12	1.02	0.05	1
3	48	1	1.98	0.88	1.33	0	2	0.01	1	0.1	1.06	0.01	1.25	0.01	1	0.12	1.02	0.05	1
3	49	1	1.98	0.88	1.32	0	2	0.01	1	0.09	1.06	0.01	1.25	0.01	1	0.12	1.02	0.05	1
3	50	1	1.98	0.88	1.32	0	2	0.01	1	0.09	1.06	0.01	1.25	0.01	1	0.12	1.02	0.05	1
3	51	1	1.98	0.89	1.31	0	2	0.01	1	0.09	1.06	0.01	1.25	0.01	1	0.13	1.01	0.04	1
3	52	1	1.98	0.89	1.31	0	2	0.01	1	0.09	1.06	0.01	1.25	0.01	1	0.13	1.01	0.05	1
3	53	1	1.98	0.88	1.31	0	2	0.01	1	0.1	1.04	0.01	1.25	0.01	1	0.13	1.02	0.05	1
3	54	1	1.97	0.88	1.3	0	2	0.01	1	0.11	1.04	0.01	1.25	0.01	1	0.13	1.02	0.05	1
3	55	1	1.97	0.88	1.3	0	2	0.01	1	0.11	1.04	0.01	1.25	0.01	1	0.13	1.02	0.05	1
3	56	1	1.96	0.87	1.28	0	2	0.01	1	0.11	1.02	0.01	1.25	0.01	1	0.11	1.02	0.04	1
3	57	1	1.96	0.87	1.27	0	2	0.01	1	0.11	1.02	0.01	1.25	0.01	1	0.12	1.02	0.04	1
3	58	1	1.96	0.86	1.27	0	2	0.01	1	0.1	1.02	0.01	1.25	0.01	1	0.11	1.02	0.04	1
3	59	1	1.98	0.86	1.26	0	1.5	0.01	1	0.09	1.02	0.01	1.25	0.01	1	0.1	1.02	0.04	1
3	60	1	1.98	0.86	1.26	0	1.5	0.01	1	0.1	1.02	0.01	1.25	0.01	1	0.1	1.02	0.04	1
3	61	1	1.99	0.86	1.25	0.01	1.25	0.01	1	0.1	1.02	0.01	1.25	0.01	1	0.1	1.02	0.04	1
3	62	1	1.98	0.86	1.24	0.01	1.25	0.01	1	0.1	1.02	0.01	1.25	0.01	1	0.1	1.02	0.04	1
3	63	1	1.97	0.85	1.22	0.01	1.25	0.01	1	0.1	1.02	0.01	1.25	0.01	1	0.11	1.02	0.04	1
3	64	1	1.97	0.84	1.22	0.01	1.25	0.01	1	0.1	1.02	0.01	1.25	0.01	1	0.11	1.02	0.04	1
3	65	1	1.97	0.84	1.22	0.01	1.25	0.01	1	0.1	1.02	0.01	1.25	0.01	1	0.11	1.02	0.04	1
3	66	1	1.98	0.84	1.21	0.01	1.25	0	1	0.1	1.02	0.01	1.25	0.01	1	0.1	1	0.03	1
3	67	1	1.98	0.84	1.2	0.01	1.25	0	1	0.1	1.02	0.01	1.25	0.01	1	0.1	1	0.03	1
3	68	1	1.97	0.85	1.21	0.01	1.25	0	1	0.09	1.02	0	1.5	0	1	0.09	1	0.03	1
3	69	1	1.98	0.85	1.2	0.01	1.25	0	1	0.08	1	0	2	0	1	0.09	1	0.02	1
3	70	1	1.98	0.85	1.2	0.01	1.25	0	1	0.08	1	0	2	0	1	0.1	1	0.02	1
3	71	1	1.98	0.85	1.2	0.01	1.25	0	1	0.08	1	0	2	0	1	0.1	1	0.02	1
3	72	1	1.97	0.85	1.2	0.01	1.25	0	1	0.08	1	0	2	0	1	0.09	1	0.01	1
3	73	1	1.97	0.85	1.2	0.01	1.25	0	1	0.08	1	0	2	0	1	0.1	1	0.02	1
3	74	1	1.97	0.85	1.2	0.01	1	0	0	0.07	1	0	0	0	1	0.09	1	0.02	1
3	75	1	1.97	0.85	1.2	0.01	1	0	0	0.07	1	0	0	0	1	0.09	1	0.02	1
3	76	1	1.97	0.85	1.19	0.01	1	0	0	0.07	1	0	0	0	1	0.09	1	0.02	1
3	77	1	1.98	0.86	1.2	0	1	0	0	0.07	1	0	0	0	1	0.09	1	0.02	1
3	78	1	1.97	0.86	1.2	0	1	0	0	0.07	1	0	0	0	1	0.09	1	0.02	1
3	79	0.99	1.97	0.85	1.2	0.01	1	0	0	0.08	1	0	0	0	1	0.08	1	0.02	1
3	80	0.99	1.97	0.85	1.19	0.01	1	0	0	0.07	1	0	0	0	1	0.08	1	0.01	1
3	81	0.99	1.98	0.85	1.19	0.01	1	0	0	0.07	1	0	0	0	1	0.08	1	0.01	1
3	82	0.99	1.98	0.85	1.19	0.01	1	0	0	0.07	1	0	0	0	1	0.08	1	0.01	1
3	83	0.99	1.98	0.85	1.19	0.01	1	0	0	0.08	1	0	0	0	1	0.08	1	0.02	1
3	84	0.99	1.98	0.85	1.19	0.01	1	0	0	0.07	1	0	0	0	1	0.07	1	0.02	1
3	85	0.99	1.98	0.85	1.19	0.01	1	0	0	0.07	1	0	0	0	1	0.08	1	0.02	1
3	86	0.99	2	0.86	1.2	0.01	1	0	0	0.07	1	0	0	0	1	0.08	1	0.02	1
3	87	0.99	2.01	0.86	1.2	0.01	1	0	0	0.07	1	0	0	0	1	0.08	1	0.02	1
3	88	0.99	2.01	0.86	1.2	0.01	1	0	0	0.07	1	0	0	0	1	0.08	1	0.01	1
3	89	0.99	2	0.85	1.19	0	1	0	0	0.07	1	0	0	0	0	0.09	1	0.01	1
3	90	0.99	2	0.86	1.19	0	1	0	0	0.07	1	0	0	0	0	0.09	1	0.01	1
3	91	0.99	1.97	0.85	1.18	0	0	0	0	0.06	1	0	0	0	0	0.09	1	0.01	1
3	92	0.99	1.98	0.85	1.18	0	0	0	0	0.06	1	0	0	0	0	0.09	1	0.01	1
3	93	0.99	1.99	0.88	1.2	0	0	0	0	0.07	1	0	0	0	0	0.07	1	0.01	1
3	94	0.99	1.99	0.88	1.2	0	0	0	0	0.07	1	0	0	0	0	0.07	1	0.01	1
3	95	0.99	1.99	0.87	1.2	0	0	0	0	0.06	1	0	0	0	0	0.07	1	0.01	1
3	96	1	1.99	0.87	1.19	0	0	0	0	0.05	1	0	0	0	0	0.08	1	0.01	1
3	97	1	1.99	0.87	1.18	0	0	0	0	0.05	1	0	0	0	0	0.08	1	0.01	1
3	98	0.99	2.02	0.85	1.17	0	0	0	0	0.04	1	0	0	0	0	0.08	1	0.01	1
3	99	0.99	2	0.85	1.17	0	0	0	0	0.05	1	0	0	0	0	0.04	1	0.02	1
3	100	0.99	2	0.85	1.17	0	0	0	0	0.05	1	0	0	0	0	0.04	1	0.02	1
3	101	0.99	2	0.85	1.17	0	0	0	0	0.05	1	0	0	0	0	0.04	1	0.02	1
3	102	0.99	2	0.85	1.17	0	0	0	0	0.05	1	0	0	0	0	0.04	1	0.02	1
3	103	0.99	2	0.85	1.17	0	0	0	0	0.05	1	0	0	0	0	0.04	1	0.02	1
3	104	0.99	2	0.85	1.17	0	0	0	0	0.05	1	0	0	0	0	0.04	1	0.02	1
3	105	0.99	1.97	0.86	1.17	0	0	0	0	0.04	1	0	0	0	0	0.04	1	0.01	1
3	106	0.99	1.96	0.86	1.17	0	0	0	0	0.07	1	0	0	0	0	0.05	1	0.01	1
3	107	1	1.94	0.82	1.14	0	0	0	0	0.05	1	0	0	0	0	0.05	1	0.01	1
3	108	1	1.95	0.83	1.16	0	0	0	0	0.05	1	0	0	0	0	0.05	1	0.01	1
3	109	1	1.94	0.83	1.15	0	0	0	0	0.08	1	0	0	0	0	0.07	1	0.01	1
3	110	1	1.95	0.84	1.14	0	0	0	0	0.08	1	0	0	0	0	0.06	1	0.01	1
3	111	1	1.96	0.85	1.14	0	0	0	0	0.08	1	0	0	0	0	0.08	1	0.01	1
3	112	1	1.96	0.85	1.13	0	0	0	0	0.07	1	0	0	0	0	0.07	1	0.01	1
3	113	1	1.96	0.85	1.13	0	0	0	0	0.07	1	0	0	0	0	0.07	1	0.01	1
3	114	1	1.93	0.86	1.13	0	0	0	0	0.07	1	0	0	0	0	0.1	1	0.01	1
3	115	1	2.01	0.87	1.17	0	0	0	0	0.06	1	0	0	0	0	0.1	1	0.02	1
3	116	1	2	0.85	1.16	0	0	0	0	0.07	1	0	0	0	0	0.1	1	0.02	1
3	117	1	2	0.86	1.17	0	0	0	0	0.08	1	0	0	0	0	0.1	1	0.02	1
3	118	1	2	0.86	1.17	0	0	0	0	0.07	1	0	0	0	0	0.1	1	0.02	1
3	119	1	2.03	0.87	1.19	0	0	0	0	0.08	1	0	0	0	0	0.1	1	0.03	1
3	120	1	2.04	0.87	1.19	0.01	1	0	0	0.08	1	0	0	0	0	0.1	1	0.02	1
3	121	1	2.04	0.86	1.19	0.01	1	0	0	0.08	1	0	0	0	0	0.1	1	0.02	1
3	122	1	2.04	0.86	1.19	0.01	1	0	0	0.08	1	0	0	0	0	0.1	1	0.02	1
3	123	1	2.04	0.86	1.19	0.01	1	0	0	0.08	1	0	0	0.01	1	0.1	1	0.02	1
3	124	1	2.04	0.86	1.19	0.01	1	0	0	0.08	1	0	0	0.01	1	0.1	1	0.02	1
3	125	1	2.05	0.87	1.19	0.01	1	0	0	0.09	1	0	0	0.01	1	0.11	1	0.02	1
3	126	1	2.05	0.87	1.19	0.01	1	0	0	0.09	1	0	0	0.01	1	0.11	1	0.02	1
3	127	1	2.05	0.87	1.19	0.01	1	0	0	0.1	1	0	0	0.01	1	0.11	1	0.02	1
3	128	1	2.05	0.87	1.16	0.01	1	0	0	0.1	1	0	0	0.02	1	0.11	1	0.02	1
3	129	1	2.05	0.87	1.17	0.01	1	0	0	0.1	1	0	0	0.02	1	0.11	1	0.02	1
3	130	1	2.05	0.87	1.17	0.01	1	0	0	0.1	1	0	0	0.02	1	0.12	1	0.02	1
3	131	1	2.05	0.86	1.17	0.01	1	0	0	0.1	1	0	0	0.02	1	0.11	1	0.02	1
3	132	1	2.05	0.87	1.17	0.01	1	0	0	0.1	1	0	0	0.02	1	0.12	1	0.02	1
3	133	1	2.05	0.87	1.17	0.01	1	0	0	0.1	1	0	0	0.02	1	0.12	1	0.02	1
3	134	1	2.05	0.87	1.17	0.01	1	0	0	0.1	1	0	0	0.02	1	0.12	1	0.02	1
3	135	1	2.1	0.88	1.16	0.01	1	0	0	0.12	1	0	0	0.02	1	0.13	1	0.03	1
3	136	1	2.1	0.87	1.17	0.01	1	0	0	0.09	1	0	0	0.02	1	0.13	1	0.03	1
3	137	1	2.1	0.87	1.17	0.01	1	0	0	0.09	1	0	0	0.02	1	0.13	1	0.03	1
3	138	1	2.1	0.86	1.14	0.01	1	0	0	0.08	1	0	0	0.02	1	0.13	1	0.03	1
3	139	1	2.13	0.86	1.16	0.01	1	0	0	0.05	1	0	0	0.02	1	0.11	1	0.03	1
3	140	1	2.12	0.84	1.18	0.01	1	0	0	0.05	1	0	0	0.03	1	0.1	1	0.04	1
3	141	1	2.12	0.84	1.19	0.01	1	0	0	0.05	1	0	0	0.03	1	0.11	1	0.04	1
3	142	1	2.14	0.83	1.21	0.01	1	0	0	0.06	1	0	0	0.03	1	0.11	1	0.04	1
3	143	1	2.14	0.83	1.21	0.01	1	0	0	0.06	1	0	0	0.03	1	0.11	1	0.04	1
3	144	1	2.25	0.81	1.23	0.02	1	0	0	0.07	1	0	0	0.03	1	0.07	1	0.03	1
3	145	1	2.06	0.72	1.09	0.03	1	0	0	0.09	1	0	0	0.06	1	0	0	0	0
3	146	1	2.17	0.83	1.1	0.04	1	0	0	0.04	1	0	0	0.08	1	0	0	0	0
3	147	1	2.08	0.85	1.14	0.08	1	0.04	1	0.08	1	0	0	0.12	1	0.04	1	0.04	1
3	148	1	1.78	0.89	1.48	0.04	1	0.02	1	0.11	1	0	0	0.07	1	0.04	1	0.02	1
3	149	1	1.72	0.87	1.53	0.05	1	0.03	1	0.13	1	0	0	0.08	1	0.05	1	0.03	1
3	150	1	1.56	0.88	1.61	0.03	1	0.03	1	0.16	1	0	0	0.09	1	0.06	1	0.03	1
3	151	1	1.5	0.93	1.65	0.04	1	0.04	1	0.18	1	0	0	0.11	1	0.07	1	0.04	1
3	152	1	1.5	0.93	1.65	0.04	1	0.04	1	0.18	1	0	0	0.11	1	0.07	1	0.04	1
3	153	1	1.46	0.92	1.71	0.04	1	0.04	1	0.19	1	0	0	0.08	1	0.08	1	0.04	1
3	154	1	1.46	0.92	1.71	0.04	1	0.04	1	0.19	1	0	0	0.08	1	0.08	1	0.04	1
3	155	1	1.46	0.92	1.71	0.04	1	0.04	1	0.19	1	0	0	0.08	1	0.08	1	0.04	1
3	156	1	1.46	0.92	1.71	0.04	1	0.04	1	0.19	1	0	0	0.08	1	0.08	1	0.04	1
3	157	1	1.44	0.92	1.74	0.04	1	0.04	1	0.16	1	0	0	0.04	1	0.08	1	0.04	1
3	158	1	1.44	0.92	1.74	0.04	1	0.04	1	0.16	1	0	0	0.04	1	0.08	1	0.04	1
3	159	1	1.44	0.92	1.74	0.04	1	0.04	1	0.16	1	0	0	0.04	1	0.08	1	0.04	1
3	160	1	1.44	0.92	1.74	0.04	1	0.04	1	0.16	1	0	0	0.04	1	0.08	1	0.04	1
3	161	1	1.42	0.96	1.74	0.04	1	0.04	1	0.17	1	0	0	0.04	1	0.08	1	0.04	1
3	162	1	1.42	0.96	1.74	0.04	1	0.04	1	0.17	1	0	0	0.04	1	0.08	1	0.04	1
4	-17	1	2	1	1.67	0	0	0.67	1	0	0	0	0	0	0	0	0	0	0
4	-16	1	2	1	1.8	0	0	0.4	1	0	0	0	0	0	0	0	0	0	0
4	-15	1	2	1	1.8	0	0	0.4	1	0	0	0	0	0	0	0	0	0	0
4	-14	1	2	1	1.8	0	0	0.4	1	0	0	0	0	0	0	0	0	0	0
4	-13	1	2	1	1.8	0	0	0.4	1	0	0	0	0	0	0	0	0	0	0
4	-12	1	2	1	1.86	0	0	0.29	1	0.29	1	0	0	0	0	0	0	0	0
4	-11	1	2.45	1	1.73	0	0	0.36	1	0.36	1	0.18	1	0	0	0	0	0	0
4	-10	1	2.42	1	1.75	0	0	0.33	1	0.33	1	0.17	1	0	0	0	0	0	0
4	-9	1	2.42	1	1.75	0	0	0.33	1	0.33	1	0.17	1	0	0	0	0	0	0
4	-8	1	2.42	1	1.75	0	0	0.33	1	0.33	1	0.17	1	0	0	0	0	0	0
4	-7	1	2.38	1	1.69	0	0	0.31	1	0.31	1	0.15	1	0	0	0	0	0	0
4	-6	1	2.38	1	1.69	0	0	0.31	1	0.31	1	0.15	1	0	0	0	0	0	0
4	-5	1	2.38	1	1.69	0	0	0.31	1	0.31	1	0.15	1	0	0	0	0	0	0
4	-4	1	2.43	1	1.64	0	0	0.29	1	0.29	1	0.14	1	0	0	0	0	0	0
4	-3	1	2.38	1	1.56	0.13	2	0.38	1	0.38	1	0.25	1	0	0	0	0	0	0
4	-2	1	2.4	0.93	1.5	0.13	2	0.27	1	0.4	1	0.27	1	0	0	0	0	0	0
4	-1	1	2.32	0.89	1.47	0.11	2	0.32	1	0.37	1	0.21	1	0.11	1	0	0	0	0
4	0	1	2.25	0.85	1.47	0.1	2	0.3	1	0.35	1	0.2	1	0.1	1	0	0	0	0
4	1	1	2.25	0.85	1.47	0.1	2	0.3	1	0.35	1	0.2	1	0.1	1	0	0	0	0
4	2	1	2.2	0.84	1.38	0.12	1.67	0.28	1	0.32	1	0.16	1	0.12	1	0	0	0	0
4	3	1	2.23	0.89	1.39	0.11	1.5	0.23	1	0.31	1	0.17	1	0.17	1	0	0	0	0
4	4	1	2.22	0.89	1.41	0.11	1.5	0.22	1	0.31	1	0.17	1	0.17	1	0	0	0	0
4	5	1	2.21	0.89	1.38	0.16	1.33	0.21	1	0.34	1	0.16	1	0.21	1	0	0	0	0
4	6	1	2.17	0.92	1.38	0.2	1.14	0.17	1	0.25	1	0.18	1	0.14	1	0	0	0	0
4	7	1	2.17	0.92	1.38	0.2	1.14	0.17	1	0.25	1	0.18	1	0.14	1	0	0	0	0
4	8	1	2.17	0.92	1.38	0.2	1.14	0.17	1	0.25	1	0.18	1	0.14	1	0	0	0	0
4	9	1	2.15	0.91	1.41	0.19	1.12	0.16	1	0.24	1.05	0.14	1	0.19	1	0	0	0	0
4	10	1	2.13	0.92	1.39	0.19	1.11	0.2	1	0.24	1.04	0.15	1	0.2	1	0	0	0	0
4	11	1	2.13	0.92	1.39	0.19	1.11	0.2	1	0.24	1.04	0.15	1	0.2	1	0	0	0	0
4	12	1	2.1	0.93	1.37	0.21	1.09	0.21	1	0.22	1.04	0.15	1	0.21	1.04	0	0	0	0
4	13	1	2.09	0.91	1.37	0.21	1.09	0.21	1	0.23	1.04	0.15	1	0.21	1.04	0	0	0	0
4	14	1	2.09	0.91	1.36	0.21	1.09	0.21	1	0.23	1.04	0.15	1	0.21	1.04	0	0	0	0
4	15	1	2.09	0.91	1.36	0.2	1.09	0.22	1	0.22	1.04	0.14	1	0.23	1.04	0	0	0	0
4	16	1	2.09	0.91	1.36	0.2	1.09	0.22	1	0.22	1.04	0.14	1	0.23	1.04	0	0	0	0
4	17	1	2.09	0.91	1.36	0.2	1.09	0.22	1	0.22	1.04	0.14	1	0.23	1.04	0	0	0	0
4	18	0.99	2.07	0.88	1.34	0.18	1.07	0.18	1	0.22	1.03	0.13	1	0.21	1.03	0	0	0	0
4	19	0.99	2.04	0.88	1.34	0.19	1.07	0.18	1	0.22	1.03	0.12	1	0.22	1.03	0	0	0	0
4	20	0.99	2.05	0.88	1.31	0.19	1.06	0.17	1	0.24	1.05	0.13	1	0.21	1.06	0	0	0	0
4	21	0.99	2.03	0.87	1.31	0.2	1.06	0.18	1	0.24	1.05	0.14	1	0.23	1.05	0	0	0	0
4	22	0.99	2.02	0.87	1.32	0.21	1.05	0.18	1	0.24	1.05	0.14	1	0.23	1.05	0	0	0	0
4	23	0.99	2.07	0.87	1.38	0.21	1.07	0.18	1	0.25	1.12	0.14	1.05	0.2	1.04	0	0	0	1
4	24	0.98	2.04	0.86	1.36	0.2	1.07	0.17	1	0.25	1.11	0.14	1.05	0.19	1.04	0	0	0	1
4	25	0.98	2.04	0.85	1.36	0.2	1.07	0.17	1	0.25	1.1	0.14	1.05	0.19	1.04	0	0	0	1
4	26	0.98	2.04	0.85	1.35	0.2	1.06	0.17	1.02	0.25	1.1	0.13	1.05	0.17	1.04	0	0	0.01	1
4	27	0.98	2.03	0.85	1.36	0.19	1.03	0.17	1.02	0.24	1.1	0.13	1.05	0.17	1.04	0	1	0.01	1
4	28	0.98	2.03	0.86	1.36	0.19	1.03	0.17	1.02	0.24	1.1	0.13	1.05	0.17	1.04	0	1	0.01	1
4	29	0.98	2.03	0.86	1.34	0.2	1.03	0.16	1.02	0.25	1.09	0.13	1.04	0.18	1.03	0	1	0.01	1
4	30	0.98	2.02	0.88	1.28	0.15	1.03	0.14	1.01	0.21	1.08	0.12	1.03	0.15	1.03	0.01	1	0.01	1
4	31	0.99	2	0.87	1.27	0.14	1.03	0.13	1.04	0.2	1.07	0.12	1.03	0.14	1.03	0.01	1	0.01	1
4	32	0.99	2	0.88	1.27	0.14	1.02	0.13	1.04	0.2	1.07	0.12	1.03	0.15	1.02	0.01	1	0.01	1
4	33	0.99	1.99	0.87	1.27	0.14	1.03	0.13	1.04	0.2	1.07	0.12	1.03	0.14	1.03	0.01	1	0.01	1
4	34	0.99	1.99	0.87	1.26	0.14	1.03	0.13	1.04	0.19	1.07	0.12	1.03	0.13	1.03	0.01	1	0.01	1
4	35	0.99	1.98	0.87	1.27	0.14	1.03	0.13	1.04	0.19	1.07	0.11	1.03	0.13	1.03	0.01	1	0.01	1
4	36	0.99	1.97	0.86	1.26	0.13	1.03	0.13	1.04	0.19	1.07	0.11	1.03	0.14	1.03	0.01	1	0.01	1
4	37	0.99	1.97	0.86	1.26	0.13	1.03	0.13	1.04	0.19	1.07	0.1	1.03	0.14	1.03	0.01	1	0.01	1
4	38	0.99	1.97	0.86	1.26	0.13	1.03	0.13	1.04	0.19	1.07	0.1	1.03	0.14	1.03	0.01	1	0.01	1
4	39	0.99	1.97	0.86	1.25	0.13	1.03	0.12	1.04	0.19	1.07	0.11	1.03	0.13	1.03	0.01	1	0.01	1
4	40	0.99	1.97	0.85	1.25	0.13	1.03	0.12	1.05	0.19	1.07	0.1	1.04	0.13	1.03	0.01	1	0.01	1
4	41	0.99	1.97	0.85	1.26	0.13	1.03	0.12	1.05	0.19	1.07	0.1	1.04	0.13	1.03	0.01	1	0.01	1
4	42	0.99	1.98	0.86	1.26	0.12	1.03	0.11	1.05	0.19	1.07	0.1	1.04	0.12	1.02	0.01	1	0.01	1
4	43	0.99	1.98	0.86	1.26	0.12	1.03	0.11	1.05	0.19	1.07	0.1	1.04	0.12	1.01	0.01	1	0.01	1
4	44	0.99	1.98	0.86	1.26	0.12	1.03	0.12	1.05	0.19	1.07	0.1	1.04	0.13	1.01	0.01	1	0.01	1
4	45	0.99	1.98	0.86	1.26	0.12	1.03	0.11	1.05	0.19	1.07	0.1	1.04	0.12	1.02	0.01	1	0.01	1
4	46	0.99	1.97	0.86	1.25	0.12	1.03	0.11	1.05	0.19	1.07	0.1	1.04	0.12	1.02	0.01	1	0.01	1
4	47	0.99	1.97	0.86	1.25	0.12	1.03	0.11	1.05	0.19	1.07	0.1	1.04	0.12	1.02	0.01	1	0.01	1
4	48	0.99	1.97	0.86	1.25	0.12	1.03	0.11	1.05	0.19	1.07	0.1	1.04	0.12	1.02	0.01	1	0.01	1
4	49	0.99	1.97	0.86	1.25	0.12	1.03	0.11	1.05	0.19	1.07	0.1	1.04	0.12	1.02	0.01	1	0.01	1
4	50	0.99	1.96	0.86	1.25	0.12	1.03	0.12	1.05	0.18	1.07	0.1	1.04	0.12	1	0.01	1	0.01	1
4	51	0.99	1.97	0.86	1.25	0.11	1.04	0.11	1.06	0.18	1.07	0.09	1.04	0.11	1	0.01	1	0.01	1
4	52	0.99	1.97	0.86	1.25	0.11	1.04	0.11	1.06	0.17	1.07	0.09	1.05	0.11	1	0.01	1	0.01	1
4	53	0.99	1.94	0.87	1.19	0.08	1	0.09	1.09	0.14	1	0.07	1	0.1	1	0.01	1	0.01	1
4	54	0.99	1.94	0.87	1.19	0.08	1	0.09	1.09	0.14	1	0.07	1	0.1	1	0.01	1	0.01	1
4	55	0.99	1.94	0.88	1.19	0.08	1	0.09	1.1	0.14	1	0.08	1	0.1	1	0.01	1	0.01	1
4	56	0.99	1.93	0.88	1.18	0.08	1	0.08	1.07	0.14	1	0.08	1	0.11	1	0.01	1	0	1
4	57	0.99	1.93	0.88	1.18	0.08	1	0.08	1.08	0.14	1	0.08	1	0.11	1	0.01	1	0	1
4	58	0.99	1.93	0.88	1.18	0.08	1	0.08	1.08	0.14	1	0.08	1	0.11	1	0.01	1	0	1
4	59	0.99	1.93	0.88	1.18	0.06	1	0.08	1.09	0.12	1	0.07	1	0.1	1	0.01	1	0	1
4	60	1	1.86	0.83	1.23	0.09	1	0.09	1.15	0.14	1	0.04	1	0.11	1	0	0	0	0
4	61	1	1.89	0.84	1.26	0.13	1	0.11	1	0.16	1	0	0	0.14	1	0	0	0	0
4	62	1	1.91	0.82	1.27	0.11	1	0.11	1	0.15	1	0	0	0.12	1	0	0	0	0
4	63	1	1.91	0.82	1.27	0.11	1	0.11	1	0.15	1	0	0	0.12	1	0	0	0	0
4	64	1	1.92	0.84	1.3	0.13	1	0.11	1	0.16	1	0	0	0.16	1	0	0	0	0
4	65	1	1.94	0.9	1.26	0.17	1	0.15	1	0.19	1	0.02	1	0.21	1	0	0	0	0
4	66	1	1.93	0.88	1.21	0.16	1	0.16	1	0.19	1	0.02	1	0.23	1	0	0	0	0
4	67	1	1.95	0.89	1.21	0.18	1	0.18	1	0.21	1	0.03	1	0.24	1	0	0	0	0
4	68	1	1.95	0.89	1.21	0.18	1	0.18	1	0.21	1	0.03	1	0.24	1	0	0	0	0
4	69	1	1.95	0.89	1.21	0.18	1	0.18	1	0.21	1	0.03	1	0.24	1	0	0	0	0
4	70	1	1.86	1	1.18	0.23	1	0.23	1	0.23	1	0.05	1	0.27	1	0	0	0	0
4	71	1	1.82	1	1.06	0.24	1	0.29	1	0.29	1	0.06	1	0.35	1	0	0	0	0
4	72	1	1.82	1	1.06	0.24	1	0.29	1	0.29	1	0.06	1	0.35	1	0	0	0	0
4	73	1	1.81	1	1.06	0.25	1	0.31	1	0.25	1	0.06	1	0.31	1	0	0	0	0
4	74	1	1.7	1	1	0.4	1	0.3	1	0.3	1	0.1	1	0.3	1	0	0	0	0
4	75	1	1.7	1	1	0.4	1	0.3	1	0.3	1	0.1	1	0.3	1	0	0	0	0
4	76	1	1.75	1	1	0.75	1	0.75	1	0.75	1	0.25	1	0.75	1	0	0	0	0
4	77	1	1.75	1	1	0.75	1	0.75	1	0.75	1	0.25	1	0.75	1	0	0	0	0
4	78	1	1.75	1	1	0.75	1	0.75	1	0.75	1	0.25	1	0.75	1	0	0	0	0
4	79	1	1.75	1	1	0.75	1	0.75	1	0.75	1	0.25	1	0.75	1	0	0	0	0
4	80	1	1.75	1	1	0.75	1	0.75	1	0.75	1	0.25	1	0.75	1	0	0	0	0
5	1	1	1.89	0.11	1	0.5	1.11	0.33	1.17	0.72	1.08	0.33	1.08	0.33	1.08	0.08	1	0.03	1
5	2	1	1.89	0.11	1	0.5	1.11	0.33	1.17	0.72	1.08	0.33	1.08	0.33	1.08	0.08	1	0.03	1
5	3	1	1.89	0.11	1	0.49	1.11	0.32	1.17	0.73	1.07	0.35	1.08	0.32	1.08	0.08	1	0.03	1
5	4	1	1.89	0.11	1	0.47	1.11	0.32	1.17	0.71	1.07	0.34	1.08	0.34	1.08	0.08	1	0.03	1
5	5	1	1.89	0.11	1	0.47	1.11	0.32	1.17	0.71	1.07	0.34	1.08	0.34	1.08	0.08	1	0.03	1
5	6	1	1.9	0.1	1	0.45	1.11	0.3	1.17	0.68	1.07	0.33	1.08	0.33	1.08	0.08	1	0.03	1
5	7	1	1.9	0.1	1	0.45	1.11	0.3	1.17	0.68	1.07	0.33	1.08	0.33	1.08	0.08	1	0.03	1
5	8	1	1.9	0.1	1	0.44	1.11	0.29	1.17	0.66	1.07	0.32	1.08	0.32	1.08	0.07	1	0.02	1
5	9	1	1.9	0.1	1	0.45	1.11	0.31	1.15	0.64	1.07	0.31	1.08	0.31	1.08	0.07	1	0.02	1
5	10	1	1.9	0.1	1	0.45	1.11	0.31	1.15	0.64	1.07	0.31	1.08	0.31	1.08	0.07	1	0.02	1
5	11	1	1.9	0.1	1	0.45	1.11	0.31	1.15	0.64	1.07	0.31	1.08	0.31	1.08	0.07	1	0.02	1
5	12	1	1.83	0.09	1	0.47	1.09	0.28	1.15	0.62	1.07	0.34	1.06	0.32	1.07	0.06	1	0.02	1
5	13	1	1.87	0.1	1	0.4	1.07	0.23	1.13	0.57	1.05	0.31	1.05	0.29	1.05	0.07	1	0.01	1
5	14	1	1.87	0.1	1	0.39	1.07	0.23	1.13	0.56	1.05	0.31	1.05	0.28	1.05	0.07	1	0.01	1
5	15	1	1.9	0.12	1	0.39	1.07	0.22	1.12	0.55	1.05	0.3	1.04	0.26	1.05	0.06	1	0.01	1
5	16	1	1.89	0.12	1	0.39	1.07	0.22	1.12	0.55	1.05	0.3	1.04	0.25	1.05	0.07	1	0.01	1
5	17	1	1.91	0.12	1	0.4	1.07	0.23	1.12	0.56	1.05	0.31	1.04	0.25	1.05	0.07	1	0.01	1
5	18	1	1.92	0.11	1	0.4	1.07	0.23	1.12	0.56	1.05	0.29	1.05	0.24	1.06	0.07	1	0.01	1
5	19	1	1.92	0.1	1	0.38	1.07	0.23	1.11	0.54	1.05	0.28	1.05	0.26	1.05	0.06	1	0.01	1
5	20	1	1.94	0.1	1	0.39	1.07	0.23	1.11	0.55	1.05	0.29	1.05	0.26	1.05	0.06	1	0.01	1
5	21	1	1.93	0.09	1	0.38	1.03	0.22	1.12	0.54	1.05	0.28	1.05	0.25	1.05	0.07	1	0.01	1
5	22	1	1.94	0.1	1	0.38	1.04	0.21	1.13	0.54	1.05	0.26	1.05	0.24	1.06	0.07	1	0.01	1
5	23	1	1.96	0.1	1	0.37	1.04	0.19	1.15	0.53	1.03	0.24	1.06	0.24	1.06	0.07	1	0.01	1
5	24	1	1.94	0.11	1	0.35	1.05	0.14	1.22	0.49	1.03	0.24	1.07	0.17	1	0.06	1	0	0
5	25	1	1.92	0.1	1	0.31	1	0.16	1.25	0.41	1	0.24	1	0.2	1	0.08	1	0	0
5	26	1	1.92	0.1	1	0.31	1	0.18	1.22	0.41	1	0.25	1	0.22	1	0.08	1	0	0
5	27	1	1.93	0.09	1	0.33	1	0.16	1.22	0.42	1	0.24	1	0.2	1	0.07	1	0	0
5	28	1	1.93	0.09	1	0.31	1	0.18	1.2	0.38	1	0.24	1	0.2	1	0.07	1	0	0
5	29	1	1.92	0.1	1	0.29	1	0.15	1	0.37	1	0.25	1	0.21	1	0.04	1	0	0
5	30	1	1.91	0.09	1	0.3	1	0.18	1	0.38	1	0.25	1	0.23	1.08	0.04	1	0	0
5	31	1	1.92	0.11	1	0.34	1	0.26	1	0.4	1	0.29	1.11	0.2	1.08	0.03	1	0.03	1
5	32	1	1.92	0.11	1	0.34	1	0.26	1	0.4	1	0.29	1.11	0.2	1.08	0.03	1	0.03	1
5	33	1	1.93	0.1	1	0.32	1	0.25	1	0.37	1	0.26	1.11	0.19	1.08	0.03	1	0.03	1
5	34	1	1.97	0.08	1	0.28	1	0.23	1	0.3	1	0.21	1.11	0.21	1.05	0.02	1	0.02	1
5	35	1	1.97	0.08	1	0.28	1	0.23	1	0.3	1	0.21	1.11	0.21	1.05	0.02	1	0.02	1
5	36	1	1.99	0.07	1	0.26	1	0.21	1	0.29	1	0.19	1.1	0.23	1.04	0.02	1	0.02	1
5	37	1	1.99	0.08	1	0.27	1	0.22	1	0.3	1	0.19	1.1	0.23	1.04	0.02	1	0.02	1
5	38	1	1.99	0.08	1	0.27	1	0.21	1	0.29	1	0.19	1.1	0.22	1.04	0.02	1	0.02	1
5	39	1	1.99	0.08	1	0.26	1	0.21	1	0.3	1	0.19	1.1	0.23	1.04	0.02	1	0.02	1
5	40	1	1.98	0.08	1	0.26	1	0.2	1	0.3	1	0.19	1.1	0.22	1.04	0.02	1	0.02	1
5	41	1	1.98	0.08	1	0.26	1	0.21	1	0.31	1	0.18	1.1	0.22	1.04	0.02	1	0.02	1
5	42	1	1.9	0.09	1.04	0.22	1.03	0.16	1	0.28	1.01	0.13	1.06	0.19	1.02	0.01	1	0.01	1
5	43	1	1.91	0.09	1.03	0.23	1.02	0.15	1	0.28	1.03	0.12	1.05	0.18	1.03	0.01	1	0.02	1
5	44	1	1.9	0.09	1.03	0.24	1.02	0.15	1	0.28	1.03	0.13	1.04	0.17	1.03	0.01	1	0.02	1
5	45	1	1.9	0.09	1.03	0.23	1.02	0.16	1	0.28	1.03	0.12	1.04	0.17	1.03	0.01	1	0.02	1
5	46	1	1.9	0.09	1.03	0.23	1.02	0.16	1	0.29	1.03	0.13	1.04	0.17	1.03	0.01	1	0.02	1
5	47	1	1.9	0.08	1.03	0.23	1.02	0.16	1	0.29	1.03	0.12	1.04	0.17	1.03	0.01	1	0.02	1
5	48	1	1.9	0.09	1.03	0.23	1.02	0.16	1	0.29	1.03	0.13	1.04	0.17	1.03	0.01	1	0.02	1
5	49	1	1.9	0.09	1.03	0.23	1.02	0.16	1	0.29	1.03	0.13	1.04	0.17	1.03	0.01	1	0.02	1
5	50	1	1.9	0.09	1.03	0.23	1.02	0.16	1	0.29	1.03	0.12	1.04	0.17	1.03	0.01	1	0.02	1
5	51	1	1.9	0.09	1.03	0.24	1.02	0.16	1	0.29	1.03	0.12	1.04	0.17	1.03	0.01	1	0.02	1
5	52	1	1.9	0.09	1.03	0.24	1.02	0.16	1	0.29	1.03	0.12	1.04	0.17	1.03	0.01	1	0.02	1
5	53	1	1.9	0.09	1.03	0.24	1.02	0.16	1	0.29	1.03	0.12	1.04	0.17	1.03	0.01	1	0.02	1
5	54	1	1.9	0.09	1.03	0.24	1.02	0.16	1	0.29	1.03	0.12	1.04	0.17	1.03	0.01	1	0.02	1
5	55	1	1.9	0.09	1.03	0.24	1.02	0.16	1	0.29	1.03	0.12	1.04	0.17	1.03	0.01	1	0.02	1
5	56	1	1.9	0.09	1.03	0.23	1.02	0.16	1	0.29	1.03	0.12	1.04	0.16	1.03	0.01	1	0.02	1
5	57	1	1.9	0.09	1.03	0.23	1.02	0.16	1	0.29	1.03	0.12	1.04	0.17	1.03	0.01	1	0.02	1
5	58	1	1.9	0.09	1.03	0.23	1.02	0.16	1	0.29	1.03	0.12	1.04	0.17	1.03	0.01	1	0.02	1
5	59	1	1.9	0.09	1.03	0.23	1.02	0.16	1	0.29	1.03	0.12	1.04	0.17	1.03	0.01	1	0.02	1
5	60	1	1.9	0.09	1.03	0.23	1.02	0.15	1	0.29	1.03	0.12	1.04	0.16	1.02	0.01	1	0.02	1
5	61	1	1.89	0.08	1.03	0.22	1.02	0.14	1	0.28	1.03	0.11	1	0.17	1.02	0.01	1	0.01	1
5	62	1	1.89	0.08	1.03	0.22	1.02	0.14	1	0.28	1.03	0.11	1	0.17	1.02	0.01	1	0.01	1
5	63	1	1.89	0.08	1.03	0.22	1.02	0.14	1	0.28	1.03	0.11	1	0.17	1.02	0.01	1	0.01	1
5	64	1	1.88	0.09	1.03	0.23	1.03	0.14	1	0.29	1.03	0.11	1	0.16	1.02	0.01	1	0.01	1
5	65	1	1.88	0.09	1.03	0.23	1.03	0.14	1	0.29	1.03	0.11	1	0.16	1.02	0.01	1	0.01	1
5	66	0.99	1.87	0.09	1.03	0.24	1.02	0.14	1	0.3	1.03	0.12	1	0.16	1.02	0.01	1	0.01	1
5	67	0.99	1.86	0.09	1.03	0.24	1.05	0.14	1	0.32	1.03	0.13	1	0.15	1.02	0.01	1	0.02	1
5	68	0.99	1.86	0.1	1.03	0.25	1.08	0.14	1	0.33	1.03	0.14	1	0.16	1.02	0.01	1	0.02	1
5	69	0.99	1.86	0.1	1.03	0.26	1.07	0.15	1	0.34	1.03	0.14	1	0.16	1.02	0.01	1	0.02	1
5	70	0.99	1.86	0.1	1.03	0.26	1.07	0.15	1	0.34	1.03	0.14	1	0.16	1.02	0.01	1	0.02	1
5	71	0.99	1.86	0.1	1.03	0.26	1.07	0.14	1	0.34	1.03	0.14	1	0.16	1.02	0.01	1	0.02	1
5	72	0.99	1.89	0.1	1	0.31	1.08	0.17	1	0.4	1.04	0.17	1	0.15	1.03	0.01	1	0.03	1
5	73	0.97	1.86	0.09	1	0.34	1.13	0.18	1	0.45	1.02	0.18	1	0.15	1	0	0	0.02	1
5	74	0.97	1.84	0.11	1	0.34	1.15	0.21	1	0.51	1.02	0.19	1	0.17	1	0	0	0.02	1
5	75	0.97	1.87	0.1	1	0.35	1.15	0.19	1	0.47	1.02	0.22	1	0.14	1	0	0	0.02	1
5	76	0.97	1.86	0.1	1	0.36	1.16	0.2	1	0.46	1.02	0.2	1	0.14	1	0	0	0.02	1
5	77	0.96	1.87	0.12	1	0.38	1.19	0.2	1	0.46	1.03	0.22	1	0.16	1	0	0	0.02	1
5	78	0.97	1.88	0.14	1	0.39	1.18	0.2	1	0.46	1.02	0.23	1	0.16	1	0	0	0.02	1
5	79	0.97	1.87	0.16	1	0.38	1.15	0.18	1	0.46	1.02	0.22	1	0.16	1	0	0	0.02	1
5	80	0.97	1.86	0.16	1	0.39	1.15	0.19	1	0.48	1.02	0.22	1	0.16	1	0	0	0.02	1
5	81	0.97	1.86	0.16	1	0.38	1.16	0.19	1	0.47	1.02	0.22	1	0.16	1	0	0	0.02	1
5	82	0.97	1.86	0.17	1	0.39	1.15	0.19	1	0.48	1.02	0.23	1	0.17	1	0	0	0.02	1
5	83	0.97	1.83	0.16	1	0.36	1.15	0.17	1	0.44	1.02	0.21	1	0.17	1	0	0	0.02	1
5	84	0.97	1.92	0.17	1	0.32	1.16	0.18	1	0.4	1.02	0.21	1.03	0.15	1	0	0	0.01	1
5	85	0.97	1.92	0.17	1	0.33	1.16	0.18	1	0.41	1.02	0.21	1.03	0.16	1	0	0	0.01	1
5	86	0.97	1.92	0.17	1	0.32	1.15	0.18	1	0.42	1.02	0.21	1.03	0.17	1	0	0	0.01	1
5	87	0.97	1.92	0.17	1	0.31	1.15	0.18	1	0.41	1.02	0.21	1.03	0.17	1	0	0	0.01	1
5	88	0.97	1.92	0.17	1	0.31	1.15	0.18	1	0.41	1.02	0.21	1.03	0.17	1	0	0	0.01	1
5	89	0.97	1.91	0.18	1	0.32	1.14	0.17	1	0.41	1.02	0.21	1.03	0.18	1	0	0	0.01	1
5	90	0.97	1.91	0.18	1	0.32	1.14	0.17	1	0.42	1.02	0.21	1.03	0.18	1	0	0	0.01	1
5	91	0.98	1.88	0.18	1.03	0.31	1.16	0.17	1	0.4	1.01	0.2	1.03	0.17	1	0	0	0.02	1
5	92	0.98	1.89	0.17	1.03	0.3	1.15	0.17	1	0.38	1.01	0.19	1.03	0.16	1	0	0	0.02	1
5	93	0.98	1.9	0.16	1.03	0.29	1.15	0.18	1	0.38	1.01	0.19	1.03	0.17	1	0	0	0.02	1
5	94	0.98	1.9	0.17	1.03	0.3	1.14	0.18	1	0.39	1.01	0.19	1.03	0.17	1	0	0	0.02	1
5	95	0.98	1.89	0.17	1.03	0.31	1.13	0.18	1	0.39	1.01	0.19	1.07	0.18	1.05	0	0	0.03	1
5	96	0.99	1.89	0.18	1.03	0.33	1.14	0.2	1	0.41	1.01	0.2	1.07	0.18	1.05	0	0	0.03	1
5	97	1	1.89	0.19	1.02	0.34	1.08	0.21	1	0.39	1.01	0.18	1.08	0.19	1.05	0	0	0.02	1
5	98	1	1.89	0.21	1.02	0.34	1.08	0.23	1.04	0.41	1.02	0.17	1.09	0.19	1.05	0	0	0.02	1
5	99	0.99	1.89	0.22	1.02	0.32	1.1	0.22	1.05	0.4	1.03	0.18	1.09	0.19	1.05	0	0	0.02	1
5	100	1	1.86	0.17	1.02	0.28	1.09	0.2	1.06	0.36	1.02	0.17	1.07	0.17	1.07	0	0	0.01	1
5	101	1	1.86	0.17	1.02	0.28	1.09	0.2	1.06	0.36	1.02	0.17	1.07	0.17	1.07	0	0	0.01	1
5	102	1	1.86	0.17	1.02	0.28	1.09	0.2	1.06	0.36	1.02	0.17	1.07	0.17	1.07	0	0	0.01	1
5	103	1	1.86	0.17	1.02	0.28	1.09	0.2	1.06	0.36	1.02	0.17	1.07	0.17	1.07	0	0	0.01	1
5	104	1	1.86	0.17	1.02	0.28	1.09	0.2	1.06	0.36	1.02	0.17	1.07	0.17	1.07	0	0	0.01	1
5	105	1	1.85	0.18	1.02	0.29	1.09	0.2	1.06	0.38	1.02	0.16	1.07	0.17	1.06	0	0	0.01	1
5	106	1	1.85	0.18	1.02	0.28	1.09	0.2	1.06	0.37	1.02	0.16	1.07	0.17	1.06	0	0	0.01	1
5	107	1	1.85	0.17	1.02	0.28	1.08	0.19	1.06	0.37	1.02	0.16	1.07	0.17	1.07	0	0	0.01	1
5	108	1	1.85	0.15	1.02	0.26	1.08	0.19	1.06	0.35	1.02	0.15	1.08	0.17	1.07	0	0	0.01	1
5	109	1	1.86	0.15	1.02	0.26	1.08	0.19	1.06	0.35	1.02	0.15	1.07	0.17	1.07	0	0	0.01	1
5	110	1	1.87	0.16	1.02	0.26	1.08	0.18	1.06	0.34	1.02	0.14	1.07	0.16	1.07	0	0	0.01	1
5	111	0.99	1.87	0.16	1.02	0.27	1.07	0.19	1.05	0.36	1.02	0.17	1.06	0.18	1.07	0	1	0.01	1
5	112	0.99	1.87	0.15	1.02	0.27	1.07	0.19	1.05	0.35	1.02	0.16	1.06	0.17	1.07	0	1	0.01	1
5	113	0.99	1.88	0.16	1.02	0.27	1.07	0.19	1.05	0.37	1.02	0.17	1.06	0.17	1.08	0	1	0.01	1
5	114	0.99	1.85	0.15	1.02	0.28	1.06	0.19	1.06	0.38	1.02	0.17	1.04	0.18	1.08	0	1	0.01	1
5	115	0.99	1.85	0.15	1.02	0.28	1.06	0.19	1.06	0.37	1.02	0.17	1.04	0.18	1.08	0	1	0.01	1
5	116	0.99	1.85	0.17	1.04	0.3	1.06	0.19	1.05	0.38	1.04	0.19	1.05	0.18	1.07	0.01	1	0.02	1
5	117	0.99	1.86	0.17	1.03	0.31	1.07	0.2	1.04	0.39	1.06	0.18	1.05	0.18	1.08	0.01	1	0.02	1
5	118	0.99	1.86	0.17	1.03	0.31	1.07	0.2	1.04	0.39	1.06	0.19	1.05	0.18	1.08	0.01	1	0.02	1
5	119	0.99	1.86	0.17	1.04	0.31	1.07	0.2	1.04	0.39	1.06	0.18	1.05	0.18	1.08	0.01	1	0.02	1
5	120	0.99	1.86	0.17	1.04	0.31	1.07	0.2	1.04	0.39	1.06	0.18	1.05	0.18	1.08	0.01	1	0.02	1
5	121	0.99	1.9	0.18	1.04	0.33	1.07	0.21	1.08	0.4	1.07	0.21	1.06	0.19	1.13	0.01	1	0.02	1
5	122	0.99	1.9	0.19	1.04	0.34	1.07	0.21	1.08	0.41	1.07	0.22	1.06	0.2	1.13	0.01	1	0.01	1
5	123	0.99	1.89	0.19	1.04	0.34	1.07	0.21	1.08	0.41	1.07	0.22	1.06	0.2	1.13	0.01	1	0.01	1
5	124	0.99	1.89	0.19	1.04	0.34	1.07	0.21	1.08	0.41	1.07	0.22	1.06	0.19	1.13	0.01	1	0.01	1
5	125	0.99	1.9	0.19	1.05	0.33	1.07	0.21	1.09	0.41	1.07	0.22	1.04	0.19	1.11	0.01	1	0.01	1
5	126	0.99	1.9	0.18	1.05	0.32	1.07	0.2	1.1	0.4	1.08	0.21	1.05	0.18	1.12	0.01	1	0.01	1
5	127	0.99	1.91	0.18	1.06	0.31	1.07	0.19	1.11	0.39	1.08	0.21	1.05	0.18	1.13	0.01	1	0.01	1
5	128	0.99	1.91	0.18	1.06	0.31	1.07	0.18	1.08	0.38	1.07	0.22	1.05	0.18	1.13	0.01	1	0.01	1
5	129	0.99	1.9	0.19	1.05	0.31	1.07	0.18	1.07	0.38	1.07	0.23	1.05	0.18	1.13	0.01	1	0.01	1
5	130	0.99	1.95	0.23	1.06	0.36	1.06	0.19	1.07	0.42	1.09	0.25	1.05	0.21	1.13	0.02	1	0.01	1
5	131	0.99	1.94	0.23	1.06	0.36	1.06	0.19	1.07	0.42	1.09	0.25	1.05	0.21	1.13	0.02	1	0.01	1
5	132	0.99	1.94	0.23	1.06	0.36	1.06	0.19	1.07	0.42	1.09	0.25	1.05	0.21	1.13	0.02	1	0.01	1
5	133	0.99	1.95	0.23	1.06	0.35	1.06	0.19	1.07	0.42	1.09	0.25	1.05	0.21	1.13	0.02	1	0.01	1
5	134	0.99	1.95	0.23	1.06	0.35	1.06	0.19	1.07	0.42	1.09	0.25	1.05	0.21	1.13	0.02	1	0.01	1
5	135	0.99	1.95	0.23	1.06	0.35	1.06	0.19	1.07	0.41	1.09	0.25	1.05	0.21	1.13	0.02	1	0.01	1
5	136	0.99	1.95	0.23	1.06	0.35	1.06	0.19	1.07	0.41	1.09	0.25	1.05	0.21	1.13	0.02	1	0.01	1
5	137	0.99	1.95	0.23	1.06	0.36	1.06	0.19	1.07	0.42	1.09	0.26	1.05	0.21	1.13	0.02	1	0.01	1
5	138	0.99	1.95	0.25	1.06	0.38	1.06	0.21	1.07	0.44	1.09	0.27	1.05	0.22	1.13	0.02	1	0.01	1
5	139	0.99	1.95	0.26	1.06	0.39	1.07	0.21	1.07	0.45	1.09	0.28	1.06	0.22	1.14	0.02	1	0.02	1
5	140	0.99	1.95	0.26	1.06	0.39	1.07	0.22	1.1	0.46	1.1	0.28	1.06	0.23	1.14	0.02	1	0.02	1
5	141	1	1.95	0.28	1.07	0.4	1.08	0.23	1.12	0.46	1.13	0.27	1.07	0.23	1.15	0.02	1	0.02	1
5	142	1	1.95	0.28	1.07	0.4	1.08	0.23	1.12	0.46	1.13	0.27	1.07	0.23	1.15	0.02	1	0.02	1
5	143	1	1.95	0.29	1.07	0.41	1.08	0.23	1.12	0.46	1.13	0.27	1.07	0.23	1.15	0.02	1	0.02	1
5	144	1	1.95	0.29	1.07	0.41	1.08	0.23	1.12	0.46	1.13	0.27	1.08	0.23	1.15	0.02	1	0.02	1
5	145	1	1.94	0.29	1.07	0.41	1.08	0.23	1.12	0.46	1.13	0.26	1.08	0.23	1.15	0.02	1	0.02	1
5	146	1	1.97	0.29	1.07	0.42	1.1	0.23	1.18	0.47	1.13	0.26	1.08	0.22	1.24	0.02	1	0.02	1
5	147	1	1.97	0.32	1.08	0.41	1.1	0.21	1.25	0.45	1.09	0.28	1.1	0.24	1.22	0	0	0	0
5	148	1	1.97	0.32	1.08	0.42	1.1	0.22	1.25	0.46	1.09	0.28	1.1	0.24	1.22	0	0	0	0
5	149	1	1.97	0.32	1.08	0.42	1.1	0.22	1.25	0.46	1.09	0.28	1.1	0.24	1.22	0	0	0	0
5	150	1	1.97	0.32	1.08	0.42	1.1	0.22	1.25	0.46	1.09	0.28	1.1	0.24	1.22	0	0	0	0
5	151	1	1.82	0.45	1	0.36	1	0.18	1.25	0.5	1.09	0.14	1	0.23	1	0	0	0	0
5	152	1	1.82	0.45	1	0.36	1	0.18	1.25	0.5	1.09	0.14	1	0.23	1	0	0	0	0
5	153	1	1.82	0.45	1	0.36	1	0.18	1.25	0.5	1.09	0.14	1	0.23	1	0	0	0	0
5	154	1	1.82	0.45	1	0.36	1	0.18	1.25	0.5	1.09	0.14	1	0.23	1	0	0	0	0
5	155	1	1.82	0.45	1	0.36	1	0.18	1.25	0.5	1.09	0.14	1	0.23	1	0	0	0	0
5	156	1	1.82	0.45	1	0.36	1	0.18	1.25	0.5	1.09	0.14	1	0.23	1	0	0	0	0
5	157	1	1.82	0.45	1	0.36	1	0.18	1.25	0.5	1.09	0.14	1	0.23	1	0	0	0	0
5	158	1	1.81	0.25	1	0.19	1	0.19	1.33	0.44	1.14	0.06	1	0.19	1	0	0	0	0
5	159	1	1.93	0.29	1	0.21	1	0.21	1.33	0.36	1.2	0.07	1	0.21	1	0	0	0	0
5	160	1	1.93	0.29	1	0.21	1	0.21	1.33	0.36	1.2	0.07	1	0.21	1	0	0	0	0
5	161	1	2	0.26	1	0.16	1	0.16	1.33	0.26	1.2	0.05	1	0.21	1	0	0	0	0
5	162	1	2	0.26	1	0.16	1	0.16	1.33	0.26	1.2	0.05	1	0.21	1	0	0	0	0
5	163	1	1.9	0.4	1	0.1	1	0.2	1.5	0.2	1.5	0	0	0.2	1	0	0	0	0
5	164	1	1.9	0.4	1	0.1	1	0.2	1.5	0.2	1.5	0	0	0.2	1	0	0	0	0
5	165	1	1.89	0.33	1	0.11	1	0.22	1.5	0.22	1.5	0	0	0.22	1	0	0	0	0
5	166	1	1.89	0.33	1	0.11	1	0.22	1.5	0.22	1.5	0	0	0.22	1	0	0	0	0
5	167	1	1.89	0.33	1	0.11	1	0.22	1.5	0.22	1.5	0	0	0.22	1	0	0	0	0
5	168	1	1.88	0.25	1	0	0	0.13	2	0.13	2	0	0	0.25	1	0	0	0	0
5	169	1	1.88	0.25	1	0	0	0.13	2	0.13	2	0	0	0.25	1	0	0	0	0
5	170	1	1.86	0.14	1	0	0	0	0	0	0	0	0	0.14	1	0	0	0	0
5	171	1	1.86	0.14	1	0	0	0	0	0	0	0	0	0.14	1	0	0	0	0
5	172	1	1.86	0.14	1	0	0	0	0	0	0	0	0	0.14	1	0	0	0	0
5	173	1	1.86	0.14	1	0	0	0	0	0	0	0	0	0.14	1	0	0	0	0
5	174	1	1.86	0.14	1	0	0	0	0	0	0	0	0	0.14	1	0	0	0	0
5	175	1	2	0.17	1	0	0	0	0	0	0	0	0	0.17	1	0	0	0	0
6	-2	1	2.13	1	1.48	0	0	0	0	0.04	1	0	0	0	0	0.17	1	0.09	1
6	-1	1	2.13	1	1.48	0	0	0	0	0.04	1	0	0	0	0	0.17	1	0.09	1
6	0	1	2.11	1	1.41	0.04	1	0.04	1	0.04	1	0	0	0.04	1	0.19	1	0.07	1
6	1	1	2.1	1	1.38	0.03	1	0.03	1	0.07	1	0	0	0.03	1	0.21	1	0.07	1
6	2	1	2.11	0.97	1.35	0.03	1	0.03	1	0.06	1	0	0	0.03	1	0.26	1	0.09	1
6	3	1	2.1	0.97	1.32	0.03	1	0.03	1	0.05	1	0	0	0.03	1	0.28	1	0.08	1
6	4	1	2.03	0.87	1.38	0.01	1	0.01	1	0.04	1	0	0	0.01	1	0.28	1	0.06	1.25
6	5	1	2.03	0.87	1.38	0.01	1	0.01	1	0.04	1	0	0	0.01	1	0.28	1	0.06	1.25
6	6	1	2.05	0.87	1.35	0.01	1	0.01	1	0.09	1	0	0	0.01	1	0.27	1	0.08	1.17
6	7	1	2.04	0.86	1.34	0.01	1	0.01	1	0.09	1	0	0	0.01	1	0.27	1	0.09	1.14
6	8	1	2.04	0.87	1.35	0.01	1	0.01	1	0.09	1	0	0	0.01	1	0.27	1	0.09	1.14
6	9	1	2.02	0.87	1.36	0.01	1	0.01	1	0.08	1	0	0	0.01	1	0.26	1	0.08	1.14
6	10	1	2.02	0.87	1.36	0.01	1	0.01	1	0.08	1	0	0	0.01	1	0.26	1	0.08	1.14
6	11	1	2.01	0.87	1.33	0.01	1	0.01	1	0.07	1	0	0	0.01	1	0.24	1	0.06	1.14
6	12	1	2.01	0.87	1.33	0.01	1	0.01	1	0.07	1	0	0	0.01	1	0.23	1	0.06	1.13
6	13	1	2.01	0.86	1.34	0.01	1	0.01	1	0.07	1	0	0	0.01	1	0.23	1	0.05	1.13
6	14	1	2	0.87	1.34	0.01	1	0.01	1	0.06	1	0	0	0.01	1	0.22	1	0.06	1.11
6	15	1	1.98	0.86	1.34	0.02	1	0.01	1	0.08	1	0	0	0.01	1	0.25	1	0.05	1.13
6	16	1	1.98	0.86	1.34	0.02	1	0.01	1	0.08	1	0	0	0.01	1	0.25	1	0.05	1.13
6	17	1	1.98	0.86	1.34	0.02	1	0.01	1	0.08	1	0	0	0.01	1	0.25	1	0.05	1.13
6	18	1	1.98	0.86	1.34	0.02	1	0.01	1	0.08	1	0	0	0.01	1	0.25	1	0.05	1.13
6	19	1	1.98	0.85	1.34	0.02	1	0.01	1	0.08	1	0	0	0.01	1	0.23	1	0.04	1.13
6	20	1	1.98	0.85	1.34	0.02	1	0.01	1	0.08	1	0	0	0.01	1	0.23	1	0.04	1.13
6	21	1	1.98	0.86	1.32	0.02	1	0.01	1	0.08	1	0	0	0.01	1	0.23	1	0.05	1.11
6	22	1	1.98	0.86	1.32	0.02	1	0.01	1	0.08	1	0	0	0.01	1	0.23	1	0.05	1.11
6	23	1	2	0.86	1.35	0.01	1	0	1	0.07	1	0	0	0.01	1	0.21	1	0.04	1.11
6	24	1	1.99	0.88	1.35	0.01	1	0	1	0.08	1	0	0	0.01	1	0.2	1.02	0.05	1.08
6	25	1	1.99	0.88	1.35	0.01	1	0	1	0.08	1	0	0	0.01	1	0.2	1.02	0.05	1.08
6	26	1	1.99	0.88	1.35	0.01	1	0	1	0.08	1	0	0	0.01	1	0.2	1.02	0.05	1.08
6	27	1	1.97	0.88	1.34	0.01	1	0	1	0.08	1	0	0	0.01	1	0.19	1.02	0.05	1.08
6	28	1	1.97	0.88	1.34	0.01	1	0	1	0.08	1	0	0	0.01	1	0.19	1.02	0.05	1.08
6	29	1	1.97	0.88	1.34	0.01	1	0	1	0.08	1	0	0	0.01	1	0.19	1.02	0.05	1.08
6	30	1	1.97	0.88	1.34	0.01	1	0	0	0.08	1	0	0	0	1	0.19	1.02	0.05	1.08
6	31	1	1.97	0.88	1.34	0.01	1	0	0	0.08	1	0	0	0	1	0.19	1.02	0.05	1.07
6	32	1	1.97	0.88	1.34	0.01	1	0	0	0.08	1	0	0	0	1	0.17	1.02	0.05	1.07
6	33	1	1.97	0.88	1.34	0.01	1	0	0	0.08	1	0	0	0	1	0.18	1.02	0.05	1.07
6	34	1	1.98	0.9	1.33	0.01	1	0	0	0.09	1	0	0	0	1	0.16	1.02	0.05	1
6	35	1	1.98	0.9	1.34	0.01	1	0	0	0.09	1	0	0	0	1	0.16	1.02	0.05	1
6	36	1	1.97	0.9	1.35	0.01	1	0	0	0.07	1	0	0	0	1	0.16	1.02	0.04	1
6	37	1	2.01	0.9	1.38	0.08	1.08	0.06	1.05	0.18	1.07	0.06	1	0.05	1	0.12	1.02	0.04	1
6	38	1	2.01	0.9	1.38	0.08	1.08	0.06	1.05	0.18	1.07	0.06	1	0.05	1	0.13	1.02	0.04	1
6	39	1	2.01	0.89	1.37	0.07	1.08	0.06	1.05	0.18	1.07	0.06	1	0.04	1	0.13	1.02	0.04	1
6	40	1	2.01	0.89	1.37	0.07	1.08	0.06	1.05	0.18	1.07	0.06	1	0.05	1	0.12	1.02	0.04	1
6	41	1	2.01	0.9	1.38	0.09	1.07	0.06	1.05	0.21	1.07	0.06	1	0.05	1	0.11	1.03	0.04	1
6	42	1	2.01	0.9	1.38	0.09	1.07	0.07	1.05	0.21	1.07	0.07	1	0.05	1	0.1	1.03	0.04	1
6	43	1	2.01	0.91	1.38	0.1	1.06	0.07	1.04	0.22	1.07	0.07	1	0.05	1	0.1	1.03	0.04	1
6	44	1	2	0.9	1.37	0.1	1.06	0.08	1.04	0.23	1.07	0.07	1	0.05	1	0.1	1.03	0.04	1
6	45	1	2	0.91	1.37	0.11	1.07	0.08	1.04	0.24	1.07	0.08	1	0.06	1	0.07	1.05	0.04	1
6	46	1	2	0.91	1.36	0.11	1.07	0.08	1.04	0.24	1.07	0.08	1	0.06	1	0.07	1.05	0.04	1
6	47	1	2	0.91	1.36	0.11	1.06	0.09	1.04	0.24	1.07	0.09	1	0.06	1	0.06	1.05	0.05	1
6	48	1	2	0.91	1.36	0.12	1.06	0.1	1.03	0.24	1.07	0.09	1.04	0.06	1	0.06	1.05	0.05	1
6	49	1	2	0.91	1.35	0.12	1.07	0.1	1.03	0.23	1.06	0.1	1.03	0.07	1	0.06	1.05	0.04	1
6	50	1	1.99	0.91	1.35	0.12	1.07	0.1	1.03	0.23	1.06	0.1	1.03	0.07	1	0.06	1.05	0.04	1
6	51	1	1.99	0.91	1.34	0.14	1.06	0.1	1.03	0.24	1.06	0.11	1.02	0.07	1	0.06	1.05	0.04	1
6	52	1	1.99	0.91	1.35	0.14	1.06	0.1	1.03	0.24	1.05	0.11	1.02	0.07	1	0.06	1.05	0.04	1
6	53	1	1.98	0.69	1.3	0.34	1.12	0.18	1.02	0.46	1.07	0.2	1.06	0.12	1.07	0.04	1	0.03	1
6	54	1	1.98	0.69	1.3	0.34	1.12	0.18	1.02	0.46	1.07	0.2	1.06	0.12	1.07	0.04	1	0.03	1
6	55	1	1.98	0.69	1.3	0.34	1.12	0.18	1.02	0.46	1.07	0.2	1.06	0.12	1.07	0.04	1	0.03	1
6	56	1	1.97	0.7	1.3	0.33	1.12	0.18	1.02	0.45	1.07	0.19	1.05	0.12	1.07	0.03	1	0.03	1
6	57	1	1.98	0.69	1.3	0.35	1.12	0.18	1.02	0.46	1.07	0.2	1.05	0.13	1.07	0.03	1	0.03	1
6	58	1	1.99	0.71	1.29	0.34	1.1	0.18	1.04	0.43	1.07	0.19	1.05	0.13	1.06	0.03	1	0.03	1
6	59	1	1.99	0.71	1.29	0.34	1.1	0.18	1.04	0.43	1.07	0.19	1.05	0.13	1.06	0.03	1	0.03	1
6	60	1	1.99	0.71	1.3	0.34	1.1	0.18	1.04	0.43	1.07	0.19	1.05	0.13	1.06	0.03	1	0.03	1
6	61	1	1.99	0.7	1.3	0.36	1.1	0.19	1.04	0.44	1.07	0.2	1.05	0.13	1.06	0.02	1	0.02	1
6	62	1	1.99	0.7	1.3	0.36	1.1	0.19	1.04	0.44	1.07	0.2	1.05	0.13	1.06	0.02	1	0.02	1
6	63	1	1.99	0.7	1.3	0.36	1.1	0.19	1.04	0.44	1.07	0.2	1.05	0.13	1.06	0.02	1	0.02	1
6	64	1	1.99	0.7	1.3	0.36	1.1	0.19	1.04	0.44	1.07	0.2	1.05	0.13	1.06	0.02	1	0.02	1
6	65	1	1.99	0.7	1.29	0.36	1.1	0.19	1.04	0.45	1.07	0.2	1.05	0.13	1.06	0.02	1	0.02	1
6	66	1	1.98	0.7	1.3	0.36	1.1	0.19	1.05	0.45	1.07	0.21	1.05	0.14	1.06	0.02	1	0.02	1
6	67	1	1.95	0.68	1.25	0.36	1.1	0.18	1.05	0.42	1.07	0.19	1.06	0.14	1.06	0.02	1	0.02	1
6	68	1	1.95	0.68	1.25	0.37	1.1	0.18	1.05	0.42	1.07	0.19	1.06	0.15	1.06	0.02	1	0.02	1
6	69	1	1.95	0.68	1.27	0.37	1.09	0.19	1.05	0.42	1.07	0.19	1.06	0.15	1.06	0.02	1	0.02	1
6	70	1	1.95	0.68	1.27	0.37	1.09	0.19	1.05	0.42	1.07	0.2	1.06	0.15	1.06	0.02	1	0.02	1
6	71	1	1.94	0.66	1.26	0.38	1.1	0.2	1.05	0.42	1.07	0.2	1.06	0.16	1.06	0.02	1	0.02	1
6	72	1	1.94	0.66	1.26	0.39	1.1	0.2	1.05	0.42	1.07	0.2	1.06	0.16	1.07	0.02	1	0.02	1
6	73	1	1.95	0.67	1.23	0.37	1.1	0.2	1.04	0.41	1.08	0.19	1.06	0.16	1.07	0.02	1	0.02	1
6	74	1	1.95	0.67	1.23	0.37	1.1	0.2	1.04	0.41	1.08	0.19	1.06	0.16	1.07	0.02	1	0.02	1
6	75	1	1.95	0.67	1.23	0.37	1.1	0.2	1.04	0.41	1.08	0.19	1.06	0.16	1.07	0.02	1	0.02	1
6	76	1	1.95	0.66	1.23	0.37	1.1	0.2	1.04	0.41	1.08	0.19	1.06	0.16	1.07	0.02	1	0.02	1
6	77	1	1.95	0.66	1.23	0.37	1.1	0.2	1.04	0.41	1.08	0.19	1.06	0.16	1.07	0.02	1	0.01	1
6	78	1	1.95	0.65	1.23	0.38	1.1	0.2	1.04	0.42	1.08	0.19	1.05	0.16	1.07	0.02	1	0.01	1
6	79	1	1.95	0.62	1.22	0.41	1.1	0.21	1.05	0.45	1.09	0.19	1.05	0.17	1.07	0.01	1	0.01	1
6	80	1	1.94	0.6	1.22	0.42	1.1	0.22	1.05	0.46	1.09	0.2	1.06	0.18	1.08	0.01	1	0.01	1
6	81	1	1.94	0.59	1.22	0.43	1.11	0.23	1.05	0.46	1.09	0.2	1.06	0.18	1.08	0.01	1	0.01	1
6	82	1	1.95	0.59	1.22	0.43	1.11	0.23	1.05	0.46	1.09	0.2	1.06	0.18	1.08	0.01	1	0.01	1
6	83	1	1.92	0.83	1.25	0.24	1.02	0.19	1.08	0.2	1.15	0.11	1	0.17	1.03	0	1	0	1
6	84	1	1.93	0.84	1.25	0.25	1.02	0.2	1.07	0.21	1.14	0.11	1	0.17	1.03	0.01	1	0.01	1
6	85	1	1.95	0.84	1.25	0.24	1.02	0.2	1.07	0.21	1.13	0.1	1	0.18	1.02	0	1	0	1
6	86	1	1.97	0.83	1.24	0.24	1.02	0.2	1.07	0.2	1.14	0.1	1	0.19	1.02	0	1	0	1
6	87	1	1.97	0.83	1.24	0.24	1.02	0.2	1.07	0.2	1.14	0.1	1	0.19	1.02	0	1	0	1
6	88	1	1.96	0.82	1.21	0.22	1.02	0.18	1.06	0.23	1.09	0.11	1	0.21	1.02	0.01	1	0.01	1
6	89	1	1.95	0.83	1.21	0.22	1.02	0.18	1.06	0.22	1.09	0.11	1	0.21	1.02	0.01	1	0.01	1
6	90	1	1.95	0.82	1.21	0.21	1.02	0.18	1.06	0.22	1.09	0.11	1	0.2	1.02	0	1	0	1
6	91	1	1.94	0.83	1.21	0.21	1.02	0.17	1.06	0.21	1.09	0.1	1	0.2	1.02	0	1	0	1
6	92	1	1.94	0.83	1.21	0.21	1.02	0.17	1.06	0.21	1.09	0.1	1	0.2	1.02	0	1	0	1
6	93	1	1.94	0.83	1.21	0.21	1.02	0.17	1.06	0.21	1.09	0.1	1	0.2	1.02	0	1	0	1
6	94	1	1.95	0.83	1.21	0.21	1.02	0.16	1.05	0.21	1.08	0.1	1	0.19	1.02	0	1	0	1
6	95	1	1.95	0.83	1.21	0.2	1.02	0.16	1.05	0.21	1.08	0.1	1	0.19	1.02	0	1	0	1
6	96	1	1.97	0.84	1.2	0.19	1.02	0.16	1.03	0.2	1.09	0.09	1	0.17	1.02	0	1	0	1
6	97	1	1.97	0.84	1.2	0.19	1.02	0.16	1.03	0.2	1.07	0.09	1	0.15	1.03	0	1	0	1
6	98	1	1.98	0.84	1.19	0.17	1.03	0.16	1.03	0.2	1.08	0.08	1	0.15	1.03	0.01	1	0.01	1
6	99	1	2	0.86	1.16	0.17	1.03	0.16	1.03	0.19	1.06	0.07	1	0.14	1.04	0	0	0	0
6	100	1	2	0.86	1.16	0.17	1.03	0.16	1.03	0.19	1.06	0.07	1	0.14	1.04	0	0	0	0
6	101	1	2	0.86	1.16	0.17	1.03	0.16	1.03	0.19	1.06	0.07	1	0.14	1.04	0	0	0	0
6	102	1	2	0.88	1.19	0.13	1	0.13	1.03	0.19	1.04	0.09	1	0.13	1	0	0	0	0
6	103	1	2.01	0.89	1.21	0.13	1	0.12	1.04	0.18	1	0.09	1	0.13	1	0	0	0	0
6	104	1	2.01	0.89	1.21	0.13	1	0.12	1.04	0.18	1	0.09	1	0.13	1	0	0	0	0
6	105	1	2.01	0.89	1.21	0.13	1	0.12	1.04	0.19	1	0.1	1	0.13	1	0	0	0	0
6	106	1	2.01	0.89	1.21	0.13	1	0.12	1.04	0.19	1	0.1	1	0.13	1	0	0	0	0
6	107	1	2.01	0.89	1.21	0.14	1	0.12	1.04	0.19	1	0.1	1	0.13	1	0	0	0	0
6	108	1	2.01	0.89	1.21	0.14	1	0.12	1.04	0.19	1	0.1	1	0.13	1	0	0	0	0
6	109	1	2.01	0.89	1.21	0.14	1	0.12	1.04	0.19	1	0.1	1	0.13	1	0	0	0	0
6	110	1	2.01	0.89	1.21	0.14	1	0.12	1.04	0.19	1	0.1	1	0.13	1	0	0	0	0
6	111	1	2.01	0.89	1.21	0.14	1	0.12	1.04	0.19	1	0.1	1	0.13	1	0	0	0	0
6	112	1	2.01	0.89	1.21	0.14	1	0.12	1.04	0.19	1	0.1	1	0.13	1	0	0	0	0
6	113	1	2	0.89	1.21	0.14	1	0.12	1.04	0.19	1	0.1	1	0.13	1	0	0	0	0
6	114	1	2	0.88	1.21	0.13	1	0.12	1.04	0.18	1	0.1	1	0.13	1	0	0	0	0
6	115	1	1.98	0.88	1.2	0.13	1	0.11	1.05	0.18	1	0.1	1	0.12	1	0	0	0	0
6	116	1	1.98	0.89	1.2	0.13	1	0.11	1.05	0.18	1	0.1	1	0.11	1	0	0	0	0
6	117	1	1.98	0.89	1.2	0.13	1	0.11	1.05	0.19	1	0.1	1	0.11	1	0	0	0	0
6	118	1	1.97	0.88	1.23	0.1	1	0.1	1	0.17	1	0.09	1	0.1	1	0	0	0	0
6	119	1	1.99	0.89	1.24	0.11	1	0.11	1	0.18	1	0.09	1	0.09	1	0	0	0	0
6	120	1	1.99	0.9	1.24	0.1	1	0.11	1	0.17	1	0.09	1	0.09	1	0	0	0	0
6	121	1	2.01	0.9	1.24	0.11	1	0.12	1	0.19	1	0.1	1	0.09	1	0	0	0	0
6	122	1	2.01	0.9	1.24	0.11	1	0.12	1	0.19	1	0.1	1	0.09	1	0	0	0	0
6	123	1	2.01	0.9	1.24	0.11	1	0.12	1	0.19	1	0.1	1	0.09	1	0	0	0	0
6	124	1	2	0.91	1.24	0.09	1	0.13	1	0.18	1	0.09	1	0.09	1	0	0	0	0
6	125	1	2	0.91	1.23	0.09	1	0.12	1	0.18	1	0.09	1	0.09	1	0	0	0	0
6	126	1	2.01	0.91	1.24	0.09	1	0.11	1	0.19	1	0.09	1	0.09	1	0	0	0	0
6	127	1	2.01	0.91	1.24	0.09	1	0.11	1	0.19	1	0.09	1	0.09	1	0	0	0	0
6	128	1	2	0.9	1.23	0.09	1	0.12	1	0.17	1	0.1	1	0.08	1	0	0	0	0
6	129	1	1.99	0.91	1.24	0.08	1	0.09	1	0.18	1	0.09	1	0.07	1	0	0	0	0
6	130	1	1.99	0.91	1.24	0.08	1	0.09	1	0.18	1	0.09	1	0.07	1	0	0	0	0
6	131	1	1.67	1	1	0.33	1	0.17	1	0.17	1	0.17	1	0	0	0	0	0	0
6	132	1	1.88	1	1	0.5	1	0.25	1	0.13	1	0.25	1	0.25	1	0	0	0	0
6	133	1	1.88	1	1	0.5	1	0.25	1	0.13	1	0.25	1	0.25	1	0	0	0	0
6	134	1	2	1	1	0.43	1	0.14	1	0	0	0.14	1	0.29	1	0	0	0	0
6	135	1	1.88	0.88	1	0.38	1	0.13	1	0	0	0.13	1	0.25	1	0	0	0	0
6	136	1	1.88	0.88	1	0.38	1	0.13	1	0	0	0.13	1	0.25	1	0	0	0	0
6	137	1	1.83	0.83	1	0.33	1	0.17	1	0	0	0.17	1	0.33	1	0	0	0	0
6	138	1	1.83	0.83	1	0.33	1	0.17	1	0	0	0.17	1	0.33	1	0	0	0	0
6	139	1	1.83	0.83	1	0.33	1	0.17	1	0	0	0.17	1	0.33	1	0	0	0	0
6	140	1	1.8	0.8	1	0.4	1	0.2	1	0	0	0.2	1	0.4	1	0	0	0	0
6	141	1	1.8	0.8	1	0.4	1	0.2	1	0	0	0.2	1	0.4	1	0	0	0	0
6	142	1	1.8	0.8	1	0.4	1	0.2	1	0	0	0.2	1	0.4	1	0	0	0	0
6	143	1	2	0.75	1	0.5	1	0.25	1	0	0	0.25	1	0.5	1	0	0	0	0
6	144	1	2	0.75	1	0.5	1	0.25	1	0	0	0.25	1	0.5	1	0	0	0	0
6	145	1	2	0.75	1	0.5	1	0.25	1	0	0	0.25	1	0.5	1	0	0	0	0
6	146	1	2	0.75	1	0.5	1	0.25	1	0	0	0.25	1	0.5	1	0	0	0	0
6	147	1	2	0.75	1	0.5	1	0.25	1	0	0	0.25	1	0.5	1	0	0	0	0
6	148	1	2	0.75	1	0.5	1	0.25	1	0	0	0.25	1	0.5	1	0	0	0	0
6	149	1	2	0.75	1	0.5	1	0.25	1	0	0	0.25	1	0.5	1	0	0	0	0
7	0	0	0	0	0	0	0	0	0	0	0	0	0	0	0	0	0	0	0
8	0	1	2	1	1.5	0.33	1	0.33	1	0.83	1	0	0	0	0	0	0	0	0
8	1	1	2	1	1.5	0.33	1	0.33	1	0.83	1	0	0	0	0	0	0	0	0
8	2	1	2	1	1.5	0.33	1	0.33	1	0.83	1	0	0	0	0	0	0	0	0
8	3	1	2	1	1.38	0.5	1	0.5	1	0.88	1	0	0	0	0	0	0	0	0
8	4	1	2	1	1.38	0.5	1	0.5	1	0.88	1	0	0	0	0	0	0	0	0
8	5	1	2	1	1.3	0.5	1	0.4	1	0.9	1	0.1	1	0	0	0	0	0	0
8	6	1	2	0.93	1.31	0.36	1	0.36	1	0.64	1	0.07	1	0.07	1	0	0	0	0
8	7	1	2	0.93	1.31	0.36	1	0.36	1	0.64	1	0.07	1	0.07	1	0	0	0	0
8	8	1	2	0.93	1.31	0.36	1	0.36	1	0.64	1	0.07	1	0.07	1	0	0	0	0
8	9	1	2	0.93	1.31	0.36	1	0.36	1	0.64	1	0.07	1	0.07	1	0	0	0	0
8	10	1	2	0.93	1.29	0.4	1	0.33	1	0.6	1	0.07	1	0.07	1	0	0	0	0
8	11	1	2	0.93	1.29	0.4	1	0.33	1	0.6	1	0.07	1	0.07	1	0	0	0	0
8	12	1	2	0.93	1.29	0.4	1	0.33	1	0.6	1	0.07	1	0.07	1	0	0	0	0
8	13	1	2	0.93	1.29	0.4	1	0.33	1	0.6	1	0.07	1	0.07	1	0	0	0	0
8	14	1	2	0.93	1.29	0.4	1	0.33	1	0.6	1	0.07	1	0.07	1	0	0	0	0
8	15	1	2	0.93	1.23	0.43	1	0.36	1	0.57	1	0.07	1	0.07	1	0	0	0	0
8	16	1	2	0.93	1.23	0.43	1	0.36	1	0.57	1	0.07	1	0.07	1	0	0	0	0
8	17	1	2	0.9	1.32	0.33	1	0.29	1	0.33	1	0.1	1	0.14	1	0	0	0	0
8	18	1	1.96	0.87	1.3	0.3	1	0.26	1	0.3	1	0.13	1	0.13	1	0	0	0	0
8	19	1	2.11	0.86	1.42	0.29	1	0.21	1	0.25	1	0.14	1	0.14	1	0	0	0	0
8	20	1	2.11	0.86	1.42	0.29	1	0.21	1	0.25	1	0.14	1	0.14	1	0	0	0	0
8	21	1	2.1	0.86	1.44	0.28	1	0.21	1	0.24	1	0.14	1	0.14	1	0	0	0	0
8	22	1	2.1	0.86	1.44	0.28	1	0.21	1	0.24	1	0.14	1	0.14	1	0	0	0	0
8	23	1	2.1	0.86	1.44	0.28	1	0.21	1	0.24	1	0.14	1	0.14	1	0	0	0	0
8	24	1	2.1	0.86	1.44	0.28	1	0.21	1	0.24	1	0.14	1	0.14	1	0	0	0	0
8	25	1	2.11	0.86	1.38	0.25	1	0.18	1	0.18	1	0.14	1	0.18	1	0	0	0	0
8	26	1	2.11	0.86	1.38	0.25	1	0.18	1	0.18	1	0.14	1	0.18	1	0	0	0	0
8	27	1	2.1	0.86	1.36	0.28	1	0.17	1	0.21	1	0.14	1	0.17	1	0	0	0	0
8	28	1	2.06	0.88	1.32	0.28	1	0.16	1	0.22	1	0.19	1	0.19	1	0	0	0	0
8	29	1	2.06	0.88	1.3	0.26	1	0.15	1	0.21	1	0.18	1	0.18	1	0	0	0	0
8	30	1	2.05	0.85	1.34	0.27	1	0.15	1	0.24	1	0.15	1	0.17	1	0	0	0	0
8	31	1	2.05	0.85	1.34	0.27	1	0.15	1	0.24	1	0.15	1	0.17	1	0	0	0	0
8	32	1	2	0.81	1.34	0.26	1	0.14	1	0.23	1	0.14	1	0.16	1	0	0	0	0
8	33	1	2	0.81	1.34	0.21	1	0.09	1	0.21	1	0.14	1	0.16	1	0	0	0	0
8	34	1	2	0.81	1.34	0.21	1	0.09	1	0.21	1	0.14	1	0.16	1	0	0	0	0
8	35	1	2	0.81	1.35	0.19	1	0.1	1	0.17	1	0.12	1	0.17	1	0	0	0	0
8	36	1	2	0.82	1.35	0.21	1	0.08	1	0.18	1	0.13	1	0.16	1	0	0	0	0
8	37	1	2	0.83	1.39	0.25	1	0.13	1	0.18	1	0.18	1	0.2	1	0	0	0	0
8	38	1	2	0.83	1.37	0.24	1	0.12	1	0.19	1	0.17	1	0.19	1	0	0	0	0
8	39	1	2	0.84	1.36	0.21	1	0.12	1	0.19	1	0.16	1	0.19	1	0	0	0	0
8	40	1	2	0.82	1.36	0.2	1	0.11	1	0.18	1	0.16	1	0.18	1	0	0	0	0
8	41	1	2	0.82	1.36	0.2	1	0.11	1	0.18	1	0.16	1	0.18	1	0	0	0	0
8	42	1	1.96	0.85	1.28	0.16	1	0.15	1	0.18	1	0.15	1	0.15	1	0	0	0	0
8	43	1	1.93	0.82	1.27	0.17	1	0.15	1	0.18	1	0.13	1	0.15	1	0	0	0	0
8	44	1	1.99	0.84	1.24	0.15	1	0.14	1	0.16	1	0.12	1	0.14	1	0.01	1	0	0
8	45	1	1.99	0.84	1.24	0.15	1	0.14	1	0.16	1	0.12	1	0.14	1	0.01	1	0	0
8	46	1	1.99	0.84	1.22	0.17	1	0.14	1	0.19	1	0.12	1	0.14	1	0.01	1	0	0
8	47	1	1.96	0.85	1.18	0.15	1	0.17	1	0.19	1	0.13	1	0.11	1	0.01	1	0	0
8	48	1	1.96	0.82	1.13	0.16	1	0.24	1	0.23	1	0.09	1	0.18	1	0.01	1	0.01	1
8	49	1	1.94	0.84	1.1	0.17	1.03	0.23	1	0.24	1	0.09	1	0.17	1	0.01	1	0.01	1
8	50	1	1.94	0.84	1.1	0.16	1.03	0.22	1	0.25	1	0.09	1	0.17	1	0.01	1	0.01	1
8	51	1	1.94	0.84	1.1	0.16	1.03	0.22	1	0.26	1	0.09	1	0.17	1	0.01	1	0.01	1
8	52	1	1.88	0.83	1.1	0.16	1.03	0.2	1	0.25	1	0.08	1	0.17	1	0	1	0.01	1
8	53	1	1.88	0.83	1.1	0.16	1.03	0.2	1	0.25	1	0.08	1	0.17	1	0	1	0.01	1
8	54	1	1.88	0.83	1.1	0.16	1.03	0.2	1	0.25	1	0.08	1	0.17	1	0	1	0.01	1
8	55	1	1.88	0.83	1.1	0.16	1.03	0.2	1	0.25	1	0.08	1	0.17	1	0	1	0.01	1
8	56	1	1.88	0.82	1.11	0.16	1.03	0.2	1	0.25	1	0.08	1	0.17	1	0	1	0.01	1
8	57	1	1.88	0.82	1.13	0.16	1.08	0.21	1	0.26	1	0.1	1	0.18	1	0	1	0.01	1
8	58	1	1.88	0.82	1.15	0.16	1.08	0.2	1	0.26	1	0.09	1	0.18	1	0	1	0.01	1
8	59	1	1.88	0.82	1.15	0.16	1.08	0.21	1	0.26	1	0.1	1	0.18	1	0	1	0.01	1
8	60	1	1.88	0.82	1.14	0.15	1.08	0.21	1	0.25	1	0.1	1	0.18	1	0	1	0.01	1
8	61	1	1.88	0.82	1.14	0.15	1.08	0.21	1	0.25	1	0.1	1	0.18	1	0	1	0.01	1
8	62	1	1.88	0.82	1.14	0.16	1.08	0.21	1	0.26	1	0.1	1	0.18	1	0	1	0.01	1
8	63	1	1.88	0.83	1.14	0.16	1.08	0.2	1	0.25	1	0.09	1	0.19	1	0	1	0.01	1
8	64	1	1.88	0.83	1.15	0.17	1.1	0.21	1.02	0.27	1	0.1	1	0.2	1	0	1	0.01	1
8	65	1	1.87	0.82	1.16	0.17	1.09	0.21	1.02	0.27	1	0.1	1	0.21	1	0	1	0.01	1
8	66	1	1.87	0.83	1.15	0.18	1.09	0.22	1.02	0.27	1	0.1	1	0.21	1	0.01	1	0.01	1
8	67	1	1.89	0.82	1.18	0.18	1.08	0.21	1.02	0.27	1	0.1	1	0.2	1	0.01	1	0.01	1
8	68	1	1.89	0.82	1.18	0.18	1.08	0.21	1.02	0.27	1	0.1	1	0.2	1	0.01	1	0.01	1
8	69	1	1.88	0.82	1.18	0.19	1.08	0.21	1.02	0.27	1	0.1	1	0.2	1	0.01	1	0.01	1
8	70	1	1.88	0.82	1.18	0.19	1.08	0.21	1.02	0.27	1	0.1	1	0.2	1	0.01	1	0.01	1
8	71	1	1.88	0.82	1.18	0.19	1.08	0.21	1.02	0.27	1	0.1	1	0.2	1	0.01	1	0.01	1
8	72	1	1.89	0.82	1.18	0.21	1.07	0.22	1.03	0.28	1.01	0.11	1	0.22	1	0.01	1	0.01	1
8	73	1	1.89	0.82	1.19	0.21	1.07	0.22	1.03	0.29	1.01	0.11	1	0.22	1	0	1	0.01	1
8	74	1	1.89	0.82	1.19	0.21	1.07	0.23	1.03	0.29	1.01	0.11	1	0.22	1	0	1	0.01	1
8	75	1	1.89	0.82	1.19	0.21	1.07	0.23	1.03	0.29	1.01	0.11	1	0.22	1	0	1	0.01	1
8	76	1	1.89	0.82	1.19	0.21	1.07	0.23	1.03	0.29	1.01	0.11	1	0.22	1	0	1	0.01	1
8	77	1	1.89	0.81	1.2	0.21	1.07	0.22	1.04	0.29	1.01	0.11	1	0.23	1	0	1	0.01	1
8	78	1	1.85	0.82	1.25	0.24	1.11	0.17	1.06	0.31	1.04	0.11	1	0.21	1	0.01	1	0.01	1
8	79	1	1.84	0.8	1.27	0.23	1.1	0.17	1.07	0.3	1.04	0.11	1	0.21	1	0.01	1	0.01	1
8	80	1	1.81	0.8	1.27	0.24	1.1	0.18	1.07	0.29	1.04	0.12	1	0.21	1	0.01	1	0.01	1
8	81	1	1.82	0.79	1.28	0.24	1.1	0.18	1.07	0.29	1.04	0.12	1	0.21	1	0.01	1	0.01	1
8	82	1	1.87	0.82	1.28	0.25	1.11	0.21	1.07	0.29	1.05	0.14	1	0.23	1	0.01	1	0.01	1
8	83	1	1.87	0.81	1.27	0.24	1.11	0.21	1.06	0.29	1.05	0.14	1	0.22	1	0.01	1	0.01	1
8	84	1	1.87	0.81	1.27	0.24	1.11	0.21	1.06	0.29	1.05	0.14	1	0.22	1	0.01	1	0.01	1
8	85	1	1.89	0.81	1.27	0.23	1.11	0.2	1.06	0.28	1.05	0.14	1	0.21	1	0.01	1	0.01	1
8	86	1	1.91	0.81	1.27	0.23	1.11	0.2	1.06	0.27	1.05	0.14	1	0.22	1	0.01	1	0.01	1
8	87	1	1.92	0.82	1.24	0.24	1.06	0.19	1.08	0.26	1.06	0.11	1	0.21	1	0.01	1	0.01	1
8	88	1	1.91	0.81	1.24	0.24	1.06	0.19	1.08	0.26	1.06	0.11	1	0.21	1	0.01	1	0.01	1
8	89	1	1.91	0.81	1.24	0.24	1.06	0.19	1.08	0.26	1.06	0.11	1	0.21	1	0.01	1	0.01	1
8	90	1	1.91	0.81	1.23	0.24	1.06	0.2	1.08	0.26	1.06	0.11	1	0.21	1	0.01	1	0.01	1
8	91	1	1.93	0.82	1.23	0.24	1.06	0.17	1.08	0.26	1.05	0.1	1	0.18	1	0.01	1	0.01	1
8	92	1	1.93	0.82	1.22	0.23	1.06	0.17	1.08	0.26	1.05	0.1	1	0.18	1	0.01	1	0.01	1
8	93	1	1.94	0.79	1.24	0.23	1.06	0.17	1.08	0.25	1.05	0.11	1	0.16	1	0.01	1	0.01	1
8	94	1	1.94	0.79	1.23	0.21	1.03	0.16	1.04	0.23	1.06	0.1	1	0.13	1	0.01	1	0.01	1
8	95	1	1.97	0.79	1.22	0.22	1.03	0.16	1.09	0.24	1.08	0.11	1	0.13	1	0.01	1	0.01	1
8	96	1	1.97	0.78	1.23	0.19	1.03	0.15	1.09	0.24	1.08	0.09	1	0.13	1	0	0	0	0
8	97	1	1.93	0.78	1.17	0.17	1.04	0.14	1.11	0.23	1.09	0.08	1	0.11	1	0	0	0	0
8	98	1	1.92	0.79	1.17	0.18	1.04	0.12	1.11	0.23	1.09	0.07	1	0.1	1	0	0	0	0
8	99	1	1.93	0.8	1.16	0.18	1.04	0.12	1.11	0.23	1.09	0.07	1	0.1	1	0	0	0	0
8	100	1	1.93	0.8	1.17	0.16	1.04	0.11	1.12	0.23	1.09	0.07	1	0.11	1	0	0	0	0
8	101	1	1.93	0.8	1.17	0.16	1.04	0.11	1.12	0.23	1.09	0.07	1	0.11	1	0	0	0	0
8	102	1	1.92	0.79	1.17	0.15	1.05	0.07	1.11	0.21	1.07	0.05	1	0.08	1	0	0	0	0
8	103	1	1.92	0.78	1.18	0.13	1.05	0.07	1.09	0.17	1.08	0.05	1	0.08	1	0	0	0	0
8	104	1	1.92	0.77	1.18	0.13	1.05	0.07	1.08	0.17	1.07	0.05	1	0.08	1	0	0	0	0
8	105	1	1.92	0.78	1.17	0.12	1.05	0.07	1.08	0.17	1.07	0.05	1	0.08	1	0	0	0	0
8	106	1	1.92	0.78	1.17	0.12	1.05	0.08	1.08	0.17	1.07	0.05	1	0.08	1	0	0	0	0
8	107	1	1.96	0.79	1.2	0.09	1	0.1	1.05	0.14	1.03	0.04	1	0.08	1	0	0	0	0
8	108	1	1.98	0.8	1.19	0.09	1	0.1	1.05	0.14	1.03	0.04	1	0.08	1	0	0	0	0
8	109	1	2	0.81	1.24	0.11	1	0.11	1.03	0.17	1.02	0.07	1	0.11	1	0	1	0	0
8	110	1	2.01	0.8	1.24	0.11	1	0.11	1.03	0.17	1.02	0.07	1	0.11	1	0	1	0	0
8	111	1	2.01	0.81	1.24	0.12	1	0.11	1.03	0.18	1.02	0.07	1	0.12	1	0	1	0	0
8	112	1	2.02	0.81	1.25	0.12	1	0.1	1.03	0.19	1.02	0.06	1	0.12	1	0	1	0	0
8	113	1	2.02	0.81	1.25	0.12	1	0.1	1.04	0.19	1.02	0.06	1	0.12	1	0	1	0	0
8	114	1	2.02	0.81	1.25	0.12	1	0.1	1.04	0.19	1.02	0.07	1	0.12	1	0	1	0	0
8	115	1	2	0.81	1.27	0.16	1	0.11	1.02	0.21	1.03	0.08	1	0.14	1.02	0.01	1	0	0
8	116	1	2	0.81	1.27	0.16	1	0.11	1.02	0.21	1.03	0.08	1	0.14	1.02	0.01	1	0	0
8	117	1	1.99	0.82	1.27	0.15	1	0.11	1.02	0.22	1.02	0.08	1	0.14	1.02	0.01	1	0	0
8	118	1	1.98	0.82	1.27	0.16	1	0.12	1.02	0.22	1.02	0.08	1	0.14	1.02	0.01	1	0	0
8	119	1	1.99	0.81	1.27	0.16	1	0.12	1.02	0.22	1.02	0.08	1	0.14	1.02	0.01	1	0	0
8	120	1	1.99	0.82	1.28	0.17	1	0.13	1.02	0.22	1.02	0.08	1	0.14	1.02	0.01	1	0	0
8	121	1	2	0.82	1.28	0.16	1	0.13	1.02	0.22	1.02	0.08	1	0.15	1.02	0.01	1	0	0
8	122	1	2	0.82	1.29	0.16	1	0.13	1.02	0.22	1.02	0.08	1	0.15	1.02	0.01	1	0	0
8	123	1	1.99	0.8	1.27	0.19	1	0.14	1.02	0.24	1.02	0.09	1	0.16	1.02	0.01	1	0	0
8	124	1	1.99	0.8	1.27	0.19	1	0.14	1.02	0.24	1.02	0.09	1	0.16	1.02	0.01	1	0	0
8	125	1	1.99	0.8	1.28	0.18	1	0.13	1	0.24	1.01	0.09	1	0.16	1.02	0.01	1	0	0
8	126	1	1.98	0.8	1.29	0.19	1	0.14	1.03	0.23	1.01	0.08	1	0.16	1.02	0.01	1	0	0
8	127	1	1.99	0.81	1.29	0.19	1	0.14	1.03	0.24	1.01	0.09	1	0.16	1.02	0.01	1	0	0
8	128	0.99	2	0.81	1.3	0.2	1.06	0.16	1.03	0.25	1.03	0.11	1.04	0.16	1.01	0.02	1	0	0
8	129	0.99	2	0.81	1.3	0.2	1.06	0.16	1.03	0.25	1.03	0.11	1.04	0.16	1.01	0.02	1	0	0
8	130	0.99	2	0.81	1.3	0.2	1.06	0.16	1.03	0.25	1.03	0.11	1.04	0.16	1.01	0.02	1	0	0
8	131	0.99	2	0.81	1.3	0.19	1.06	0.16	1.03	0.25	1.03	0.11	1.04	0.16	1.01	0.02	1	0	1
8	132	0.99	2	0.81	1.3	0.19	1.06	0.16	1.03	0.24	1.03	0.11	1.04	0.16	1.01	0.02	1	0	1
8	133	0.99	2.01	0.83	1.3	0.19	1.06	0.15	1.03	0.25	1.03	0.1	1.04	0.15	1.01	0.03	1	0.01	1
8	134	0.99	2.01	0.83	1.31	0.19	1.07	0.15	1.03	0.25	1.03	0.11	1.04	0.16	1.01	0.03	1	0.01	1
8	135	0.99	2	0.84	1.31	0.19	1.07	0.15	1.03	0.24	1.04	0.1	1.04	0.15	1.01	0.04	1	0.01	1
8	136	0.99	2.01	0.84	1.31	0.19	1.07	0.15	1.03	0.24	1.04	0.1	1.04	0.15	1.01	0.04	1	0.01	1
8	137	0.99	2.02	0.84	1.31	0.19	1.07	0.14	1.03	0.24	1.04	0.1	1.04	0.15	1.01	0.05	1	0.02	1
8	138	0.99	2.02	0.84	1.31	0.2	1.07	0.14	1.03	0.24	1.04	0.1	1.04	0.15	1.01	0.05	1	0.02	1
8	139	0.99	2.01	0.84	1.3	0.19	1.08	0.13	1.03	0.23	1.05	0.1	1.05	0.14	1.02	0.06	1	0.02	1
8	140	0.99	2.01	0.84	1.3	0.19	1.08	0.13	1.03	0.23	1.05	0.1	1.05	0.14	1.02	0.06	1	0.02	1
8	141	0.99	2.01	0.84	1.3	0.19	1.08	0.13	1.03	0.23	1.05	0.1	1.05	0.13	1.02	0.06	1	0.02	1
8	142	0.99	2.01	0.84	1.3	0.19	1.08	0.13	1.03	0.23	1.05	0.1	1.05	0.13	1.02	0.06	1	0.02	1
8	143	0.99	2.01	0.84	1.31	0.19	1.08	0.13	1.03	0.22	1.05	0.09	1.05	0.13	1.02	0.06	1	0.02	1
8	144	0.99	2.01	0.84	1.3	0.19	1.08	0.13	1.03	0.22	1.05	0.09	1.05	0.13	1.02	0.06	1	0.02	1
8	145	0.99	2.02	0.85	1.29	0.17	1.11	0.13	1.04	0.22	1.05	0.09	1.06	0.11	1	0.07	1	0.03	1
8	146	0.99	2.02	0.85	1.29	0.17	1.11	0.13	1.04	0.22	1.05	0.09	1.06	0.11	1	0.07	1	0.03	1
8	147	0.99	2.03	0.85	1.3	0.17	1.11	0.12	1.05	0.21	1.05	0.09	1.06	0.11	1	0.07	1	0.03	1
8	148	0.99	2.04	0.85	1.3	0.17	1.12	0.12	1.05	0.21	1.06	0.09	1.07	0.11	1	0.07	1	0.03	1
8	149	0.99	2.03	0.85	1.28	0.17	1.13	0.12	1.05	0.21	1.06	0.09	1.07	0.11	1	0.08	1	0.03	1
8	150	0.99	2.02	0.85	1.28	0.16	1.13	0.11	1.06	0.2	1.06	0.09	1.07	0.1	1	0.08	1	0.03	1
8	151	0.99	2.02	0.85	1.28	0.16	1.13	0.11	1.06	0.2	1.06	0.09	1.07	0.1	1	0.08	1	0.03	1
8	152	0.99	2.02	0.85	1.28	0.16	1.13	0.11	1.06	0.2	1.06	0.09	1.07	0.1	1	0.08	1	0.03	1
8	153	0.99	2.03	0.89	1.29	0.13	1.17	0.1	1.06	0.18	1.07	0.07	1.09	0.09	1	0.08	1	0.03	1
8	154	0.99	2.03	0.89	1.29	0.13	1.17	0.1	1.06	0.18	1.07	0.07	1.09	0.09	1	0.08	1	0.03	1
8	155	0.99	2.03	0.89	1.29	0.13	1.17	0.1	1.06	0.18	1.07	0.07	1.09	0.09	1	0.08	1	0.03	1
8	156	0.99	2.04	0.9	1.28	0.12	1.21	0.08	1	0.17	1.09	0.07	1.1	0.08	1	0.1	1	0.04	1
8	157	1	2.05	0.92	1.29	0.12	1.27	0.07	1	0.16	1.06	0.08	1.11	0.08	1	0.11	1	0.05	1
8	158	0.99	2.05	0.93	1.27	0.07	1.08	0.03	1	0.12	1.05	0.03	1	0.05	1	0.12	1	0.06	1
8	159	0.99	2.06	0.93	1.27	0.07	1.08	0.03	1	0.12	1.05	0.03	1	0.05	1	0.12	1	0.06	1
8	160	0.99	2.06	0.93	1.27	0.07	1.08	0.03	1	0.12	1.05	0.03	1	0.05	1	0.12	1	0.07	1
8	161	0.99	2.06	0.93	1.28	0.07	1.08	0.03	1	0.11	1.05	0.03	1	0.05	1	0.11	1	0.06	1
8	162	0.99	2.06	0.93	1.3	0.07	1.08	0.03	1	0.11	1.05	0.03	1	0.05	1	0.12	1	0.06	1
8	163	0.99	2.05	0.91	1.29	0.09	1.08	0.03	1	0.11	1.06	0.03	1	0.06	1	0.12	1	0.06	1
8	164	0.99	2.06	0.92	1.3	0.09	1.08	0.03	1	0.11	1.06	0.03	1	0.06	1	0.11	1	0.06	1
8	165	0.99	2.1	0.9	1.3	0.07	1	0.01	1	0.12	1	0.04	1	0.03	1	0.13	1	0.06	1
8	166	0.99	2.06	0.92	1.3	0.06	1	0.01	1	0.1	1	0.04	1	0.03	1	0.13	1	0.05	1
8	167	0.98	1.92	0.95	1.32	0.08	1	0	0	0.13	1	0.05	1	0.03	1	0.15	1	0.07	1
8	168	0.99	1.93	0.93	1.31	0.07	1	0	0	0.13	1	0.04	1	0.03	1	0.13	1	0.07	1
8	169	1	1.92	0.94	1.33	0.02	1	0	0	0.12	1	0.02	1	0.02	1	0.1	1	0.06	1
8	170	1	1.92	0.94	1.32	0.02	1	0	0	0.12	1	0.02	1	0.02	1	0.1	1	0.06	1
8	171	1	1.92	0.94	1.33	0.02	1	0	0	0.1	1	0.02	1	0.02	1	0.1	1	0.06	1
8	172	1	1.93	0.93	1.31	0.02	1	0	0	0.11	1	0.02	1	0.02	1	0.11	1	0.07	1
8	173	1	1.91	0.93	1.3	0.02	1	0	0	0.12	1	0.02	1	0.02	1	0.12	1	0.07	1
8	174	1	1.9	0.93	1.32	0.02	1	0	0	0.12	1	0.02	1	0.02	1	0.12	1	0.07	1
8	175	1	1.89	0.92	1.34	0.03	1	0	0	0.11	1	0.03	1	0.03	1	0.11	1	0.05	1
8	176	1	1.89	0.92	1.34	0.03	1	0	0	0.11	1	0.03	1	0.03	1	0.11	1	0.05	1
8	177	1	1.89	0.92	1.34	0.03	1	0	0	0.11	1	0.03	1	0.03	1	0.11	1	0.05	1
8	178	1	1.9	0.93	1.37	0.02	1	0	0	0.1	1	0.02	1	0.02	1	0.12	1	0.05	1
8	179	1	1.9	0.93	1.38	0.03	1	0	0	0.1	1	0.03	1	0.03	1	0.13	1	0.05	1
8	180	1	1.9	0.92	1.39	0.03	1	0	0	0.08	1	0.03	1	0.03	1	0.13	1	0.05	1
8	181	1	1.9	0.92	1.39	0.03	1	0	0	0.08	1	0.03	1	0.03	1	0.13	1	0.05	1
8	182	1	1.9	0.92	1.39	0.03	1	0	0	0.08	1	0.03	1	0.03	1	0.13	1	0.05	1
8	183	1	1.86	0.9	1.38	0.03	1	0	0	0.07	1	0.03	1	0.03	1	0.1	1	0.07	1
8	184	1	1.86	0.9	1.38	0.03	1	0	0	0.07	1	0.03	1	0.03	1	0.1	1	0.07	1
8	185	1	1.86	0.9	1.38	0.03	1	0	0	0.07	1	0.03	1	0.03	1	0.1	1	0.07	1
8	186	1	1.86	0.9	1.38	0.03	1	0	0	0.07	1	0.03	1	0.03	1	0.1	1	0.07	1
8	187	1	1.86	0.89	1.4	0	0	0	0	0.04	1	0	0	0	0	0.11	1	0.04	1
8	188	1	1.86	0.89	1.4	0	0	0	0	0.04	1	0	0	0	0	0.11	1	0.04	1
8	189	1	1.86	0.9	1.38	0	0	0	0	0.03	1	0	0	0	0	0.1	1	0.03	1
8	190	1	1.86	0.9	1.38	0	0	0	0	0.03	1	0	0	0	0	0.1	1	0.03	1
8	191	1	1.82	0.86	1.26	0	0	0	0	0.05	1	0	0	0	0	0.05	1	0.05	1
8	192	1	1.86	0.86	1.28	0	0	0	0	0.05	1	0	0	0	0	0.05	1	0.05	1
8	193	1	1.86	0.86	1.28	0	0	0	0	0.05	1	0	0	0	0	0.05	1	0.05	1
8	194	1	1.86	0.86	1.28	0	0	0	0	0.05	1	0	0	0	0	0.05	1	0.05	1
8	195	1	1.86	0.86	1.28	0	0	0	0	0.05	1	0	0	0	0	0.05	1	0.05	1
8	196	1	1.9	0.85	1.29	0	0	0	0	0.05	1	0	0	0	0	0.05	1	0.05	1
8	197	1	1.9	0.85	1.29	0	0	0	0	0.05	1	0	0	0	0	0.05	1	0.05	1
8	198	1	1.75	0.88	1.29	0	0	0	0	0	0	0	0	0	0	0.13	1	0	0
8	199	1	1.71	1	1.29	0	0	0	0	0	0	0	0	0	0	0.14	1	0	0
8	200	1	1.67	1	1.33	0	0	0	0	0	0	0	0	0	0	0.17	1	0	0
8	201	1	1.67	1	1.33	0	0	0	0	0	0	0	0	0	0	0.17	1	0	0
8	202	1	1.67	1	1.33	0	0	0	0	0	0	0	0	0	0	0.17	1	0	0
8	203	1	1.67	1	1.33	0	0	0	0	0	0	0	0	0	0	0.17	1	0	0
8	204	1	1.67	1	1.33	0	0	0	0	0	0	0	0	0	0	0.17	1	0	0
9	-9	1	1.78	0.89	1.13	0	0	0	0	0	0	0	0	0	0	0.11	1	0	0
9	-8	1	1.8	0.9	1.22	0	0	0	0	0	0	0	0	0	0	0.1	1	0	0
9	-7	1	1.8	0.9	1.22	0	0	0	0	0	0	0	0	0	0	0.1	1	0	0
9	-6	1	1.85	0.92	1.17	0	0	0	0	0	0	0	0	0	0	0.08	1	0	0
9	-5	1	1.85	0.92	1.17	0	0	0	0	0	0	0	0	0	0	0.08	1	0	0
9	-4	1	1.86	0.93	1.15	0	0	0	0	0	0	0	0	0	0	0.07	1	0	0
9	-3	1	1.86	0.93	1.15	0	0	0	0	0	0	0	0	0	0	0.07	1	0	0
9	-2	1	1.86	0.93	1.15	0	0	0	0	0	0	0	0	0	0	0.07	1	0	0
9	-1	1	1.85	0.9	1.28	0	0	0	0	0	0	0	0	0	0	0.05	1	0	0
9	0	1	1.85	0.9	1.28	0	0	0	0	0	0	0	0	0	0	0.05	1	0	0
9	1	1	1.79	0.86	1.21	0	0	0	0	0	0	0	0	0	0	0.04	1	0	0
9	2	1	1.87	0.9	1.26	0	0	0	0	0	0	0	0	0	0	0.08	1	0	0
9	3	1	1.87	0.9	1.26	0	0	0	0	0	0	0	0	0	0	0.08	1	0	0
9	4	1	1.88	0.9	1.24	0	0	0	0	0	0	0	0	0	0	0.07	1	0	0
9	5	1	1.88	0.9	1.24	0	0	0	0	0	0	0	0	0	0	0.07	1	0	0
9	6	1	1.88	0.91	1.23	0	0	0	0	0	0	0	0	0	0	0.12	1	0	0
9	7	1	1.9	0.9	1.25	0	0	0	0	0	0	0	0	0	0	0.1	1	0	0
9	8	1	1.97	0.9	1.25	0	0	0	0	0.05	1	0	0	0	0	0.12	1	0.02	1
9	9	1	1.97	0.9	1.24	0	0	0	0	0.05	1	0	0	0	0	0.12	1	0.02	1
9	10	1	1.97	0.9	1.25	0	0	0	0	0.05	1	0	0	0	0	0.12	1	0.02	1
9	11	1	1.93	0.86	1.23	0	0	0	0	0.04	1	0	0	0	0	0.13	1	0.01	1
9	12	1	1.93	0.86	1.23	0	0	0	0	0.04	1	0	0	0	0	0.13	1	0.01	1
9	13	1	1.96	0.86	1.23	0	0	0	0	0.04	1	0	0	0	0	0.13	1	0.01	1
9	14	1	1.97	0.86	1.23	0	0	0	0	0.04	1	0	0	0	0	0.12	1	0.01	1
9	15	1	1.99	0.89	1.26	0	0	0	0	0.04	1	0	0	0	0	0.13	1	0.01	1
9	16	1	2.01	0.87	1.27	0	0	0	0	0.04	1	0	0	0	0	0.11	1	0.02	1
9	17	1	2.01	0.87	1.27	0	0	0	0	0.04	1	0	0	0	0	0.11	1	0.02	1
9	18	1	2.05	0.87	1.25	0	0	0	0	0.04	1	0	0	0	0	0.15	1	0.05	1
9	19	1	2.05	0.87	1.25	0	0	0	0	0.04	1	0	0	0	0	0.15	1	0.05	1
9	20	1	2.05	0.87	1.25	0	0	0	0	0.04	1	0	0	0	0	0.15	1	0.05	1
9	21	1	2.04	0.87	1.23	0	0	0	0	0.04	1	0	0	0	0	0.15	1	0.05	1
9	22	1	2.04	0.88	1.21	0	0	0	0	0.04	1	0	0	0	0	0.13	1	0.04	1
9	23	1	2.04	0.89	1.22	0	0	0	0	0.04	1	0	0	0	0	0.13	1	0.04	1
9	24	1	2.03	0.88	1.22	0	0	0	0	0.04	1	0	0	0	0	0.14	1	0.04	1
9	25	1	2.03	0.88	1.22	0	0	0	0	0.04	1	0	0	0	0	0.14	1	0.04	1
9	26	1	2.06	0.88	1.21	0.01	1	0.01	1	0.07	1	0	0	0.01	1	0.14	1	0.04	1
9	27	1	2.06	0.88	1.21	0.01	1	0.01	1	0.07	1	0	0	0.01	1	0.14	1	0.04	1
9	28	1	2.06	0.89	1.2	0.01	1	0.01	1	0.09	1	0	0	0.01	1	0.13	1	0.03	1
9	29	1	1.99	0.87	1.16	0.01	1	0.01	1	0.1	1	0	0	0	1	0.13	1	0.03	1
9	30	1	1.94	0.85	1.13	0	1	0.01	1	0.07	1	0	0	0.01	1	0.11	1	0.03	1
9	31	1	1.95	0.85	1.12	0	1	0.01	1	0.07	1	0	0	0.01	1	0.1	1	0.03	1
9	32	1	1.95	0.84	1.13	0	1	0.01	1	0.07	1	0	0	0.01	1	0.11	1	0.03	1
9	33	1	1.95	0.84	1.12	0.01	1	0.01	1	0.07	1.03	0	0	0.01	1	0.1	1	0.03	1
9	34	1	1.94	0.84	1.13	0.01	1	0.01	1	0.07	1.03	0	0	0.01	1	0.1	1	0.03	1
9	35	1	1.93	0.84	1.12	0.01	1	0.01	1	0.06	1.03	0	0	0.01	1	0.1	1.02	0.03	1
9	36	1	1.93	0.84	1.13	0	1	0.01	1	0.06	1.03	0	0	0.01	1	0.09	1.02	0.03	1
9	37	1	1.92	0.84	1.13	0	1	0.01	1	0.06	1.03	0	0	0.01	1	0.09	1.02	0.03	1
9	38	1	1.93	0.84	1.13	0	1	0.01	1	0.06	1.03	0	0	0.01	1	0.09	1.02	0.02	1
9	39	1	1.92	0.85	1.13	0	1	0.01	1	0.07	1.02	0	0	0.01	1	0.09	1.02	0.02	1
9	40	1	1.92	0.85	1.13	0	1	0.01	1	0.07	1.02	0	0	0.01	1	0.09	1.02	0.02	1
9	41	1	1.92	0.85	1.13	0	1	0.01	1	0.07	1.02	0	1	0.01	1	0.09	1.02	0.02	1
9	42	1	1.93	0.85	1.13	0.01	1	0.01	1	0.07	1.04	0	1	0.01	1	0.09	1.02	0.02	1
9	43	1	1.92	0.85	1.13	0.01	1	0.01	1	0.07	1.04	0	1	0.01	1	0.09	1.02	0.02	1
9	44	1	1.92	0.84	1.13	0.01	1	0.01	1	0.07	1.04	0	1	0.01	1	0.09	1.02	0.02	1
9	45	1	1.92	0.84	1.13	0.01	1	0.01	1	0.07	1.04	0	1	0.01	1	0.09	1.02	0.02	1
9	46	1	1.92	0.84	1.13	0.01	1	0.01	1	0.07	1.04	0	1	0.01	1	0.09	1.02	0.02	1
9	47	1	1.92	0.84	1.12	0.02	1	0.01	1	0.08	1.04	0.01	1	0.01	1	0.09	1.02	0.03	1
9	48	1	1.91	0.84	1.13	0.02	1	0.01	1	0.08	1.04	0.01	1	0.02	1	0.08	1.02	0.02	1
9	49	1	1.91	0.84	1.13	0.02	1	0.01	1	0.08	1.04	0.01	1	0.02	1	0.08	1.02	0.02	1
9	50	1	1.9	0.83	1.13	0.02	1	0.01	1	0.08	1.04	0.01	1	0.02	1	0.08	1.02	0.02	1
9	51	1	1.91	0.83	1.13	0.02	1	0.01	1	0.08	1.04	0.01	1	0.02	1	0.08	1.02	0.02	1
9	52	1	1.91	0.83	1.14	0.02	1	0.01	1	0.08	1.04	0.01	1	0.02	1	0.08	1.02	0.02	1
9	53	1	1.91	0.83	1.14	0.02	1	0.01	1	0.08	1.04	0.01	1	0.02	1	0.08	1.02	0.02	1
9	54	1	1.92	0.83	1.15	0.02	1	0.01	1	0.08	1.04	0.01	1	0.02	1	0.08	1.02	0.02	1
9	55	1	1.93	0.83	1.15	0.02	1	0.01	1	0.08	1.04	0.01	1	0.02	1	0.08	1.02	0.02	1
9	56	1	1.92	0.83	1.15	0.02	1	0.01	1	0.08	1.04	0.01	1	0.01	1	0.08	1.02	0.02	1
9	57	1	1.92	0.83	1.15	0.02	1	0.01	1	0.08	1.04	0.01	1	0.01	1	0.08	1.02	0.02	1
9	58	1	1.92	0.82	1.15	0.02	1	0.01	1	0.07	1.05	0.01	1	0.01	1	0.08	1.02	0.02	1
9	59	1	1.95	0.83	1.17	0.02	1	0.01	1	0.07	1.05	0.01	1	0.02	1	0.08	1.02	0.02	1
9	60	1	1.99	0.83	1.21	0.03	1	0.01	1	0.09	1.06	0.02	1	0.02	1	0.08	1.03	0.02	1
9	61	1	1.98	0.83	1.23	0.03	1	0.01	1	0.09	1.06	0.02	1	0.02	1	0.08	1.03	0.02	1
9	62	1	1.98	0.83	1.22	0.03	1	0.01	1	0.09	1.06	0.02	1	0.02	1	0.08	1.03	0.02	1
9	63	1	1.99	0.83	1.24	0.03	1	0.01	1	0.08	1.04	0.02	1	0.02	1	0.08	1.04	0.01	1
9	64	1	2.02	0.85	1.26	0.04	1	0.02	1	0.1	1.03	0.03	1	0.03	1	0.08	1.03	0.02	1
9	65	1	2.06	0.85	1.3	0.05	1	0.02	1	0.12	1.03	0.04	1	0.03	1	0.09	1	0.02	1
9	66	1	2.09	0.86	1.32	0.06	1	0.03	1	0.13	1.03	0.04	1	0.04	1	0.11	1	0.02	1
9	67	1	2.09	0.86	1.32	0.06	1	0.03	1	0.13	1.03	0.04	1	0.04	1	0.11	1	0.02	1
9	68	1	2.07	0.87	1.32	0.06	1	0.03	1	0.14	1.02	0.04	1	0.04	1	0.11	1	0.02	1
9	69	1	2.11	0.85	1.34	0.07	1	0.03	1	0.13	1.03	0.05	1	0.04	1	0.1	1	0.02	1
9	70	1	2.11	0.86	1.35	0.07	1	0.03	1	0.13	1.03	0.05	1	0.04	1	0.1	1	0.03	1
9	71	1	2.12	0.87	1.33	0.06	1	0.03	1	0.12	1.03	0.04	1	0.04	1	0.11	1.04	0.03	1
9	72	1	2.05	0.84	1.33	0.08	1.04	0.05	1	0.13	1.02	0.04	1.06	0.04	1	0.12	1.02	0.04	1
9	73	1	2.05	0.84	1.33	0.08	1.04	0.05	1	0.13	1.02	0.04	1.06	0.04	1	0.12	1.02	0.04	1
9	74	1	2.06	0.84	1.33	0.08	1.04	0.05	1	0.13	1.02	0.04	1.06	0.04	1	0.12	1.02	0.04	1
9	75	1	2.06	0.84	1.32	0.07	1.04	0.04	1	0.12	1.02	0.04	1.06	0.04	1	0.12	1.02	0.04	1
9	76	1	2.06	0.84	1.33	0.07	1.04	0.04	1	0.12	1.02	0.04	1.06	0.04	1	0.13	1.02	0.04	1
9	77	1	2.06	0.85	1.33	0.06	1.04	0.03	1	0.11	1.02	0.02	1.1	0.03	1	0.13	1.02	0.04	1
9	78	1	2.06	0.86	1.32	0.05	1.05	0.04	1	0.1	1.02	0.02	1.1	0.03	1	0.13	1.02	0.04	1
9	79	1	2.07	0.86	1.32	0.05	1.05	0.04	1	0.1	1.02	0.02	1.1	0.03	1	0.13	1.02	0.04	1
9	80	1	2.07	0.87	1.32	0.06	1.05	0.04	1	0.1	1.02	0.03	1.1	0.03	1	0.13	1.02	0.04	1
9	81	1	2.06	0.87	1.32	0.06	1.05	0.04	1	0.11	1.02	0.03	1.1	0.03	1	0.13	1.02	0.04	1
9	82	1	2.06	0.87	1.32	0.06	1.05	0.04	1	0.12	1.02	0.03	1.1	0.03	1	0.14	1.02	0.04	1
9	83	1	2.05	0.87	1.32	0.06	1.05	0.04	1	0.12	1.02	0.03	1.1	0.03	1	0.14	1.02	0.04	1
9	84	1	2.03	0.87	1.3	0.05	1.05	0.04	1	0.12	1.02	0.03	1.1	0.03	1	0.14	1.02	0.04	1
9	85	1	2.02	0.87	1.3	0.05	1.05	0.04	1	0.12	1.02	0.03	1.1	0.03	1	0.15	1.02	0.04	1
9	86	1	2.01	0.87	1.3	0.05	1.05	0.04	1	0.12	1.02	0.03	1.1	0.03	1	0.15	1.02	0.04	1
9	87	1	2.02	0.87	1.31	0.05	1.05	0.04	1	0.12	1.02	0.03	1.1	0.03	1	0.15	1.02	0.04	1
9	88	1	2.01	0.87	1.3	0.05	1.05	0.04	1	0.13	1.02	0.03	1.1	0.03	1	0.15	1.02	0.04	1
9	89	1	2	0.87	1.3	0.06	1.05	0.04	1	0.13	1.02	0.03	1.1	0.03	1	0.14	1.02	0.04	1
9	90	1	2	0.87	1.31	0.06	1.05	0.04	1	0.13	1.02	0.03	1.1	0.03	1	0.14	1.02	0.04	1
9	91	1	2	0.87	1.3	0.06	1.05	0.04	1	0.13	1.02	0.03	1.1	0.04	1	0.15	1.02	0.04	1
9	92	1	2	0.87	1.3	0.06	1.05	0.04	1	0.13	1.02	0.03	1.1	0.04	1	0.15	1.02	0.04	1
9	93	1	2	0.87	1.3	0.06	1.05	0.04	1	0.13	1.02	0.03	1.1	0.04	1	0.15	1.02	0.04	1
9	94	1	1.97	0.86	1.28	0.05	1.07	0.04	1	0.12	1.03	0.02	1.2	0.03	1	0.16	1.02	0.04	1
9	95	1	1.97	0.86	1.27	0.04	1.08	0.04	1	0.12	1.03	0.02	1.2	0.03	1	0.16	1.02	0.04	1
9	96	1	1.97	0.86	1.28	0.05	1.08	0.04	1	0.13	1.03	0.02	1.2	0.03	1	0.16	1.02	0.05	1
9	97	1	1.97	0.86	1.31	0.04	1.08	0.03	1	0.11	1.03	0.02	1.17	0.02	1	0.16	1.02	0.04	1
9	98	1	1.97	0.85	1.32	0.04	1.08	0.04	1	0.1	1.03	0.02	1.17	0.02	1	0.16	1.02	0.04	1
9	99	1	1.97	0.85	1.32	0.04	1.08	0.04	1	0.1	1.03	0.02	1.17	0.02	1	0.16	1.02	0.04	1
9	100	1	1.97	0.85	1.31	0.04	1.08	0.04	1	0.1	1.03	0.02	1.17	0.02	1	0.17	1.02	0.04	1
9	101	1	1.96	0.85	1.32	0.04	1.08	0.04	1	0.1	1.03	0.02	1.17	0.03	1	0.17	1	0.04	1
9	102	1	1.98	0.88	1.32	0	1	0.01	1	0.07	1	0.01	1	0.01	1	0.16	1	0.04	1
9	103	1	1.98	0.88	1.32	0	1	0.01	1	0.07	1	0.01	1	0.01	1	0.16	1	0.04	1
9	104	1	1.97	0.88	1.32	0	1	0.01	1	0.07	1	0.01	1	0.01	1	0.16	1	0.04	1
9	105	1	1.96	0.88	1.34	0	1	0.01	1	0.07	1	0.01	1	0.01	1	0.16	1	0.04	1
9	106	1	1.96	0.87	1.32	0	1	0.01	1	0.07	1	0.01	1	0.01	1	0.15	1	0.04	1
9	107	1	1.95	0.88	1.34	0	0	0.01	1	0.08	1	0.01	1	0	1	0.16	1	0.03	1
9	108	1	1.95	0.88	1.34	0	0	0	1	0.08	1	0.01	1	0	0	0.17	1	0.03	1
9	109	1	1.95	0.88	1.34	0	0	0	1	0.08	1	0.01	1	0	0	0.17	1	0.04	1
9	110	1	1.96	0.87	1.36	0	0	0	1	0.08	1	0.01	1	0	0	0.17	1	0.04	1
9	111	1	1.96	0.87	1.34	0	2	0.01	1	0.08	1.06	0.01	1	0	0	0.16	1	0.04	1
9	112	1	1.96	0.86	1.34	0	2	0.01	1	0.06	1.08	0.01	1	0	0	0.16	1	0.03	1
9	113	1	1.96	0.86	1.34	0	2	0.01	1	0.06	1.08	0.01	1	0	0	0.16	1	0.03	1
9	114	1	1.98	0.87	1.36	0.01	2	0.01	1	0.06	1.09	0.01	1	0	0	0.15	1	0.04	1
9	115	1	1.98	0.88	1.36	0.01	1.5	0.01	1	0.06	1.08	0.01	1	0	0	0.18	1.03	0.04	1
9	116	1	1.99	0.88	1.36	0.01	1.5	0.01	1	0.06	1.08	0.01	1	0	0	0.17	1.03	0.04	1
9	117	1	1.97	0.88	1.35	0.01	1.5	0.01	1	0.05	1.09	0.01	1	0	0	0.18	1.03	0.04	1
9	118	1	2	0.87	1.35	0.02	1.25	0.01	1	0.05	1.1	0.01	1	0	0	0.18	1.03	0.04	1
9	119	1	1.99	0.87	1.36	0.02	1.25	0.02	1	0.05	1.11	0.01	1	0	0	0.18	1.03	0.04	1
9	120	1	1.98	0.87	1.35	0.02	1.25	0.02	1	0.05	1.11	0.01	1	0	0	0.18	1.03	0.04	1
9	121	1	1.98	0.88	1.36	0.02	1.25	0.01	1	0.04	1.11	0.01	1	0	0	0.17	1.03	0.04	1
9	122	1	1.98	0.88	1.36	0.02	1.25	0.01	1	0.04	1.11	0.01	1	0	0	0.17	1.03	0.04	1
9	123	1	1.98	0.88	1.36	0.02	1.25	0.01	1	0.04	1.11	0.01	1	0	0	0.17	1.03	0.04	1
9	124	1	1.99	0.88	1.35	0.02	1.25	0.01	1	0.04	1.11	0.01	1	0	0	0.17	1.03	0.04	1
9	125	1	1.98	0.87	1.36	0.02	1.25	0.02	1	0.05	1.11	0.01	1	0	0	0.16	1.03	0.04	1
9	126	1	1.98	0.87	1.35	0.02	1.25	0.02	1	0.05	1.11	0.01	1	0	0	0.16	1.03	0.04	1
9	127	1	1.99	0.88	1.31	0.03	1.25	0.02	1	0.05	1.14	0.01	1	0	0	0.17	1.05	0.05	1
9	128	1	2	0.88	1.3	0.03	1.25	0.02	1	0.06	1.14	0.01	1	0	0	0.18	1.05	0.05	1
9	129	1	2	0.88	1.3	0.03	1.25	0.02	1	0.06	1.14	0.01	1	0	0	0.18	1.05	0.05	1
9	130	1	2	0.88	1.3	0.03	1.25	0.02	1	0.06	1.14	0.01	1	0	0	0.18	1.05	0.05	1
9	131	1	2	0.88	1.3	0.03	1.25	0.02	1	0.06	1.14	0.01	1	0	0	0.17	1.05	0.05	1
9	132	1	2.02	0.91	1.3	0.04	1.25	0.02	1	0.06	1.17	0	0	0	0	0.2	1.05	0.03	1
9	133	1	2.02	0.91	1.3	0.04	1.25	0.02	1	0.06	1.17	0	0	0	0	0.2	1.05	0.03	1
9	134	1	2.02	0.91	1.3	0.04	1.25	0.02	1	0.06	1.17	0	0	0	0	0.2	1.05	0.03	1
9	135	1	2.02	0.91	1.3	0.04	1.25	0.02	1	0.06	1.17	0	0	0	0	0.2	1.05	0.03	1
9	136	1	2.02	0.91	1.3	0.04	1.25	0.02	1	0.06	1.17	0	0	0	0	0.2	1.05	0.03	1
9	137	1	2.04	0.9	1.27	0.05	1.25	0.03	1	0.05	1.25	0	0	0	0	0.21	1.07	0.03	1
9	138	1	2.04	0.9	1.27	0.05	1.25	0.03	1	0.05	1.25	0	0	0	0	0.21	1.07	0.03	1
10	0	0	0	0	0	0	0	0	0	0	0	0	0	0	0	0	0	0	0
11	-14	1	1.73	0.82	1.22	0.27	1	0.18	1	0.27	1	0.18	1	0.09	1	0	0	0	0
11	-13	1	1.73	0.82	1.22	0.27	1	0.18	1	0.27	1	0.18	1	0.09	1	0	0	0	0
11	-12	1	1.73	0.82	1.22	0.27	1	0.18	1	0.27	1	0.18	1	0.09	1	0	0	0	0
11	-11	1	1.93	0.82	1.25	0.41	1.13	0.23	1.12	0.32	1.04	0.27	1.1	0.19	1.07	0.01	1	0	0
11	-10	1	1.95	0.8	1.23	0.37	1.13	0.22	1.11	0.34	1.03	0.29	1.08	0.2	1.06	0.01	1	0	0
11	-9	1	1.93	0.81	1.23	0.36	1.13	0.22	1.11	0.35	1.03	0.28	1.08	0.19	1.06	0.01	1	0	0
11	-8	0.98	1.95	0.79	1.2	0.33	1.15	0.2	1.1	0.34	1.06	0.28	1.07	0.18	1.06	0.01	1	0	0
11	-7	0.98	1.96	0.78	1.22	0.34	1.13	0.19	1.09	0.35	1.07	0.28	1.06	0.16	1.06	0.02	1.5	0	0
11	-6	0.99	1.98	0.79	1.26	0.27	1.08	0.17	1.05	0.29	1.07	0.21	1.04	0.16	1.08	0.03	1.17	0.01	1
11	-5	0.99	2	0.81	1.26	0.27	1.08	0.17	1.05	0.29	1.06	0.2	1.04	0.17	1.07	0.02	1.17	0.01	1
11	-4	0.99	2	0.81	1.26	0.27	1.08	0.17	1.04	0.3	1.06	0.19	1.04	0.16	1.07	0.02	1.17	0.01	1
11	-3	0.99	2	0.81	1.27	0.26	1.08	0.17	1.04	0.29	1.06	0.19	1.04	0.16	1.07	0.02	1.17	0.01	1
11	-2	0.99	2	0.82	1.26	0.26	1.08	0.16	1.04	0.29	1.06	0.18	1.04	0.17	1.06	0.02	1.14	0.01	1
11	-1	0.99	2	0.82	1.26	0.25	1.08	0.16	1.04	0.29	1.06	0.18	1.04	0.16	1.06	0.02	1.14	0.01	1
11	0	0.99	2	0.82	1.26	0.25	1.08	0.16	1.04	0.28	1.06	0.18	1.04	0.16	1.06	0.02	1.14	0.01	1
11	1	0.99	2	0.82	1.26	0.25	1.08	0.16	1.04	0.28	1.06	0.18	1.04	0.16	1.06	0.02	1.14	0.01	1
11	2	0.99	1.99	0.82	1.26	0.25	1.08	0.16	1.04	0.29	1.06	0.18	1.04	0.16	1.06	0.03	1.11	0.01	1
11	3	0.98	1.98	0.83	1.25	0.23	1.08	0.15	1.04	0.28	1.05	0.17	1.04	0.15	1.06	0.04	1.08	0.01	1
11	4	0.98	1.98	0.83	1.25	0.23	1.08	0.15	1.04	0.28	1.05	0.17	1.04	0.15	1.06	0.04	1.08	0.01	1
11	5	0.98	1.98	0.83	1.25	0.23	1.08	0.15	1.04	0.28	1.05	0.17	1.04	0.15	1.06	0.04	1.08	0.01	1
11	6	0.98	1.98	0.83	1.25	0.23	1.08	0.15	1.04	0.28	1.05	0.17	1.04	0.15	1.06	0.04	1.08	0.01	1
11	7	0.99	1.99	0.85	1.26	0.21	1.08	0.13	1.04	0.27	1.05	0.15	1.04	0.14	1.06	0.05	1.05	0.02	1
11	8	0.99	1.99	0.85	1.26	0.19	1.08	0.12	1.04	0.26	1.05	0.14	1.04	0.13	1.06	0.07	1.04	0.02	1
11	9	0.99	2	0.85	1.28	0.19	1.08	0.12	1.04	0.26	1.05	0.14	1.04	0.13	1.06	0.06	1.04	0.01	1
11	10	0.99	2	0.85	1.28	0.19	1.08	0.12	1.04	0.26	1.05	0.13	1.04	0.12	1.06	0.06	1.04	0.01	1
11	11	0.99	2	0.84	1.28	0.18	1.08	0.11	1.04	0.26	1.05	0.13	1.04	0.12	1.06	0.07	1.03	0.02	1
11	12	0.99	2	0.85	1.29	0.17	1.08	0.11	1.04	0.25	1.04	0.12	1.04	0.11	1.06	0.09	1.03	0.02	1
11	13	0.99	2	0.85	1.29	0.17	1.08	0.11	1.04	0.25	1.04	0.12	1.04	0.11	1.06	0.09	1.03	0.02	1
11	14	0.99	2	0.85	1.28	0.17	1.08	0.11	1.04	0.25	1.05	0.12	1.04	0.11	1.06	0.08	1.03	0.02	1
11	15	0.99	2.01	0.85	1.28	0.17	1.08	0.1	1.04	0.25	1.05	0.12	1.04	0.11	1.06	0.09	1.03	0.02	1
11	16	0.99	2.01	0.85	1.28	0.16	1.08	0.1	1.04	0.24	1.05	0.12	1.04	0.11	1.06	0.09	1.03	0.02	1
11	17	0.99	2.01	0.85	1.28	0.16	1.08	0.1	1.04	0.24	1.05	0.12	1.04	0.11	1.06	0.08	1.03	0.02	1
11	18	0.99	2.02	0.86	1.29	0.15	1.08	0.09	1.04	0.22	1.05	0.11	1.04	0.1	1.06	0.1	1.02	0.02	1.17
11	19	0.99	2.03	0.87	1.29	0.11	1.04	0.07	1	0.21	1.04	0.08	1	0.08	1.05	0.11	1.02	0.03	1.17
11	20	0.99	2.03	0.87	1.29	0.11	1.04	0.07	1	0.2	1.05	0.07	1	0.08	1.06	0.11	1.02	0.03	1.17
11	21	0.99	2.03	0.87	1.29	0.11	1.04	0.07	1	0.2	1.05	0.07	1	0.08	1.06	0.11	1.02	0.03	1.17
11	22	0.99	2.03	0.88	1.3	0.1	1.02	0.07	1	0.19	1.03	0.06	1	0.08	1.06	0.12	1.02	0.03	1.17
11	23	0.99	2.02	0.89	1.29	0.09	1.03	0.06	1	0.18	1.03	0.06	1	0.08	1.06	0.12	1	0.04	1.13
11	24	0.99	2.03	0.91	1.29	0.06	1.06	0.03	1	0.16	1	0.02	1	0.05	1	0.16	1	0.04	1.15
11	25	0.99	2.04	0.91	1.29	0.02	1	0.01	1	0.13	1	0.01	1	0.02	1	0.17	1	0.05	1.13
11	26	0.99	2.03	0.91	1.28	0.02	1	0.01	1	0.13	1	0.01	1	0.02	1	0.17	1	0.05	1.13
11	27	0.99	2.03	0.9	1.27	0.02	1	0.01	1	0.13	1	0.01	1	0.02	1	0.16	1	0.05	1.13
11	28	0.99	2.04	0.89	1.27	0.01	1	0.01	1	0.12	1	0.01	1	0.01	1	0.16	1	0.05	1.12
11	29	0.99	2.04	0.89	1.27	0.01	1	0.01	1	0.12	1	0.01	1	0.01	1	0.17	1	0.05	1.12
11	30	0.99	2.04	0.9	1.27	0.01	1	0	1	0.12	1	0.01	1	0.01	1	0.17	1	0.05	1.12
11	31	0.99	2.05	0.9	1.25	0.01	1	0	1	0.11	1	0.01	1	0.01	1	0.16	1	0.04	1.12
11	32	1	2.06	0.9	1.25	0.01	1	0	0	0.09	1	0	1	0.01	1	0.17	1	0.04	1.13
11	33	1	2.07	0.9	1.25	0.01	1	0	0	0.09	1	0	1	0.01	1	0.16	1	0.04	1.13
11	34	1	2.09	0.88	1.21	0	1	0	0	0.08	1	0	1	0	1	0.13	1	0.03	1.13
11	35	1	2.09	0.88	1.22	0	1	0	0	0.08	1	0	1	0	1	0.13	1	0.03	1.13
11	36	1	2.08	0.89	1.22	0	1	0	0	0.08	1	0	1	0	1	0.13	1	0.03	1.13
11	37	1	2.09	0.87	1.21	0	1	0	0	0.07	1	0	1	0	0	0.13	1	0.03	1.14
11	38	1	2.05	0.86	1.16	0	1	0	0	0.07	1	0	1	0	0	0.1	1.01	0.03	1.09
11	39	1	2.05	0.86	1.16	0	1	0	0	0.07	1	0	1	0	0	0.1	1.01	0.03	1.09
11	40	1	2.06	0.86	1.15	0	1	0	0	0.06	1	0	1	0	0	0.1	1.01	0.03	1.08
11	41	1	2.06	0.86	1.14	0	1	0	0	0.06	1	0	1	0	0	0.09	1.02	0.03	1.08
11	42	1	2.07	0.86	1.14	0	1	0	0	0.06	1	0	1	0	0	0.09	1.02	0.03	1.08
11	43	1	2.06	0.86	1.14	0	1	0	0	0.06	1	0	1	0	0	0.09	1.02	0.03	1.08
11	44	1	2.06	0.86	1.14	0	1	0	0	0.06	1	0	1	0	0	0.09	1.02	0.03	1.08
11	45	1	2.06	0.86	1.14	0	1	0	0	0.06	1	0	1	0	0	0.09	1.02	0.03	1.08
11	46	1	2.06	0.85	1.14	0	1	0	0	0.06	1	0	1	0	0	0.09	1.02	0.03	1.08
11	47	1	2.06	0.85	1.14	0	1	0	0	0.06	1	0	1	0	0	0.09	1.02	0.03	1.08
11	48	1	2.05	0.84	1.13	0	1	0	0	0.06	1	0	1	0	0	0.08	1.02	0.03	1
11	49	1	2.05	0.84	1.13	0	1	0	0	0.06	1	0	1	0	0	0.08	1.02	0.03	1
11	50	1	2.05	0.84	1.13	0	1	0	0	0.06	1	0	1	0	0	0.08	1.02	0.03	1
11	51	1	2.05	0.85	1.13	0	1	0	0	0.06	1	0	1	0	0	0.08	1.02	0.03	1
11	52	1	2.05	0.85	1.13	0	1	0	0	0.06	1	0	1	0	0	0.08	1.02	0.03	1
11	53	1	2.06	0.85	1.13	0	0	0	0	0.07	1	0	0	0	0	0.08	1.02	0.02	1
11	54	1	2.06	0.85	1.14	0	0	0	0	0.06	1	0	0	0	0	0.08	1.02	0.02	1
11	55	1	2.05	0.85	1.14	0	0	0	0	0.07	1.02	0	0	0	0	0.08	1.02	0.02	1
11	56	1	2.05	0.85	1.14	0	0	0	0	0.07	1.02	0	0	0	0	0.08	1.02	0.02	1
11	57	1	2.05	0.85	1.15	0	0	0	0	0.07	1.02	0	0	0	0	0.08	1.02	0.02	1
11	58	1	2.05	0.85	1.15	0	0	0	0	0.07	1.02	0	0	0	0	0.08	1.02	0.02	1
11	59	1	2.05	0.85	1.15	0	0	0	0	0.07	1.02	0	0	0	0	0.08	1.02	0.02	1
11	60	1	2.05	0.85	1.15	0	0	0	0	0.07	1.02	0	0	0	0	0.08	1.02	0.02	1
11	61	1	2.05	0.84	1.15	0	0	0	0	0.07	1.02	0	0	0	0	0.07	1.02	0.02	1
11	62	1	2.05	0.85	1.15	0	0	0	0	0.07	1.05	0	0	0	0	0.07	1.02	0.03	1
11	63	1	2.04	0.84	1.15	0	0	0	0	0.07	1.05	0	0	0	0	0.07	1.02	0.02	1
11	64	1	2.01	0.84	1.16	0	0	0	0	0.08	1.06	0	0	0	0	0.08	1.03	0.03	1
11	65	1	2.01	0.84	1.15	0	0	0	0	0.08	1.06	0	0	0	0	0.08	1.03	0.03	1
11	66	1	2.01	0.83	1.15	0	0	0	0	0.08	1.06	0	0	0	0	0.07	1.03	0.03	1
11	67	1	2.01	0.84	1.15	0	0	0	0	0.08	1.06	0	0	0	0	0.08	1.03	0.03	1
11	68	1	2.07	0.86	1.22	0	0	0	0	0.07	1.13	0	0	0	0	0.09	1	0.03	1
11	69	1	1.98	0.85	1.27	0	0	0	0	0.1	1.15	0	0	0	0	0.11	1	0.02	1
11	70	1	1.98	0.85	1.27	0	0	0	0	0.1	1.15	0	0	0	0	0.11	1	0.02	1
11	71	1	1.98	0.86	1.27	0	0	0	0	0.1	1.15	0	0	0	0	0.11	1	0.02	1
11	72	1	2.01	0.82	1.29	0	0	0	0	0.09	1.17	0	0	0	0	0.1	1	0.01	1
11	73	1	2.02	0.82	1.3	0	0	0	0	0.09	1.17	0	0	0	0	0.09	1	0.01	1
11	74	1	2.02	0.82	1.3	0	0	0	0	0.09	1.17	0	0	0	0	0.09	1	0.02	1
11	75	1	2.02	0.82	1.3	0	0	0	0	0.09	1.17	0	0	0	0	0.09	1	0.02	1
11	76	1	2.03	0.84	1.33	0	0	0	0	0.09	1.18	0	0	0	0	0.09	1	0.02	1
11	77	1	2.03	0.84	1.33	0	0	0	0	0.09	1.18	0	0	0	0	0.09	1	0.02	1
11	78	1	2.03	0.84	1.33	0	0	0	0	0.1	1.18	0	0	0	0	0.1	1	0.02	1
11	79	1	2.04	0.84	1.33	0	0	0	0	0.1	1.18	0	0	0	0	0.1	1	0.02	1
11	80	1	2.04	0.84	1.33	0	0	0	0	0.1	1.18	0	0	0	0	0.1	1	0.02	1
11	81	1	2.04	0.83	1.33	0	0	0	0	0.1	1.18	0	0	0	0	0.09	1	0.02	1
11	82	1	2.05	0.83	1.34	0	0	0	0	0.1	1.18	0	0	0	0	0.09	1	0.02	1
11	83	1	2.06	0.84	1.33	0	0	0	0	0.1	1.2	0	0	0	0	0.1	1	0.02	1
11	84	1	2.09	0.8	1.34	0	0	0	0	0.1	1.25	0	0	0	0	0.1	1	0.02	1
11	85	1	2.12	0.8	1.3	0	0	0	0	0.08	1.2	0	0	0	0	0.08	1	0.03	1
11	86	1	2.14	0.82	1.32	0.02	1	0	0	0.09	1.17	0	0	0.02	1	0.12	1	0.05	1
11	87	1	2.12	0.8	1.25	0.02	1	0	0	0.07	1.25	0	0	0.02	1	0.13	1	0.05	1
11	88	1	2.09	0.79	1.22	0.02	1	0	0	0.09	1.2	0	0	0.02	1	0.14	1	0.05	1
11	89	1	2.09	0.79	1.22	0.02	1	0	0	0.09	1.2	0	0	0.02	1	0.14	1	0.05	1
11	90	1	2.09	0.79	1.22	0.02	1	0	0	0.09	1.2	0	0	0.02	1	0.14	1	0.05	1
11	91	1	2.09	0.79	1.23	0.02	1	0	0	0.09	1.2	0	0	0.02	1	0.13	1	0.05	1
11	92	1	2.04	0.78	1.25	0.02	1	0	0	0.09	1	0	0	0.02	1	0.09	1	0.02	1
11	93	1	2.17	0.75	1.3	0.03	1	0	0	0.08	1	0	0	0.03	1	0.1	1	0.03	1
11	94	1	2.05	0.8	1.26	0.01	1	0.01	1	0.03	1	0	0	0.02	1	0.11	1	0.03	1
11	95	1	2.05	0.8	1.26	0.01	1	0.01	1	0.04	1	0	0	0.02	1	0.11	1	0.03	1
11	96	1	2.05	0.8	1.26	0.01	1	0.01	1	0.04	1	0	0	0.02	1	0.11	1	0.03	1
11	97	1	2.05	0.8	1.26	0.01	1	0.01	1	0.04	1	0	0	0.02	1	0.11	1	0.03	1
11	98	1	2.04	0.8	1.26	0.01	1	0.01	1	0.04	1	0	0	0.02	1	0.11	1	0.03	1
11	99	1	2.04	0.8	1.26	0.01	1	0.01	1	0.04	1	0	0	0.02	1	0.11	1	0.03	1
11	100	1	2.04	0.8	1.26	0.01	1	0.01	1	0.04	1	0	0	0.02	1	0.11	1	0.03	1
11	101	1	2.04	0.8	1.26	0.01	1	0.01	1	0.04	1	0	0	0.02	1	0.11	1	0.03	1
11	102	1	2.01	0.85	1.23	0.01	1	0.01	1	0.05	1	0	0	0.02	1	0.13	1	0.04	1
11	103	1	2.01	0.84	1.23	0.01	1	0.01	1	0.05	1	0	0	0.02	1	0.13	1	0.04	1
11	104	1	2.01	0.84	1.23	0.01	1	0.01	1	0.05	1	0	0	0.02	1	0.13	1	0.04	1
11	105	1	2.01	0.84	1.23	0.01	1	0.01	1	0.05	1	0	0	0.02	1	0.13	1	0.04	1
11	106	1	2.01	0.84	1.23	0.01	1	0.01	1	0.05	1	0	0	0.02	1	0.13	1	0.04	1
11	107	1	2.01	0.84	1.23	0.01	1	0.01	1	0.05	1	0	0	0.02	1	0.13	1	0.04	1
11	108	1	2.01	0.84	1.23	0.01	1	0.01	1	0.05	1	0	0	0.02	1	0.13	1	0.04	1
11	109	1	2.01	0.84	1.23	0.01	1	0.01	1	0.05	1	0	0	0.02	1	0.13	1	0.04	1
11	110	1	2.01	0.84	1.23	0.01	1	0.01	1	0.05	1	0	0	0.02	1	0.13	1	0.04	1
12	4	0.98	1.94	0.23	1.09	0.68	1.3	0.41	1.12	0.8	1.23	0.39	1.11	0.33	1.13	0.01	1	0.02	1
12	5	0.98	1.94	0.23	1.09	0.67	1.3	0.4	1.12	0.79	1.23	0.38	1.11	0.33	1.13	0.01	1	0.02	1
12	6	0.98	1.95	0.24	1.08	0.67	1.28	0.4	1.11	0.78	1.22	0.39	1.1	0.33	1.12	0.01	1	0.02	1
12	7	0.98	1.98	0.24	1.12	0.66	1.29	0.39	1.1	0.75	1.22	0.38	1.09	0.34	1.12	0.02	1	0.02	1
12	8	0.99	1.97	0.23	1.11	0.62	1.27	0.38	1.12	0.71	1.22	0.37	1.08	0.35	1.1	0.02	1	0.02	1
12	9	0.99	1.97	0.24	1.1	0.62	1.27	0.38	1.14	0.7	1.21	0.37	1.08	0.34	1.1	0.02	1	0.02	1
12	10	0.99	1.97	0.24	1.1	0.61	1.27	0.38	1.14	0.7	1.21	0.37	1.08	0.34	1.1	0.02	1	0.02	1
12	11	0.99	1.97	0.24	1.09	0.58	1.25	0.35	1.13	0.65	1.21	0.34	1.08	0.33	1.09	0.02	1	0.02	1
12	12	0.99	1.99	0.25	1.09	0.58	1.24	0.36	1.15	0.67	1.21	0.32	1.07	0.35	1.07	0.02	1	0.03	1
12	13	0.99	1.99	0.25	1.09	0.58	1.24	0.36	1.15	0.67	1.21	0.33	1.07	0.35	1.07	0.02	1	0.03	1
12	14	0.99	1.99	0.25	1.09	0.57	1.24	0.36	1.15	0.66	1.21	0.32	1.07	0.35	1.07	0.02	1	0.03	1
12	15	0.99	1.99	0.26	1.14	0.56	1.23	0.33	1.15	0.64	1.2	0.32	1.06	0.32	1.07	0.03	1	0.03	1
12	16	0.99	1.99	0.26	1.14	0.56	1.23	0.33	1.15	0.64	1.2	0.32	1.06	0.32	1.07	0.03	1	0.03	1
12	17	0.99	1.99	0.26	1.14	0.55	1.23	0.33	1.15	0.64	1.2	0.32	1.06	0.31	1.07	0.03	1	0.03	1
12	18	0.99	1.99	0.26	1.14	0.55	1.23	0.32	1.15	0.64	1.2	0.32	1.06	0.32	1.07	0.03	1	0.03	1
12	19	0.99	1.99	0.24	1.13	0.54	1.21	0.3	1.14	0.64	1.18	0.32	1.07	0.3	1.07	0.02	1	0.03	1
12	20	0.99	2	0.25	1.12	0.55	1.21	0.31	1.15	0.64	1.18	0.32	1.07	0.3	1.07	0.02	1	0.03	1
12	21	0.99	1.99	0.26	1.11	0.55	1.21	0.32	1.16	0.65	1.17	0.33	1.09	0.31	1.08	0.02	1	0.03	1
12	22	0.99	1.99	0.27	1.11	0.55	1.21	0.31	1.16	0.65	1.17	0.32	1.09	0.31	1.08	0.02	1	0.03	1
12	23	0.99	1.98	0.25	1.11	0.51	1.2	0.29	1.16	0.62	1.16	0.3	1.09	0.29	1.08	0.02	1	0.03	1
12	24	0.99	1.98	0.25	1.11	0.51	1.2	0.29	1.16	0.62	1.16	0.3	1.09	0.29	1.08	0.02	1	0.03	1
12	25	0.99	1.96	0.24	1.11	0.51	1.19	0.28	1.16	0.62	1.15	0.31	1.08	0.29	1.08	0.02	1	0.03	1
12	26	0.99	1.97	0.21	1.11	0.5	1.18	0.26	1.14	0.61	1.14	0.33	1.07	0.28	1.07	0.02	1	0.03	1
12	27	0.99	1.96	0.21	1.11	0.51	1.18	0.26	1.15	0.61	1.14	0.33	1.07	0.28	1.07	0.02	1	0.03	1
12	28	0.99	1.96	0.21	1.1	0.51	1.18	0.26	1.14	0.61	1.14	0.33	1.06	0.28	1.07	0.02	1	0.03	1
12	29	0.99	1.96	0.21	1.1	0.51	1.18	0.26	1.14	0.62	1.14	0.33	1.06	0.28	1.07	0.02	1	0.03	1
12	30	0.99	1.95	0.19	1.1	0.5	1.18	0.25	1.13	0.61	1.14	0.33	1.07	0.28	1.07	0.02	1	0.03	1
12	31	0.99	1.97	0.19	1.12	0.47	1.12	0.23	1.12	0.58	1.09	0.32	1.05	0.27	1.03	0.02	1	0.02	1
12	32	1	1.95	0.2	1.11	0.46	1.12	0.23	1.1	0.56	1.1	0.34	1.04	0.28	1.03	0.02	1	0.03	1
12	33	1	1.95	0.2	1.1	0.45	1.12	0.23	1.1	0.55	1.1	0.34	1.04	0.27	1.03	0.02	1	0.03	1
12	34	1	1.96	0.2	1.09	0.45	1.12	0.23	1.1	0.56	1.1	0.34	1.04	0.28	1.03	0.02	1	0.03	1
12	35	1	1.96	0.2	1.09	0.45	1.12	0.23	1.1	0.56	1.1	0.34	1.04	0.28	1.03	0.02	1	0.03	1
12	36	1	1.95	0.2	1.1	0.45	1.12	0.22	1.11	0.56	1.1	0.34	1.04	0.28	1.03	0.02	1	0.03	1
12	37	1	1.95	0.19	1.08	0.44	1.11	0.22	1.1	0.55	1.09	0.34	1.04	0.26	1.03	0.02	1	0.03	1
12	38	1	1.94	0.19	1.08	0.43	1.11	0.21	1.09	0.55	1.09	0.33	1.05	0.26	1.03	0.02	1	0.03	1
12	39	1	1.94	0.18	1.08	0.44	1.1	0.21	1.08	0.54	1.08	0.32	1.04	0.26	1.03	0.01	1	0.02	1
12	40	1	1.93	0.17	1.09	0.45	1.11	0.21	1.09	0.56	1.09	0.34	1.04	0.26	1.03	0.02	1	0.02	1
12	41	1	1.94	0.18	1.08	0.45	1.1	0.21	1.09	0.56	1.08	0.35	1.04	0.26	1.03	0.02	1	0.02	1
12	42	1	1.93	0.17	1.07	0.42	1.09	0.18	1.08	0.52	1.06	0.35	1.04	0.22	1.03	0.02	1	0.01	1
12	43	1	1.93	0.17	1.06	0.42	1.08	0.18	1.07	0.51	1.05	0.34	1.04	0.22	1.03	0.02	1	0.01	1
12	44	1	1.94	0.16	1.06	0.39	1.08	0.18	1.07	0.49	1.05	0.32	1.04	0.21	1.03	0.02	1	0.01	1
12	45	1	1.93	0.15	1	0.38	1.08	0.18	1.07	0.48	1.05	0.32	1.04	0.22	1.03	0.01	1	0.01	1
12	46	1	1.93	0.15	1	0.38	1.08	0.18	1.07	0.48	1.05	0.32	1.04	0.22	1.03	0.01	1	0.01	1
12	47	1	1.93	0.15	1	0.38	1.08	0.18	1.07	0.48	1.05	0.32	1.04	0.22	1.03	0.01	1	0.01	1
12	48	1	1.93	0.15	1	0.38	1.08	0.18	1.07	0.48	1.05	0.32	1.04	0.22	1.03	0.01	1	0.01	1
12	49	1	1.96	0.1	1	0.25	1.07	0.15	1.05	0.33	1.04	0.24	1.02	0.17	1.03	0.01	1	0.01	1
12	50	1	1.96	0.1	1	0.25	1.07	0.14	1.05	0.33	1.04	0.24	1.02	0.17	1.03	0.01	1	0.01	1
12	51	1	1.96	0.09	1	0.23	1.06	0.13	1.03	0.31	1.04	0.24	1.01	0.16	1.02	0.01	1	0.01	1
12	52	1	1.96	0.09	1	0.23	1.07	0.13	1.03	0.31	1.04	0.24	1.01	0.16	1.02	0.01	1	0.01	1
12	53	1	1.97	0.09	1.04	0.23	1.06	0.13	1.04	0.3	1.04	0.24	1	0.16	1.02	0.01	1	0.01	1
12	54	1	1.97	0.09	1.04	0.23	1.06	0.13	1.04	0.3	1.04	0.24	1	0.16	1.02	0.01	1	0.01	1
12	55	1	1.98	0.09	1.04	0.23	1.06	0.13	1.04	0.29	1.04	0.24	1	0.16	1.02	0.01	1	0.01	1
12	56	1	1.98	0.1	1.04	0.21	1.06	0.13	1.04	0.28	1.04	0.22	1	0.16	1.02	0.01	1	0	1
12	57	1	1.98	0.1	1.04	0.2	1.05	0.13	1.04	0.27	1.04	0.22	1	0.16	1.02	0.01	1	0	1
12	58	1	1.98	0.1	1.04	0.2	1.05	0.13	1.04	0.27	1.04	0.22	1	0.15	1.02	0.01	1	0	1
12	59	1	1.98	0.1	1.04	0.2	1.05	0.13	1.04	0.27	1.04	0.22	1	0.15	1.02	0.01	1	0	1
12	60	1	1.98	0.1	1.04	0.2	1.05	0.13	1.04	0.26	1.03	0.22	1	0.15	1.02	0.01	1	0	1
12	61	1	1.98	0.1	1.04	0.19	1.05	0.13	1.04	0.26	1.03	0.21	1	0.15	1.02	0.01	1	0	1
12	62	1	1.99	0.09	1.04	0.17	1.02	0.11	1.05	0.23	1.01	0.19	1	0.14	1.02	0.01	1	0	1
12	63	1	1.99	0.09	1.04	0.17	1.02	0.11	1.05	0.24	1.01	0.2	1	0.14	1.02	0.01	1	0	1
12	64	1	1.99	0.09	1.04	0.18	1.02	0.12	1.05	0.24	1.01	0.2	1	0.14	1.02	0.01	1	0	1
12	65	1	1.99	0.09	1.04	0.18	1.02	0.12	1.04	0.24	1.01	0.2	1	0.14	1.02	0.01	1	0	1
12	66	1	1.99	0.1	1.04	0.18	1.02	0.12	1.04	0.24	1.01	0.2	1	0.14	1.02	0.01	1	0	1
12	67	1	1.99	0.09	1.04	0.18	1.02	0.12	1.03	0.24	1.01	0.2	1	0.14	1.02	0.01	1	0	1
12	68	1	1.99	0.09	1.04	0.18	1.02	0.12	1.03	0.24	1.01	0.2	1	0.14	1.02	0.01	1	0	1
12	69	1	1.99	0.1	1.04	0.16	1.02	0.12	1.04	0.23	1.01	0.2	1	0.13	1.02	0.01	1	0	1
12	70	1	2	0.09	1.05	0.16	1.04	0.11	1.04	0.22	1.02	0.19	1	0.13	1.02	0.01	1	0	1
12	71	1	2	0.09	1.05	0.16	1.04	0.11	1.03	0.22	1.02	0.19	1	0.13	1.02	0.01	1	0	1
12	72	1	2	0.08	1.06	0.15	1.04	0.11	1	0.21	1.02	0.18	1	0.13	1.02	0.01	1	0	1
12	73	1	2	0.08	1.07	0.14	1.05	0.11	1	0.2	1.02	0.18	1	0.12	1.03	0.01	1	0	1
12	74	1	2	0.07	1.07	0.14	1.05	0.1	1	0.2	1.03	0.19	1	0.12	1.03	0.01	1	0	0
12	75	1	2	0.07	1.07	0.15	1.05	0.1	1	0.2	1.03	0.19	1	0.13	1.03	0.01	1	0	0
12	76	1	2	0.08	1.07	0.14	1.05	0.1	1	0.2	1.03	0.19	1.01	0.12	1.03	0.01	1	0	1
12	77	1	2	0.08	1.07	0.14	1.05	0.1	1	0.2	1.03	0.19	1.01	0.13	1.03	0.01	1	0	1
12	78	1	2	0.08	1.07	0.14	1.05	0.1	1	0.2	1.03	0.19	1.01	0.13	1.03	0.01	1	0	1
12	79	1	2.01	0.19	1.13	0.25	1.13	0.12	1	0.27	1.06	0.31	1.03	0.2	1	0.02	1	0.01	1
12	80	1	2.01	0.19	1.13	0.25	1.13	0.12	1	0.27	1.06	0.31	1.03	0.2	1	0.02	1	0.01	1
12	81	1	2.02	0.22	1.14	0.26	1.08	0.11	1	0.27	1.08	0.26	1.04	0.16	1	0.03	1	0.01	1
12	82	1	2.04	0.28	1.16	0.39	1.15	0.14	1	0.35	1.08	0.28	1.05	0.19	1	0.04	1	0.01	1
12	83	1	1.96	0.23	1	0.44	1.17	0.19	1	0.38	1.1	0.37	1.05	0.21	1	0.04	1	0.02	1
12	84	1	1.96	0.24	1	0.47	1.17	0.2	1	0.41	1.1	0.39	1.05	0.22	1	0.04	1	0.02	1
12	85	1	1.96	0.24	1	0.47	1.17	0.2	1	0.41	1.1	0.39	1.05	0.22	1	0.04	1	0.02	1
12	86	1	1.98	0.22	1	0.51	1.19	0.17	1	0.51	1.1	0.39	1.06	0.22	1	0.05	1	0.02	1
12	87	1	1.97	0.21	1	0.53	1.22	0.15	1	0.47	1.13	0.32	1.09	0.15	1	0	0	0.03	1
12	88	1	1.97	0.2	1	0.54	1.21	0.14	1	0.49	1.12	0.34	1.08	0.17	1	0	0	0.03	1
12	89	1	1.97	0.19	1	0.53	1.21	0.14	1	0.47	1.12	0.33	1.08	0.17	1	0	0	0.03	1
12	90	1	1.98	0.17	1	0.46	1.21	0.12	1	0.41	1.12	0.29	1.08	0.15	1	0	0	0.02	1
12	91	1	1.98	0.17	1	0.48	1.2	0.14	1	0.43	1.11	0.29	1.08	0.17	1	0	0	0.02	1
12	92	1	1.98	0.17	1	0.49	1.2	0.15	1	0.44	1.11	0.29	1.08	0.17	1	0	0	0.02	1
12	93	1	1.98	0.17	1	0.5	1.19	0.17	1	0.45	1.11	0.31	1.08	0.19	1	0	0	0.02	1
12	94	1	1.97	0.11	1	0.47	1.22	0.11	1	0.39	1.13	0.26	1.1	0.16	1	0	0	0.03	1
12	95	1	1.97	0.11	1	0.47	1.24	0.08	1	0.39	1.14	0.25	1.11	0.14	1	0	0	0.03	1
12	96	1	1.94	0.09	1	0.5	1.24	0.09	1	0.41	1.14	0.26	1.11	0.15	1	0	0	0.03	1
12	97	1	1.94	0.09	1	0.5	1.24	0.09	1	0.41	1.14	0.26	1.11	0.15	1	0	0	0.03	1
12	98	1	1.94	0.09	1	0.5	1.24	0.09	1	0.41	1.14	0.26	1.11	0.15	1	0	0	0.03	1
12	99	1	1.94	0.09	1	0.5	1.24	0.09	1	0.41	1.14	0.26	1.11	0.15	1	0	0	0.03	1
12	100	1	1.92	0.12	1	0.36	1.22	0.12	1	0.32	1	0.2	1.2	0.12	1	0	0	0.04	1
12	101	1	1.91	0.09	1	0.3	1.29	0.13	1	0.3	1	0.17	1.25	0.13	1	0	0	0.04	1
12	102	1	1.91	0.09	1	0.3	1.29	0.13	1	0.3	1	0.17	1.25	0.13	1	0	0	0.04	1
12	103	1	1.92	0.15	1	0.35	1.22	0.19	1	0.31	1	0.19	1.2	0.19	1	0	0	0.04	1
12	104	1	1.92	0.15	1	0.35	1.22	0.19	1	0.31	1	0.19	1.2	0.19	1	0	0	0.04	1
12	105	1	1.94	0.16	1.2	0.39	1.17	0.19	1	0.35	1	0.26	1.13	0.19	1	0	0	0.03	1
12	106	1	1.93	0.17	1.2	0.43	1.15	0.2	1	0.4	1	0.27	1	0.23	1	0	0	0	0
12	107	1	1.93	0.17	1.2	0.43	1.15	0.2	1	0.4	1	0.27	1	0.23	1	0	0	0	0
12	108	1	1.93	0.17	1.2	0.43	1.15	0.2	1	0.4	1	0.27	1	0.23	1	0	0	0	0
12	109	1	1.93	0.17	1.2	0.43	1.15	0.2	1	0.4	1	0.27	1	0.23	1	0	0	0	0
12	110	1	1.93	0.17	1.2	0.43	1.15	0.2	1	0.4	1	0.27	1	0.23	1	0	0	0	0
12	111	1	1.92	0.19	1.2	0.42	1.18	0.23	1	0.38	1	0.31	1	0.27	1	0	0	0	0
12	112	1	2	0.22	1.2	0.39	1	0.22	1	0.43	1	0.35	1	0.3	1	0	0	0	0
12	113	1	2	0.18	1.25	0.41	1	0.23	1	0.45	1	0.32	1	0.32	1	0	0	0	0
12	114	1	2	0.19	1.25	0.43	1	0.24	1	0.48	1	0.33	1	0.33	1	0	0	0	0
12	115	1	2	0.19	1.25	0.43	1	0.24	1	0.48	1	0.33	1	0.33	1	0	0	0	0
12	116	1	2	0.21	1.25	0.47	1	0.26	1	0.42	1	0.37	1	0.37	1	0	0	0	0
12	117	1	2	0.21	1.25	0.47	1	0.26	1	0.42	1	0.37	1	0.37	1	0	0	0	0
12	118	1	2	0.22	1.25	0.44	1	0.28	1	0.39	1	0.33	1	0.33	1	0	0	0	0
12	119	1	2	0.24	1.25	0.47	1	0.29	1	0.41	1	0.35	1	0.35	1	0	0	0	0
12	120	1	2	0.33	1.25	0.67	1	0.42	1	0.58	1	0.5	1	0.5	1	0	0	0	0
13	1	1	2.04	1	1.19	0	0	0	0	0.07	1	0	0	0	0	0.15	1	0	0
13	2	1	2.03	0.97	1.16	0	0	0	0	0.05	1	0	0	0	0	0.18	1	0	0
13	3	1	2.03	0.97	1.16	0	0	0	0	0.05	1	0	0	0	0	0.18	1	0	0
13	4	1	2	0.88	1.16	0	0	0	0	0.05	1	0	0	0	0	0.13	1	0	0
13	5	1	2	0.88	1.16	0	0	0	0	0.05	1	0	0	0	0	0.13	1	0	0
13	6	1	1.97	0.88	1.17	0	0	0	0	0.07	1	0	0	0	0	0.12	1	0	0
13	7	1	1.92	0.86	1.16	0	0	0	0	0.06	1	0	0	0	0	0.11	1	0	0
13	8	1	1.92	0.86	1.16	0	0	0	0	0.06	1	0	0	0	0	0.11	1	0	0
13	9	1	1.94	0.87	1.17	0	0	0	0	0.06	1	0	0	0	0	0.1	1	0	0
13	10	1	1.94	0.87	1.17	0	0	0	0	0.06	1	0	0	0	0	0.1	1	0	0
13	11	1	1.94	0.87	1.17	0	0	0	0	0.06	1	0	0	0	0	0.1	1	0	0
13	12	1	1.94	0.86	1.16	0.01	1	0	0	0.08	1	0	0	0	0	0.1	1	0	0
13	13	1	1.94	0.86	1.16	0.01	1	0	0	0.08	1	0	0	0	0	0.1	1	0	0
13	14	1	1.93	0.87	1.15	0.01	1	0	0	0.08	1	0	0	0	0	0.09	1	0	0
13	15	1	1.95	0.88	1.14	0.01	1	0	0	0.07	1	0	0	0	0	0.09	1	0	0
13	16	1	1.95	0.88	1.14	0.01	1	0	0	0.07	1	0	0	0	0	0.09	1	0	0
13	17	1	1.95	0.88	1.14	0.01	1	0	0	0.05	1	0	0	0	0	0.07	1	0	0
13	18	1	1.95	0.88	1.14	0.01	1	0	0	0.05	1	0	0	0	0	0.07	1	0	0
13	19	1	1.96	0.88	1.14	0.01	1	0	0	0.05	1	0	0	0	0	0.07	1	0	0
13	20	1	1.95	0.88	1.14	0.01	1	0	0	0.05	1	0	0	0	0	0.07	1	0	0
13	21	1	2.01	0.83	1.17	0	1	0	0	0.05	1	0	0	0	0	0.07	1	0	0
13	22	1	2.02	0.84	1.16	0.01	1	0	0	0.07	1	0	0	0	0	0.07	1	0	1
13	23	1	1.99	0.84	1.16	0.01	1	0	0	0.06	1	0	0	0	0	0.07	1	0.01	1
13	24	1	1.99	0.83	1.16	0.01	1	0	0	0.06	1	0	0	0	0	0.07	1	0.01	1
13	25	1	1.99	0.84	1.14	0.01	1	0	0	0.05	1	0	0	0	0	0.06	1	0.01	1
13	26	1	1.96	0.83	1.15	0	1	0	0	0.04	1	0	0	0	0	0.06	1	0.01	1
13	27	1	1.96	0.83	1.15	0	1	0	0	0.04	1	0	0	0	0	0.06	1	0.01	1.25
13	28	1	1.96	0.84	1.15	0	1	0	0	0.04	1	0	0	0	0	0.06	1	0.01	1.2
13	29	1	1.96	0.84	1.15	0	1	0	0	0.04	1	0	0	0	0	0.06	1	0.01	1.2
13	30	1	1.96	0.84	1.15	0	1	0	0	0.04	1	0	0	0	0	0.07	1	0.01	1.17
13	31	1	1.96	0.84	1.15	0	1	0	0	0.04	1	0	0	0	0	0.07	1	0.01	1.14
13	32	1	1.96	0.84	1.15	0	1	0	0	0.04	1	0	0	0	0	0.06	1	0.01	1.14
13	33	1	1.96	0.84	1.15	0	1	0	0	0.04	1	0	0	0	0	0.06	1	0.01	1.14
13	34	1	1.96	0.85	1.14	0	1	0	0	0.04	1	0	0	0	0	0.06	1	0.01	1.14
13	35	1	1.96	0.85	1.14	0	1	0	0	0.04	1	0	0	0	0	0.07	1.06	0.01	1.14
13	36	1	1.96	0.85	1.13	0	1	0	0	0.04	1	0	0	0	0	0.07	1.06	0.01	1.14
13	37	1	1.97	0.85	1.14	0	1	0	0	0.04	1	0	0	0	0	0.07	1.06	0.01	1.14
13	38	1	1.97	0.85	1.13	0	1	0	0	0.04	1	0	0	0	0	0.07	1.06	0.01	1.14
13	39	1	1.97	0.85	1.13	0	1	0	0	0.04	1	0	0	0	0	0.07	1.06	0.01	1.14
13	40	1	1.97	0.85	1.13	0	1	0	0	0.04	1	0	0	0	0	0.07	1.06	0.01	1.14
13	41	1	1.97	0.85	1.13	0	1	0	0	0.04	1	0	0	0	0	0.07	1.06	0.01	1.14
13	42	1	1.97	0.85	1.14	0	1	0	0	0.04	1	0	0	0	0	0.07	1.06	0.01	1.14
13	43	1	1.97	0.85	1.14	0	1	0	0	0.04	1	0	0	0	0	0.07	1.06	0.01	1.14
13	44	1	1.96	0.84	1.14	0	1	0	0	0.04	1	0	0	0	0	0.07	1.06	0.01	1.14
13	45	1	1.97	0.84	1.14	0	1	0	0	0.04	1	0	0	0	0	0.07	1.06	0.01	1.14
13	46	1	1.98	0.85	1.14	0	1	0	0	0.05	1	0	0	0	0	0.07	1.05	0.02	1.08
13	47	1	1.99	0.85	1.14	0	1	0	0	0.05	1	0	0	0	0	0.07	1.05	0.02	1.08
13	48	1	1.98	0.84	1.14	0	1	0	0	0.05	1	0	0	0	0	0.07	1.05	0.02	1.08
13	49	1	1.98	0.84	1.14	0	1	0	0	0.05	1	0	0	0	0	0.07	1.05	0.02	1.08
13	50	1	1.98	0.84	1.14	0	1	0	0	0.05	1	0	0	0	0	0.07	1.05	0.02	1.08
13	51	1	1.96	0.86	1.14	0	1	0	0	0.05	1	0	0	0	0	0.07	1.06	0.03	1.08
13	52	1	1.96	0.86	1.15	0	1	0	0	0.05	1	0	0	0	1	0.07	1.06	0.03	1.08
13	53	1	1.97	0.86	1.14	0	1	0	0	0.05	1	0	0	0	1	0.07	1.07	0.03	1.08
13	54	1	1.97	0.86	1.14	0.01	1	0	0	0.06	1	0	1	0	1	0.07	1.06	0.03	1.07
13	55	1	1.96	0.86	1.16	0.01	1	0	0	0.07	1	0.01	1	0	1	0.08	1.07	0.04	1.07
13	56	1	1.99	0.87	1.15	0.01	1	0	0	0.08	1	0.01	1	0	1	0.09	1.07	0.04	1.08
13	57	1	1.99	0.87	1.16	0.01	1	0	0	0.08	1	0.01	1	0	1	0.1	1.07	0.04	1
13	58	1	1.99	0.85	1.17	0.01	1	0	0	0.09	1	0.01	1	0	1	0.1	1.07	0.04	1
13	59	1	1.99	0.85	1.18	0.01	1	0.01	1	0.09	1	0.01	1	0.01	1	0.1	1.06	0.04	1
13	60	1	1.99	0.86	1.2	0.01	1	0.01	1	0.09	1	0.01	1	0.01	1	0.11	1.06	0.04	1
13	61	1	2	0.85	1.21	0.01	1	0.01	1	0.1	1	0.01	1	0.01	1	0.11	1.06	0.04	1
13	62	1	2	0.85	1.21	0.01	1	0.01	1	0.09	1	0.01	1	0.01	1	0.11	1.06	0.04	1
13	63	1	2	0.85	1.21	0.01	1	0.01	1	0.09	1	0.01	1	0.01	1	0.11	1.06	0.04	1
13	64	1	2	0.85	1.21	0.01	1	0.01	1	0.09	1	0.01	1	0.01	1	0.11	1.06	0.04	1
13	65	1	1.99	0.86	1.23	0.02	1	0.01	1	0.11	1	0.01	1	0.01	1	0.12	1.03	0.04	1
13	66	1	1.99	0.86	1.23	0.02	1	0.01	1	0.11	1	0.01	1	0.01	1	0.12	1.03	0.04	1
13	67	1	1.99	0.86	1.23	0.02	1	0.01	1	0.11	1	0.01	1	0.01	1	0.13	1.03	0.05	1
13	68	1	1.99	0.86	1.23	0.02	1	0.01	1	0.11	1	0.01	1	0.01	1	0.13	1.03	0.05	1
13	69	1	2	0.86	1.24	0.02	1	0.01	1	0.11	1	0.01	1	0.01	1	0.13	1.03	0.05	1
13	70	1	2	0.86	1.24	0.02	1	0.01	1	0.11	1	0.01	1	0.01	1	0.13	1.03	0.05	1
13	71	1	2	0.86	1.24	0.02	1	0.01	1	0.11	1	0.01	1	0.01	1	0.13	1.03	0.05	1
13	72	1	2	0.86	1.24	0.02	1	0.01	1	0.11	1	0.01	1	0.01	1	0.13	1.03	0.05	1
13	73	1	2	0.87	1.24	0.02	1	0.01	1	0.11	1	0.01	1	0.01	1	0.13	1.03	0.05	1
13	74	1	2	0.87	1.24	0.02	1	0.01	1	0.11	1	0.01	1	0.01	1	0.13	1.03	0.05	1
13	75	1	1.97	0.86	1.26	0.03	1	0.02	1	0.12	1	0.02	1	0.02	1	0.15	1.03	0.05	1
13	76	1	1.97	0.86	1.26	0.03	1	0.02	1	0.12	1	0.02	1	0.02	1	0.15	1.03	0.05	1
13	77	1	1.95	0.86	1.27	0.03	1	0.02	1	0.12	1	0.02	1	0.02	1	0.16	1.03	0.05	1
13	78	1	1.97	0.87	1.27	0.03	1	0.02	1	0.12	1	0.02	1	0.02	1	0.16	1.03	0.05	1
13	79	1	1.97	0.87	1.27	0.03	1	0.02	1	0.12	1	0.02	1	0.02	1	0.16	1.03	0.05	1
13	80	1	1.97	0.87	1.27	0.03	1	0.02	1	0.12	1	0.02	1	0.02	1	0.16	1.03	0.05	1
13	81	1	1.94	0.86	1.26	0.03	1	0.02	1	0.13	1	0.02	1	0.02	1	0.17	1.03	0.05	1
13	82	1	1.97	0.87	1.27	0.03	1	0.02	1	0.12	1	0.02	1	0.02	1	0.21	1.07	0.07	1
13	83	1	1.97	0.87	1.28	0.03	1	0.02	1	0.12	1	0.02	1	0.02	1	0.21	1.07	0.07	1
13	84	1	1.97	0.87	1.28	0.02	1	0.02	1	0.11	1	0.01	1	0.02	1	0.21	1.07	0.06	1
13	85	1	1.97	0.88	1.29	0.02	1	0.02	1	0.12	1	0.01	1	0.02	1	0.21	1.07	0.06	1
13	86	1	1.98	0.88	1.29	0.02	1	0.02	1	0.12	1	0.01	1	0.02	1	0.21	1.07	0.06	1
13	87	1	1.98	0.89	1.3	0.03	1	0.03	1	0.13	1	0.02	1	0.03	1	0.22	1.08	0.07	1
13	88	1	1.99	0.89	1.3	0.03	1	0.03	1	0.14	1	0.02	1	0.03	1	0.22	1.08	0.08	1
13	89	1	2.01	0.9	1.3	0.03	1	0.02	1	0.16	1	0.02	1	0.02	1	0.24	1.09	0.08	1
13	90	1	2.02	0.9	1.27	0.03	1	0.02	1	0.15	1	0.02	1	0.02	1	0.22	1.11	0.09	1
13	91	1	2.03	0.91	1.31	0.04	1	0.02	1	0.15	1	0.02	1	0.02	1	0.19	1.12	0.08	1
13	92	1	2.03	0.89	1.31	0.04	1	0.04	1	0.13	1	0.02	1	0.03	1	0.2	1.12	0.07	1
13	93	1	2.03	0.9	1.29	0.03	1	0.03	1	0.14	1	0.02	1	0.03	1	0.21	1.11	0.07	1
13	94	1	2.04	0.9	1.32	0.03	1	0.03	1	0.11	1	0.02	1	0.03	1	0.22	1.08	0.08	1
13	95	1	2.06	0.9	1.33	0.03	1	0.03	1	0.09	1	0.03	1	0.03	1	0.23	1.07	0.09	1
13	96	1	2.06	0.9	1.33	0.03	1	0.03	1	0.09	1	0.03	1	0.03	1	0.23	1.07	0.1	1
13	97	1	2.06	0.9	1.33	0.02	1	0.03	1	0.09	1	0.02	1	0.03	1	0.23	1.07	0.09	1
13	98	1	2.06	0.9	1.33	0.02	1	0.03	1	0.09	1	0.02	1	0.03	1	0.23	1.07	0.09	1
13	99	1	2.05	0.9	1.32	0.02	1	0.03	1	0.09	1	0.02	1	0.03	1	0.23	1.07	0.09	1
13	100	1	2.04	0.89	1.31	0.02	1	0.02	1	0.1	1	0.02	1	0.02	1	0.21	1.06	0.08	1
13	101	1	2.04	0.89	1.3	0.02	1	0.02	1	0.1	1	0.02	1	0.02	1	0.21	1.06	0.08	1
13	102	1	2.04	0.89	1.3	0.02	1	0.02	1	0.1	1	0.02	1	0.02	1	0.2	1.06	0.08	1
13	103	1	2.04	0.89	1.3	0.02	1	0.02	1	0.1	1	0.02	1	0.02	1	0.2	1.06	0.08	1
13	104	1	2.04	0.89	1.3	0.02	1	0.02	1	0.1	1	0.02	1	0.02	1	0.2	1.06	0.08	1
13	105	1	2.04	0.89	1.3	0.02	1	0.02	1	0.1	1	0.02	1	0.02	1	0.2	1.06	0.08	1
13	106	1	2.04	0.89	1.3	0.02	1	0.02	1	0.1	1	0.02	1	0.02	1	0.2	1.06	0.08	1
13	107	1	2.04	0.89	1.3	0.02	1	0.02	1	0.1	1	0.02	1	0.02	1	0.2	1.06	0.08	1
13	108	1	2.04	0.89	1.3	0.02	1	0.02	1	0.1	1	0.02	1	0.02	1	0.2	1.06	0.08	1
13	109	1	2.04	0.89	1.3	0.02	1	0.02	1	0.1	1	0.02	1	0.02	1	0.21	1.06	0.08	1
13	110	1	2.04	0.89	1.3	0.02	1	0.02	1	0.1	1	0.02	1	0.02	1	0.21	1.06	0.08	1
13	111	1	2.04	0.89	1.3	0.02	1	0.02	1	0.11	1	0.02	1	0.02	1	0.21	1.06	0.08	1
13	112	1	2.04	0.88	1.3	0.02	1	0.02	1	0.09	1	0.01	1	0.02	1	0.18	1.03	0.07	1
13	113	1	2.03	0.87	1.3	0.02	1	0.02	1	0.09	1	0.01	1	0.02	1	0.18	1.03	0.07	1
13	114	1	2.03	0.87	1.3	0.02	1	0.02	1	0.09	1	0.01	1	0.02	1	0.18	1.03	0.07	1
13	115	1	2.03	0.87	1.3	0.02	1	0.02	1	0.09	1	0.01	1	0.02	1	0.18	1.03	0.07	1
13	116	1	2.03	0.87	1.3	0.02	1	0.02	1	0.09	1	0.01	1	0.02	1	0.18	1.03	0.07	1
13	117	1	2.03	0.87	1.3	0.02	1	0.02	1	0.09	1	0.01	1	0.02	1	0.18	1.03	0.07	1
13	118	1	2.03	0.87	1.3	0.02	1	0.02	1	0.09	1	0.01	1	0.02	1	0.18	1.03	0.07	1
13	119	1	2.03	0.87	1.3	0.02	1	0.02	1	0.09	1	0.01	1	0.02	1	0.18	1.03	0.07	1
13	120	1	2.03	0.87	1.3	0.02	1	0.02	1	0.09	1	0.01	1	0.02	1	0.18	1.03	0.07	1
13	121	1	2.01	0.88	1.27	0.01	1	0.03	1	0.09	1	0.01	1	0.02	1	0.21	1.03	0.08	1
13	122	1	2.01	0.88	1.26	0.01	1	0.01	1	0.09	1	0.01	1	0.01	1	0.19	1	0.09	1
13	123	1	2.01	0.88	1.28	0.01	1	0.01	1	0.08	1	0.01	1	0.01	1	0.19	1	0.1	1
13	124	1	1.97	0.86	1.2	0.01	1	0	0	0.13	1	0	0	0	0	0.14	1	0.09	1
13	125	1	1.97	0.86	1.2	0.01	1	0	0	0.13	1	0	0	0	0	0.14	1	0.09	1
13	126	1	1.97	0.85	1.21	0.02	1	0	0	0.14	1	0	0	0	0	0.15	1	0.06	1
13	127	1	1.96	0.82	1.22	0.02	1	0	0	0.16	1	0	0	0	0	0.11	1	0.04	1
14	0	0	0	0	0	0	0	0	0	0	0	0	0	0	0	0	0	0	0
15	-7	1	2.14	1	1.42	0	0	0	0	0.14	1	0	0	0	0	0.31	1	0.06	1
15	-6	1	2.05	1	1.35	0	0	0	0	0.14	1	0	0	0.02	1	0.28	1	0.07	1
15	-5	1	2.05	1	1.35	0	0	0	0	0.14	1	0	0	0.02	1	0.28	1	0.07	1
15	-4	1	2.02	1	1.36	0	0	0	0	0.12	1	0	0	0.02	1	0.32	1	0.06	1
15	-3	1	2	1	1.39	0	0	0	0	0.11	1	0	0	0.02	1	0.33	1	0.06	1
15	-2	1	1.96	0.96	1.35	0.03	1	0	0	0.08	1	0	0	0.01	1	0.31	1	0.07	1
15	-1	1	1.95	0.95	1.31	0.05	1	0	0	0.1	1	0	0	0.01	1	0.27	1	0.06	1
15	0	1	1.98	0.96	1.31	0.04	1	0	0	0.12	1	0	0	0.01	1	0.26	1	0.08	1
15	1	1	1.96	0.96	1.36	0.04	1	0	0	0.12	1	0	0	0.01	1	0.29	1	0.08	1
15	2	1	1.98	0.93	1.33	0.03	1	0	0	0.12	1	0	0	0.01	1	0.28	1	0.07	1
15	3	1	1.98	0.92	1.32	0.03	1	0	0	0.13	1	0	0	0.01	1	0.27	1	0.07	1
15	4	1	1.99	0.92	1.3	0.03	1	0	0	0.13	1	0	0	0.01	1	0.26	1	0.06	1
15	5	1	1.97	0.91	1.3	0.03	1	0	0	0.12	1	0	0	0.01	1	0.26	1	0.06	1
15	6	1	1.98	0.91	1.31	0.03	1	0	0	0.12	1	0	0	0.01	1	0.25	1	0.06	1
15	7	1	1.98	0.9	1.27	0.02	1	0	0	0.13	1	0	0	0.01	1	0.23	1	0.05	1
15	8	1	1.97	0.89	1.3	0.02	1	0	0	0.13	1	0	0	0	1	0.23	1	0.06	1
15	9	1	1.98	0.89	1.29	0.02	1	0	0	0.12	1	0	0	0	1	0.21	1	0.06	1
15	10	1	1.97	0.89	1.28	0.02	1	0	0	0.11	1	0	0	0	1	0.2	1	0.05	1
15	11	1	1.97	0.89	1.29	0.01	1	0	0	0.12	1.06	0	0	0	1	0.19	1	0.05	1
15	12	1	1.98	0.89	1.29	0.01	1	0	0	0.12	1.06	0	0	0	1	0.19	1	0.05	1
15	13	1	1.99	0.88	1.27	0.01	1	0	0	0.12	1.05	0	0	0	1	0.19	1	0.06	1
15	14	1	1.99	0.88	1.28	0.01	1	0	0	0.12	1.05	0	0	0	1	0.19	1	0.06	1
15	15	1	1.98	0.88	1.27	0.01	1	0	0	0.12	1.05	0	0	0	1	0.19	1	0.07	1
15	16	1	1.98	0.88	1.28	0.01	1	0	0	0.12	1.05	0	0	0	1	0.19	1	0.07	1
15	17	1	1.98	0.89	1.26	0.01	1	0	0	0.11	1.05	0	0	0	1	0.17	1	0.06	1
15	18	1	1.99	0.9	1.27	0.01	1	0	1	0.11	1.04	0	1	0	1	0.16	1.03	0.05	1
15	19	1	1.96	0.88	1.23	0.01	1	0	1	0.11	1.03	0	1	0	1	0.14	1.02	0.05	1
15	20	1	1.96	0.88	1.23	0.01	1	0	1	0.11	1.03	0	1	0	1	0.14	1.02	0.05	1
15	21	1	1.95	0.84	1.18	0.01	1	0	1	0.08	1.03	0	1	0	1	0.11	1.02	0.03	1.03
15	22	1	1.95	0.83	1.18	0.01	1	0	1	0.08	1.03	0	1	0	1	0.11	1.02	0.03	1.03
15	23	1	1.95	0.83	1.18	0.01	1	0	1	0.08	1.03	0	1	0	1	0.1	1.02	0.03	1.03
15	24	1	1.96	0.83	1.19	0.01	1	0	1	0.08	1.03	0	1	0	1	0.1	1.02	0.03	1.03
15	25	1	1.96	0.83	1.19	0.01	1	0	1	0.08	1.03	0	1	0	1	0.1	1.02	0.03	1.03
15	26	1	1.96	0.83	1.18	0.01	1	0	1	0.08	1.03	0	1	0	1	0.1	1.02	0.03	1.03
15	27	1	1.96	0.83	1.18	0.01	1	0	1	0.08	1.03	0	1	0	1	0.1	1.02	0.03	1.03
15	28	1	1.96	0.83	1.18	0	1	0	1	0.08	1.03	0	1	0	1	0.1	1.02	0.03	1.03
15	29	1	1.96	0.83	1.18	0	1	0	1	0.08	1.03	0	1	0	1	0.1	1.02	0.03	1.03
15	30	1	1.96	0.83	1.17	0	1	0	1	0.07	1.03	0	1	0	1	0.09	1.02	0.03	1.04
15	31	1	1.96	0.82	1.17	0	1	0	1	0.07	1.03	0	1	0	1	0.09	1.03	0.03	1.04
15	32	1	1.96	0.82	1.17	0	1	0	1	0.07	1.03	0	1	0	1	0.09	1.03	0.03	1.04
15	33	1	1.96	0.83	1.17	0	1	0	1	0.07	1.03	0	1	0	1	0.09	1.03	0.03	1.04
15	34	1	1.96	0.82	1.17	0	1	0	1	0.07	1.03	0	1	0	1	0.09	1.03	0.03	1.04
15	35	1	1.96	0.82	1.17	0	1	0	1	0.07	1.03	0	1	0	1	0.08	1.03	0.03	1.04
15	36	1	1.97	0.82	1.17	0	1	0	1	0.07	1.03	0	1	0	1	0.09	1.03	0.03	1.04
15	37	1	1.97	0.82	1.16	0	1	0	1	0.07	1.03	0	1	0	1	0.08	1.03	0.03	1.04
15	38	1	1.97	0.82	1.16	0	1	0	1	0.07	1.03	0	1	0	1	0.08	1.03	0.03	1.04
15	39	1	1.97	0.82	1.16	0	1	0	1	0.07	1.03	0	1	0	1	0.08	1.03	0.03	1.04
15	40	1	1.97	0.82	1.16	0	1	0	1	0.07	1.05	0	1	0	1	0.08	1.03	0.03	1.04
15	41	1	1.97	0.82	1.15	0	1	0	1	0.07	1.02	0	1	0	1	0.08	1.03	0.03	1.04
15	42	1	1.97	0.82	1.15	0	1	0	1	0.07	1.02	0	1	0	1	0.08	1.03	0.03	1.04
15	43	1	1.96	0.82	1.15	0	1	0	1	0.07	1.02	0	1	0	1	0.08	1.03	0.02	1.06
15	44	1	1.96	0.82	1.15	0	1	0	1	0.07	1.02	0	1	0	1	0.08	1.05	0.02	1.06
15	45	1	1.96	0.82	1.15	0	1	0	1	0.07	1.02	0	1	0	1	0.08	1.05	0.02	1.06
15	46	1	1.96	0.82	1.15	0	1	0	1	0.07	1.02	0	1	0	1	0.08	1.05	0.02	1.06
15	47	1	1.96	0.82	1.15	0	1	0	1	0.07	1.02	0	1	0	1	0.08	1.05	0.02	1.06
15	48	1	1.95	0.79	1.11	0	0	0	0	0.06	1.03	0	0	0	1	0.07	1.02	0.01	1.11
15	49	1	1.97	0.79	1.13	0	0	0	0	0.05	1.04	0	0	0	1	0.07	1.03	0.01	1.14
15	50	1	1.97	0.78	1.13	0	0	0	0	0.05	1.04	0	0	0	1	0.07	1.03	0.01	1.14
15	51	1	2.01	0.83	1.18	0.01	1	0.01	1	0.09	1.07	0.01	1	0	0	0.11	1.06	0.03	1
15	52	1	2	0.84	1.17	0.01	1	0.01	1	0.09	1.07	0.01	1	0	0	0.11	1.06	0.03	1
15	53	1	2.01	0.85	1.19	0.01	1	0.01	1	0.09	1.07	0.01	1	0	0	0.11	1.06	0.04	1
15	54	1	2	0.85	1.19	0.01	1	0.01	1	0.08	1.07	0.01	1	0	0	0.12	1.1	0.04	1
15	55	1	1.99	0.86	1.19	0.01	1	0.01	1	0.08	1.07	0.01	1	0	0	0.13	1.08	0.03	1
15	56	1	1.99	0.86	1.19	0.01	1	0.01	1	0.08	1.07	0.01	1	0	0	0.14	1.12	0.03	1
15	57	1	2	0.86	1.19	0.01	1	0.01	1	0.08	1.07	0.01	1	0.01	1	0.13	1.12	0.03	1
15	58	1	1.96	0.89	1.28	0.01	1	0.02	1	0.08	1.05	0.01	1	0.01	1	0.16	1.1	0.05	1
15	59	1	1.96	0.88	1.28	0.02	1	0.02	1	0.08	1.05	0.01	1	0.01	1	0.16	1.1	0.05	1
15	60	1	1.96	0.88	1.28	0.02	1	0.02	1	0.09	1.05	0.01	1	0.01	1	0.16	1.1	0.05	1
15	61	1	1.96	0.88	1.29	0.02	1	0.02	1	0.09	1.04	0.01	1	0.01	1	0.16	1.1	0.04	1
15	62	1	1.96	0.88	1.29	0.02	1	0.02	1	0.09	1.04	0.01	1	0.01	1	0.16	1.1	0.04	1
15	63	1	1.96	0.89	1.31	0.02	1	0.02	1	0.09	1.04	0.01	1	0.01	1	0.16	1.09	0.05	1
15	64	1	1.95	0.89	1.32	0.02	1	0.02	1	0.09	1.04	0.01	1	0.01	1	0.16	1.08	0.05	1
15	65	1	1.95	0.92	1.35	0.02	1	0.02	1	0.1	1.04	0.01	1	0.01	1	0.18	1.08	0.05	1
15	66	1	1.94	0.92	1.36	0.02	1	0.02	1	0.12	1.03	0.02	1	0.01	1	0.18	1.08	0.05	1
15	67	1	1.93	0.91	1.39	0.03	1	0.03	1	0.11	1.04	0.02	1	0.01	1	0.2	1.09	0.05	1
15	68	1	1.93	0.92	1.42	0.03	1	0.03	1	0.12	1.04	0.02	1	0.01	1	0.2	1.09	0.06	1
15	69	1	1.92	0.92	1.42	0.03	1	0.03	1	0.12	1.04	0.02	1	0.01	1	0.2	1.09	0.06	1
15	70	1	1.92	0.92	1.43	0.03	1	0.03	1	0.11	1	0.02	1	0.01	1	0.2	1.09	0.06	1
15	71	1	1.89	0.91	1.42	0.03	1	0.03	1	0.12	1	0.02	1	0.01	1	0.19	1.09	0.07	1
15	72	1	1.89	0.91	1.42	0.03	1	0.03	1	0.12	1	0.02	1	0.01	1	0.19	1.09	0.07	1
15	73	1	1.89	0.9	1.43	0.02	1	0.03	1	0.12	1	0.02	1	0.01	1	0.18	1.09	0.08	1
15	74	1	1.89	0.9	1.42	0.02	1	0.03	1	0.11	1	0.02	1	0.01	1	0.18	1.06	0.08	1
15	75	1	1.86	0.89	1.42	0.02	1	0.03	1	0.11	1	0.02	1	0.01	1	0.17	1.07	0.07	1
15	76	1	1.86	0.89	1.42	0.02	1	0.03	1	0.11	1	0.02	1	0.01	1	0.17	1.07	0.07	1
15	77	1	1.86	0.88	1.41	0.02	1	0.03	1	0.11	1	0.02	1	0.01	1	0.17	1.07	0.07	1
15	78	1	1.86	0.88	1.41	0.02	1	0.03	1	0.11	1	0.02	1	0.01	1	0.17	1.07	0.07	1
15	79	1	1.87	0.89	1.41	0.02	1	0.03	1	0.11	1	0.02	1	0.01	1	0.17	1.07	0.07	1
15	80	1	1.87	0.89	1.41	0.02	1	0.03	1	0.11	1	0.02	1	0.01	1	0.17	1.07	0.07	1
15	81	1	1.87	0.89	1.41	0.02	1	0.02	1	0.11	1	0.02	1	0.02	1	0.17	1.07	0.06	1
15	82	1	1.87	0.88	1.42	0.02	1	0.02	1	0.11	1	0.02	1	0.02	1	0.17	1.07	0.07	1
15	83	1	1.87	0.88	1.41	0.02	1	0.02	1	0.12	1	0.02	1	0.02	1	0.17	1.07	0.06	1
15	84	1	1.87	0.88	1.42	0.02	1	0.02	1	0.12	1	0.02	1	0.02	1	0.16	1.05	0.07	1
15	85	1	1.87	0.87	1.43	0.02	1	0.03	1	0.12	1	0.02	1	0.02	1	0.16	1.05	0.07	1
15	86	1	1.87	0.87	1.44	0.02	1	0.03	1	0.13	1	0.02	1	0.02	1	0.16	1.03	0.07	1
15	87	1	1.86	0.87	1.44	0.02	1	0.02	1	0.12	1	0.02	1	0.01	1	0.16	1.03	0.07	1
15	88	0.99	1.86	0.84	1.41	0.02	1	0.01	1	0.14	1	0.02	1	0.01	1	0.13	1	0.06	1
15	89	0.99	1.86	0.84	1.41	0.01	1	0.01	1	0.14	1	0.01	1	0.01	1	0.13	1	0.06	1
15	90	0.99	1.87	0.84	1.41	0.01	1	0.01	1	0.13	1	0.01	1	0.01	1	0.13	1	0.06	1
15	91	0.99	1.85	0.85	1.41	0.01	1	0.01	1	0.13	1	0.01	1	0.01	1	0.14	1	0.07	1
15	92	0.99	1.85	0.85	1.41	0.01	1	0.01	1	0.13	1	0.01	1	0.01	1	0.14	1	0.07	1
15	93	0.99	1.83	0.82	1.37	0.01	1	0.01	1	0.14	1	0.01	1	0.01	1	0.12	1	0.06	1
16	0	0	0	0	0	0	0	0	0	0	0	0	0	0	0	0	0	0	0
17	2	1	1.98	0.87	1.26	0	0	0	0	0.04	1	0	0	0	0	0.11	1	0.09	1
17	3	1	1.98	0.87	1.29	0	0	0	0	0.04	1	0	0	0	0	0.11	1	0.09	1
17	4	1	1.98	0.88	1.29	0	0	0	0	0.04	1	0	0	0	0	0.1	1	0.08	1
17	5	1	1.94	0.89	1.3	0	0	0	0	0.06	1	0	0	0	0	0.11	1	0.09	1
17	6	1	1.95	0.88	1.33	0	0	0	0	0.05	1	0	0	0	0	0.11	1	0.09	1
17	7	1	1.95	0.86	1.32	0	0	0	0	0.05	1	0	0	0	0	0.1	1	0.1	1
17	8	1	1.95	0.86	1.32	0	0	0	0	0.05	1	0	0	0	0	0.1	1	0.1	1
17	9	1	1.95	0.85	1.31	0	0	0	0	0.05	1	0	0	0	0	0.1	1	0.1	1
17	10	1	1.91	0.88	1.29	0	0	0	0	0.05	1	0	0	0	0	0.11	1	0.08	1
17	11	1	1.92	0.87	1.26	0	0	0	0	0.05	1	0	0	0	0	0.09	1	0.07	1
17	12	1	1.97	0.89	1.31	0	0	0	0	0.06	1	0	0	0	0	0.09	1	0.07	1
17	13	1	1.96	0.88	1.32	0	0	0	0	0.06	1	0	0	0	0	0.13	1.07	0.06	1
17	14	1	1.97	0.87	1.32	0	0	0	0	0.06	1	0	0	0	0	0.12	1.07	0.06	1
17	15	1	1.98	0.87	1.31	0	0	0	0	0.06	1	0	0	0	0	0.13	1.06	0.06	1
17	16	1	1.97	0.85	1.28	0	0	0	0	0.06	1	0	0	0	0	0.14	1.05	0.05	1
17	17	1	1.99	0.86	1.28	0	0	0	0	0.06	1.2	0	0	0	0	0.14	1.05	0.05	1
17	18	1	2.04	0.88	1.24	0	1	0	1	0.05	1.15	0	0	0	0	0.15	1.03	0.03	1
17	19	0.99	1.96	0.83	1.2	0.01	1	0	1	0.06	1.09	0	0	0	0	0.11	1.02	0.02	1
17	20	0.99	1.96	0.84	1.19	0.01	1	0.01	1	0.06	1.07	0	0	0	0	0.12	1.02	0.03	1
17	21	0.99	1.96	0.83	1.19	0.01	1	0.01	1	0.06	1.07	0	0	0	0	0.12	1.02	0.03	1
17	22	0.99	1.96	0.83	1.18	0.01	1	0.01	1	0.05	1.07	0	0	0	0	0.11	1.02	0.02	1
17	23	1	1.97	0.83	1.17	0	1	0	1	0.05	1.06	0	0	0	0	0.11	1.01	0.02	1
17	24	1	1.97	0.83	1.17	0	1	0	1	0.05	1.06	0	0	0	0	0.11	1.01	0.02	1
17	25	1	1.97	0.83	1.17	0	1	0	1	0.05	1.06	0	0	0	0	0.11	1.01	0.02	1
17	26	1	1.97	0.83	1.17	0	1	0	1	0.06	1.06	0	0	0	0	0.11	1.01	0.02	1
17	27	1	1.97	0.83	1.17	0	1	0	1	0.06	1.06	0	0	0	0	0.11	1.01	0.02	1
17	28	1	1.97	0.83	1.17	0	1	0	1	0.06	1.06	0	0	0	0	0.11	1.01	0.02	1
17	29	1	1.96	0.83	1.17	0	1	0	1	0.06	1.06	0	0	0	0	0.11	1.01	0.02	1
17	30	1	1.96	0.83	1.17	0	1	0	1	0.06	1.06	0	0	0	0	0.11	1.01	0.02	1
17	31	1	1.96	0.83	1.17	0	1	0	1	0.06	1.06	0	0	0	0	0.11	1.01	0.01	1
17	32	1	1.96	0.83	1.17	0	1	0	1	0.06	1.06	0	0	0	0	0.11	1.01	0.01	1
17	33	1	1.95	0.83	1.17	0	1	0	1	0.06	1.05	0	0	0	0	0.11	1.01	0.01	1
17	34	1	1.95	0.83	1.17	0	1	0	1	0.06	1.05	0	0	0	0	0.12	1.01	0.01	1
17	35	1	1.96	0.82	1.17	0	1	0	1	0.06	1.05	0	0	0	0	0.11	1.01	0.01	1
17	36	1	1.95	0.83	1.17	0	1	0	1	0.06	1.05	0	0	0	0	0.11	1.01	0.01	1
17	37	1	1.95	0.83	1.18	0	1	0	1	0.06	1.05	0	0	0	0	0.11	1.01	0.01	1
17	38	1	1.95	0.83	1.17	0	1	0	1	0.06	1.05	0	0	0	0	0.11	1.01	0.01	1.13
17	39	1	1.95	0.83	1.17	0	1	0	1	0.06	1.05	0	0	0	0	0.11	1.01	0.01	1.13
17	40	1	1.95	0.83	1.17	0	1	0	1	0.06	1.05	0	0	0	0	0.11	1.01	0.01	1.13
17	41	1	1.95	0.82	1.18	0	1	0	1	0.07	1.04	0	0	0	0	0.11	1.01	0.01	1.13
17	42	1	1.94	0.82	1.19	0	1	0	1	0.07	1.06	0	1	0	0	0.11	1.03	0.01	1.14
17	43	1	1.94	0.82	1.18	0	1	0	1	0.07	1.06	0	1	0	0	0.11	1.01	0.01	1.25
17	44	1	1.94	0.82	1.18	0	1	0	1	0.07	1.06	0	1	0	0	0.11	1.01	0.01	1.25
17	45	1	1.93	0.82	1.18	0	1	0	1	0.07	1.06	0	1	0	0	0.1	1.01	0.01	1.25
17	46	1	1.94	0.82	1.19	0	1	0	1	0.07	1.06	0	1	0	0	0.1	1.01	0.01	1.25
17	47	1	1.93	0.82	1.19	0	1	0	1	0.07	1.02	0	1	0	0	0.1	1.02	0.01	1.29
17	48	0.99	1.9	0.81	1.2	0	1	0	1	0.08	1.02	0	1	0	0	0.09	1.02	0.01	1.25
17	49	1	1.93	0.83	1.23	0.01	1.67	0	0	0.08	1.03	0.01	1	0.01	1	0.1	1.03	0.01	1.4
17	50	1	1.93	0.84	1.23	0.01	1.67	0	0	0.09	1.03	0.01	1	0.01	1	0.1	1.03	0.01	1.4
17	51	1	1.94	0.85	1.23	0.01	1.67	0	0	0.09	1.03	0.01	1	0.01	1	0.1	1.03	0.01	1.4
17	52	1	1.93	0.86	1.25	0.01	1.67	0	0	0.09	1.03	0.01	1	0.01	1	0.1	1.03	0.01	1.4
17	53	1	1.91	0.85	1.28	0.01	1.67	0	0	0.11	1.04	0.02	1	0.01	1	0.1	1.04	0.02	1.4
17	54	1	1.91	0.86	1.32	0.01	1.67	0	0	0.09	1.03	0.01	1	0.01	1	0.09	1.03	0.03	1.25
17	55	1	1.91	0.87	1.32	0.01	1.67	0	0	0.09	1.03	0.01	1	0.01	1	0.09	1.03	0.03	1.25
17	56	1	1.92	0.88	1.33	0.01	1.67	0	0	0.08	1.03	0.01	1	0.01	1	0.09	1.03	0.03	1.18
17	57	1	1.92	0.88	1.34	0.01	1.67	0	0	0.08	1.03	0.01	1	0.01	1	0.09	1.03	0.03	1.18
17	58	1	1.92	0.88	1.34	0.01	1.67	0	0	0.08	1.03	0.01	1	0.01	1	0.09	1.03	0.03	1.18
17	59	1	1.92	0.88	1.34	0.01	1.67	0	0	0.08	1.03	0.01	1	0.01	1	0.08	1.03	0.03	1.18
17	60	1	1.92	0.88	1.34	0.01	1.67	0	0	0.08	1.03	0.01	1	0.01	1	0.08	1.03	0.03	1.18
17	61	1	1.92	0.88	1.34	0.01	1.67	0	1	0.08	1.03	0.01	1	0.01	1	0.09	1.03	0.03	1.15
17	62	1	1.92	0.87	1.34	0.01	1.67	0	1	0.07	1.04	0.01	1	0.01	1	0.08	1.03	0.03	1.15
17	63	1	1.93	0.87	1.34	0.01	1.67	0	1	0.06	1.04	0.01	1	0.01	1	0.08	1.03	0.03	1.15
17	64	1	1.91	0.88	1.32	0.01	1.4	0	1	0.06	1.03	0.01	1	0.01	1	0.09	1.04	0.04	1.11
17	65	1	1.92	0.89	1.32	0.01	1.4	0	1	0.07	1.03	0.01	1	0.01	1	0.1	1.04	0.04	1.11
17	66	1	1.93	0.89	1.32	0.01	1.4	0	1	0.06	1.03	0.01	1	0.01	1	0.1	1.04	0.04	1.11
17	67	1	1.93	0.89	1.32	0.01	1.4	0	1	0.06	1.03	0.01	1	0.01	1	0.1	1.04	0.04	1.11
17	68	1	1.93	0.89	1.33	0.01	1.4	0	1	0.06	1.03	0.01	1	0.01	1	0.1	1.04	0.04	1.06
17	69	1	1.95	0.89	1.32	0.01	1.4	0	1	0.06	1.03	0.01	1	0.01	1	0.1	1.04	0.03	1.06
17	70	1	1.96	0.89	1.31	0.01	1.33	0	1	0.06	1.03	0.01	1	0.01	1	0.09	1.04	0.03	1.05
17	71	1	1.98	0.9	1.3	0.01	1.33	0	1	0.06	1.03	0.01	1	0.01	1	0.09	1.04	0.03	1.05
17	72	1	1.99	0.9	1.28	0.01	1.33	0	1	0.05	1	0.01	1	0.01	1	0.09	1.02	0.04	1.05
17	73	1	2.01	0.9	1.28	0.01	1.25	0	1	0.05	1	0.01	1	0.01	1	0.09	1.02	0.04	1
17	74	1	2.02	0.9	1.28	0.01	1.25	0	1	0.06	1	0.01	1	0.01	1	0.09	1.02	0.04	1
17	75	1	2.03	0.9	1.28	0.01	1.22	0	1	0.06	1	0.01	1	0.01	1	0.1	1.02	0.04	1
17	76	1	2.03	0.9	1.27	0.01	1.22	0	1	0.06	1	0.01	1	0.01	1	0.09	1.02	0.04	1
17	77	1	2.03	0.9	1.27	0.01	1.22	0	1	0.06	1	0.01	1	0.01	1	0.1	1.02	0.04	1
17	78	1	2.04	0.91	1.26	0.01	1.22	0	1	0.06	1	0.01	1	0.01	1	0.09	1.02	0.03	1
17	79	1	2.03	0.9	1.26	0.01	1	0	1	0.06	1	0	1	0.01	1	0.09	1.02	0.03	1
17	80	1	2.04	0.9	1.27	0.01	1	0.01	1	0.06	1	0.01	1	0.01	1	0.09	1.02	0.03	1
17	81	1	2.04	0.91	1.27	0.01	1	0.01	1	0.06	1	0.01	1	0.01	1	0.09	1.02	0.03	1
17	82	1	2.04	0.91	1.27	0.01	1	0.01	1	0.06	1	0.01	1	0.01	1	0.09	1.02	0.03	1
17	83	1	2.04	0.91	1.27	0.01	1	0.01	1	0.06	1.02	0.01	1	0.01	1	0.08	1.02	0.03	1
17	84	1	2.05	0.91	1.25	0.01	1	0.01	1	0.06	1.03	0.01	1	0.01	1	0.08	1.02	0.03	1
17	85	1	2.04	0.91	1.25	0.01	1	0.01	1	0.06	1.03	0.01	1	0.01	1	0.08	1.02	0.03	1
17	86	1	2.04	0.91	1.26	0.01	1	0.01	1	0.06	1.05	0.01	1	0	1	0.1	1.02	0.03	1
17	87	1	2.04	0.91	1.25	0.01	1	0.01	1	0.06	1.05	0.01	1	0	1	0.1	1.02	0.03	1
17	88	1	2.04	0.91	1.25	0.01	1	0.01	1	0.06	1.05	0.01	1	0	1	0.1	1.02	0.03	1
17	89	1	2.04	0.91	1.25	0.01	1	0.01	1	0.06	1.05	0.01	1	0	1	0.1	1.02	0.03	1
17	90	1	2.04	0.91	1.25	0.01	1	0.01	1	0.07	1.05	0.01	1	0	1	0.1	1.02	0.03	1
17	91	1	2.05	0.91	1.25	0.01	1	0	1	0.07	1.05	0	1	0	1	0.1	1.02	0.03	1
17	92	1	2.05	0.91	1.25	0.01	1	0	1	0.07	1.05	0	1	0	1	0.1	1.02	0.03	1
17	93	1	2.05	0.92	1.25	0.01	1	0	1	0.06	1.05	0	1	0	1	0.1	1.02	0.03	1
17	94	1	2.08	0.91	1.25	0.01	1	0.01	1	0.07	1.06	0.01	1	0.01	1	0.09	1	0.03	1
17	95	1	2.08	0.91	1.25	0.01	1	0.01	1	0.07	1.06	0.01	1	0.01	1	0.09	1	0.03	1
17	96	1	2.06	0.91	1.25	0.01	1	0.01	1	0.08	1.05	0.01	1	0.01	1	0.1	1	0.03	1
17	97	1	2.06	0.91	1.25	0.01	1	0.01	1	0.08	1.05	0.01	1	0.01	1	0.1	1	0.03	1
17	98	1	2.06	0.91	1.25	0.01	1	0.01	1	0.08	1.05	0.01	1	0.01	1	0.09	1	0.03	1
17	99	1	2.06	0.92	1.25	0.01	1	0.01	1	0.08	1.05	0.01	1	0.01	1	0.1	1	0.04	1
17	100	1	2.06	0.92	1.25	0.01	1	0.01	1	0.08	1.06	0.01	1	0.01	1	0.1	1	0.03	1
17	101	1	2.04	0.92	1.26	0.01	1	0.01	1	0.08	1.06	0.01	1	0.01	1	0.1	1	0.04	1
17	102	1	2.03	0.92	1.26	0.01	1	0.01	1	0.07	1.07	0.01	1	0	1	0.11	1	0.04	1
17	103	1	2.01	0.93	1.27	0.01	1	0.01	1	0.08	1.07	0.01	1	0	1	0.11	1	0.03	1
17	104	1	2	0.93	1.27	0.01	1	0.01	1	0.07	1.08	0.01	1	0	1	0.1	1	0.04	1
17	105	1	1.97	0.93	1.27	0.01	1	0.01	1	0.07	1.09	0.01	1	0	0	0.09	1	0.03	1
17	106	1	1.98	0.93	1.28	0.01	1	0.01	1	0.07	1.1	0.01	1	0	0	0.09	1	0.03	1
17	107	1	1.98	0.94	1.28	0.01	1	0.01	1	0.08	1.1	0.01	1	0	0	0.09	1	0.04	1
17	108	1	1.95	0.93	1.31	0.01	1	0.01	1	0.09	1.1	0.01	1	0	0	0.11	1	0.04	1
17	109	1	1.95	0.93	1.31	0.01	1	0.01	1	0.09	1.1	0.01	1	0	0	0.11	1	0.04	1
17	110	1	1.94	0.93	1.29	0.01	1	0.01	1	0.09	1.11	0.01	1	0	0	0.11	1	0.04	1
17	111	1	1.93	0.92	1.29	0.01	1	0.01	1	0.09	1.13	0.01	1	0	0	0.12	1	0.04	1
17	112	1	1.91	0.92	1.3	0.01	1	0.01	1	0.09	1.13	0.01	1	0	0	0.13	1	0.05	1
17	113	1	1.88	0.91	1.33	0.01	1	0.01	1	0.1	1.08	0.01	1	0	0	0.16	1	0.05	1
17	114	1	1.88	0.91	1.33	0.01	1	0.01	1	0.1	1.08	0.01	1	0	0	0.16	1	0.05	1
17	115	1	1.88	0.91	1.33	0.01	1	0.01	1	0.11	1.08	0.01	1	0	0	0.17	1	0.06	1
17	116	1	1.84	0.89	1.24	0.01	1	0.01	1	0.12	1	0.01	1	0	0	0.12	1	0.04	1
18	-1	1	1.95	0.95	1.34	0.03	1	0.01	1	0.12	1.05	0.01	1	0	0	0.21	1	0.06	1
18	0	1	1.97	0.95	1.34	0.03	1	0.01	1	0.11	1.05	0.01	1	0	0	0.2	1	0.05	1
18	1	1	1.97	0.94	1.34	0.03	1	0.01	1	0.11	1.05	0.01	1	0	0	0.2	1	0.05	1
18	2	1	1.98	0.94	1.35	0.02	1	0.01	1	0.1	1.05	0	1	0	0	0.21	1.02	0.06	1
18	3	1	1.98	0.94	1.35	0.02	1	0.01	1	0.1	1.05	0	1	0	0	0.21	1.02	0.06	1
18	4	1	1.93	0.93	1.33	0.03	1	0.01	1	0.1	1.04	0.01	1	0.01	1	0.22	1.02	0.07	1
18	5	1	1.93	0.93	1.33	0.03	1	0.01	1	0.1	1.04	0.01	1	0.01	1	0.22	1.02	0.08	1
18	6	1	1.91	0.93	1.3	0.02	1	0.01	1	0.11	1.03	0.01	1	0.01	1	0.22	1.03	0.07	1
18	7	0.99	1.91	0.92	1.31	0.02	1	0.01	1	0.11	1.03	0.01	1	0.01	1	0.21	1.03	0.06	1
18	8	0.99	1.9	0.92	1.31	0.02	1	0.01	1	0.11	1.02	0.01	1	0.01	1	0.21	1.03	0.06	1
18	9	0.99	1.9	0.92	1.31	0.02	1	0.01	1	0.11	1.02	0.01	1	0.01	1	0.21	1.03	0.06	1
18	10	0.99	1.9	0.92	1.31	0.02	1	0.01	1	0.11	1.02	0.01	1	0.01	1	0.21	1.03	0.06	1
18	11	0.99	1.9	0.92	1.31	0.02	1	0.01	1	0.11	1.02	0.01	1	0.01	1	0.21	1.03	0.06	1
18	12	0.99	1.9	0.92	1.32	0.02	1	0.01	1	0.11	1.02	0.01	1	0.01	1	0.21	1.05	0.05	1
18	13	1	1.92	0.92	1.31	0.02	1	0.01	1	0.1	1.02	0.01	1	0	1	0.21	1.05	0.05	1
18	14	1	1.92	0.92	1.31	0.02	1	0.01	1	0.1	1.02	0.01	1	0	1	0.21	1.05	0.05	1
18	15	0.99	1.9	0.92	1.32	0.02	1	0.01	1	0.11	1.02	0.01	1	0.01	1	0.22	1.05	0.06	1
18	16	0.99	1.9	0.9	1.32	0.02	1	0.01	1	0.1	1.02	0.01	1	0.01	1	0.21	1.05	0.06	1
18	17	0.99	1.91	0.9	1.31	0.02	1	0.01	1	0.1	1.03	0.01	1	0.01	1	0.2	1.05	0.06	1
18	18	0.99	1.92	0.89	1.31	0.02	1	0.01	1	0.09	1.03	0.01	1	0.01	1	0.19	1.05	0.07	1
18	19	1	1.92	0.88	1.3	0.01	1	0	1	0.09	1.03	0	1	0	1	0.18	1.05	0.06	1
18	20	1	1.91	0.88	1.29	0.02	1	0	1	0.09	1.03	0	1	0	1	0.17	1.06	0.06	1
18	21	1	1.92	0.88	1.28	0.02	1	0	1	0.09	1.03	0	1	0	1	0.17	1.05	0.06	1
18	22	1	1.92	0.88	1.27	0.01	1	0	1	0.09	1.03	0	1	0	1	0.17	1.05	0.06	1
18	23	1	1.84	0.87	1.27	0.02	1.33	0.01	1.17	0.09	1	0.01	1	0.01	1	0.15	1.06	0.05	1
18	24	1	1.84	0.87	1.27	0.02	1.33	0.01	1.17	0.09	1	0.01	1	0.01	1	0.15	1.06	0.05	1
18	25	1	1.84	0.87	1.27	0.02	1.33	0.01	1.17	0.09	1	0.01	1	0.01	1	0.15	1.06	0.05	1
18	26	1	1.84	0.87	1.28	0.02	1.33	0.01	1.14	0.09	1	0.01	1	0.01	1	0.14	1.06	0.04	1
18	27	1	1.86	0.87	1.27	0.02	1.33	0.01	1.14	0.09	1	0.01	1	0.01	1	0.15	1.05	0.04	1
18	28	1	1.88	0.86	1.27	0.02	1.31	0.02	1.22	0.09	1.04	0.02	1	0.02	1.1	0.14	1.05	0.04	1
18	29	1	1.87	0.85	1.27	0.03	1.25	0.02	1.17	0.1	1.04	0.02	1	0.02	1.1	0.14	1.05	0.04	1
18	30	1	1.87	0.84	1.27	0.03	1.21	0.02	1.15	0.1	1.04	0.02	1	0.02	1.09	0.14	1.05	0.04	1
18	31	1	1.87	0.84	1.26	0.04	1.21	0.02	1.15	0.1	1.04	0.02	1	0.02	1.09	0.13	1.06	0.04	1
18	32	1	1.86	0.83	1.26	0.04	1.2	0.03	1.14	0.11	1.05	0.03	1	0.02	1.09	0.13	1.04	0.03	1
18	33	1	1.86	0.82	1.26	0.04	1.17	0.03	1.13	0.12	1.05	0.03	1	0.02	1.08	0.13	1.04	0.04	1
18	34	1	1.87	0.82	1.26	0.04	1.19	0.03	1.15	0.12	1.05	0.03	1	0.02	1.1	0.12	1.05	0.03	1
18	35	1	1.87	0.81	1.26	0.04	1.19	0.03	1.15	0.12	1.05	0.03	1	0.02	1.1	0.11	1.06	0.02	1
18	36	1	1.88	0.81	1.28	0.05	1.19	0.03	1.15	0.12	1.06	0.03	1	0.02	1.1	0.1	1.04	0.02	1
18	37	1	1.88	0.8	1.27	0.05	1.23	0.03	1.14	0.12	1.06	0.04	1	0.03	1.18	0.1	1.05	0.02	1
18	38	1	1.88	0.8	1.26	0.06	1.23	0.04	1.14	0.12	1.07	0.04	1	0.03	1.18	0.1	1.05	0.03	1
18	39	1	1.89	0.8	1.26	0.06	1.23	0.04	1.14	0.12	1.07	0.04	1	0.03	1.18	0.1	1.05	0.03	1
18	40	1	1.88	0.79	1.26	0.06	1.23	0.04	1.14	0.11	1.07	0.04	1	0.03	1.18	0.1	1.06	0.03	1
18	41	1	1.89	0.79	1.26	0.06	1.26	0.04	1.2	0.12	1.09	0.05	1	0.03	1.17	0.1	1.06	0.03	1
18	42	1	1.89	0.78	1.25	0.06	1.26	0.04	1.2	0.12	1.09	0.05	1	0.03	1.17	0.09	1	0.03	1
18	43	1	1.87	0.77	1.25	0.08	1.23	0.05	1.24	0.13	1.11	0.06	1.05	0.04	1.14	0.08	1	0.03	1
18	44	1	1.86	0.76	1.25	0.08	1.22	0.05	1.22	0.14	1.1	0.06	1.05	0.04	1.13	0.08	1	0.03	1
18	45	1	1.86	0.75	1.25	0.09	1.21	0.06	1.21	0.14	1.1	0.06	1.05	0.04	1.13	0.07	1	0.02	1
18	46	1	1.85	0.73	1.24	0.12	1.15	0.07	1.2	0.18	1.09	0.09	1.1	0.05	1.11	0.07	1	0.02	1
18	47	1	1.84	0.69	1.23	0.15	1.18	0.09	1.14	0.22	1.15	0.12	1.11	0.08	1.14	0.07	1	0.02	1
18	48	1	1.81	0.66	1.23	0.18	1.19	0.11	1.18	0.26	1.18	0.14	1.1	0.1	1.14	0.07	1	0.01	1
18	49	1	1.8	0.65	1.24	0.2	1.18	0.11	1.18	0.28	1.2	0.15	1.1	0.11	1.14	0.07	1	0.01	1
18	50	1	1.79	0.62	1.25	0.22	1.19	0.14	1.17	0.31	1.2	0.17	1.12	0.12	1.12	0.07	1	0.02	1
18	51	1	1.77	0.6	1.25	0.23	1.19	0.14	1.17	0.32	1.21	0.18	1.12	0.12	1.12	0.07	1	0.02	1
18	52	1	1.75	0.57	1.26	0.26	1.19	0.16	1.16	0.35	1.21	0.2	1.11	0.14	1.12	0.06	1	0.02	1
18	53	0.99	1.81	0.49	1.22	0.34	1.19	0.21	1.16	0.43	1.24	0.24	1.11	0.16	1.12	0.06	1	0.03	1
18	54	0.99	1.78	0.42	1.23	0.41	1.18	0.25	1.18	0.51	1.24	0.27	1.12	0.18	1.19	0.05	1	0.02	1
18	55	0.99	1.77	0.36	1.16	0.46	1.18	0.28	1.17	0.58	1.22	0.3	1.1	0.2	1.17	0.04	1	0.02	1
18	56	0.99	1.77	0.35	1.16	0.46	1.18	0.28	1.17	0.58	1.22	0.3	1.1	0.21	1.17	0.04	1	0.02	1
18	57	0.99	1.74	0.29	1.11	0.5	1.18	0.3	1.17	0.62	1.23	0.32	1.1	0.22	1.17	0.03	1	0.02	1
18	58	0.99	1.7	0.26	1.1	0.53	1.17	0.33	1.16	0.66	1.22	0.34	1.1	0.23	1.16	0.03	1	0.03	1
18	59	0.99	1.69	0.24	1.1	0.56	1.18	0.34	1.16	0.69	1.23	0.35	1.11	0.25	1.16	0.03	1	0.03	1
18	60	0.99	1.69	0.24	1.1	0.56	1.18	0.34	1.16	0.7	1.23	0.35	1.1	0.25	1.16	0.03	1	0.03	1
18	61	0.99	1.69	0.24	1.13	0.56	1.18	0.34	1.16	0.69	1.23	0.35	1.1	0.25	1.17	0.03	1	0.03	1
18	62	0.99	1.69	0.24	1.13	0.56	1.18	0.34	1.16	0.69	1.22	0.35	1.1	0.25	1.17	0.03	1	0.03	1
18	63	0.99	1.69	0.25	1.12	0.55	1.18	0.34	1.16	0.68	1.23	0.34	1.11	0.25	1.17	0.03	1	0.02	1
18	64	0.99	1.69	0.24	1.12	0.55	1.18	0.34	1.16	0.68	1.23	0.34	1.11	0.25	1.17	0.03	1	0.02	1
18	65	0.99	1.69	0.24	1.12	0.55	1.18	0.34	1.16	0.68	1.23	0.34	1.11	0.25	1.17	0.03	1	0.02	1
18	66	0.99	1.68	0.24	1.12	0.55	1.19	0.33	1.16	0.68	1.23	0.34	1.1	0.25	1.16	0.03	1	0.02	1
18	67	0.99	1.67	0.23	1.12	0.54	1.19	0.33	1.15	0.68	1.23	0.34	1.11	0.25	1.16	0.02	1	0.03	1
18	68	0.99	1.66	0.23	1.12	0.54	1.19	0.33	1.15	0.69	1.23	0.34	1.11	0.25	1.16	0.02	1	0.03	1
18	69	0.99	1.66	0.23	1.12	0.54	1.19	0.33	1.15	0.68	1.23	0.34	1.11	0.25	1.16	0.02	1	0.03	1
18	70	0.99	1.66	0.23	1.12	0.54	1.19	0.33	1.15	0.68	1.23	0.34	1.11	0.25	1.16	0.02	1	0.03	1
18	71	0.99	1.66	0.23	1.13	0.55	1.18	0.33	1.15	0.69	1.22	0.34	1.11	0.25	1.16	0.02	1	0.03	1
18	72	0.99	1.67	0.23	1.13	0.55	1.18	0.34	1.14	0.69	1.22	0.35	1.12	0.25	1.16	0.02	1	0.03	1
18	73	0.99	1.67	0.23	1.13	0.55	1.18	0.33	1.14	0.69	1.22	0.34	1.12	0.24	1.16	0.02	1	0.03	1
18	74	0.99	1.67	0.22	1.12	0.55	1.18	0.34	1.14	0.69	1.22	0.34	1.12	0.24	1.17	0.02	1	0.03	1
18	75	0.99	1.67	0.23	1.12	0.55	1.19	0.34	1.14	0.69	1.22	0.35	1.12	0.25	1.17	0.02	1	0.03	1
18	76	0.99	1.68	0.23	1.12	0.55	1.2	0.34	1.14	0.69	1.23	0.34	1.11	0.25	1.17	0.02	1	0.03	1
18	77	0.99	1.68	0.23	1.13	0.54	1.19	0.33	1.15	0.68	1.22	0.32	1.11	0.24	1.17	0.02	1	0.02	1
18	78	0.99	1.69	0.24	1.13	0.54	1.19	0.34	1.14	0.68	1.21	0.31	1.11	0.22	1.18	0.02	1	0.02	1
18	79	0.99	1.68	0.24	1.14	0.54	1.19	0.34	1.14	0.68	1.21	0.32	1.11	0.22	1.18	0.02	1	0.03	1
18	80	0.99	1.69	0.24	1.15	0.53	1.19	0.33	1.14	0.67	1.2	0.31	1.1	0.23	1.19	0.02	1	0.02	1
18	81	0.99	1.7	0.24	1.15	0.54	1.19	0.34	1.14	0.67	1.2	0.31	1.1	0.22	1.19	0.02	1	0.02	1
18	82	0.99	1.7	0.24	1.15	0.53	1.19	0.34	1.14	0.67	1.21	0.31	1.1	0.23	1.19	0.02	1	0.02	1
18	83	1	1.72	0.23	1.17	0.53	1.17	0.33	1.13	0.68	1.19	0.32	1.11	0.23	1.2	0.01	1	0.01	1
18	84	1	1.65	0.14	1.2	0.41	1.21	0.3	1.1	0.58	1.17	0.3	1.14	0.24	1.18	0	0	0.01	1
18	85	1	1.62	0.13	1.29	0.42	1.23	0.29	1	0.62	1.16	0.29	1.2	0.21	1.18	0	0	0.02	1
18	86	1	1.59	0.14	1.29	0.45	1.23	0.31	1	0.63	1.16	0.31	1.2	0.22	1.18	0	0	0.02	1
18	87	1	1.58	0.15	1.29	0.46	1.23	0.31	1	0.65	1.16	0.31	1.2	0.23	1.18	0	0	0.02	1
18	88	1	1.57	0.15	1.29	0.45	1.24	0.3	1	0.66	1.16	0.32	1.2	0.23	1.18	0	0	0.02	1
18	89	1	1.57	0.15	1.29	0.45	1.24	0.3	1	0.66	1.16	0.32	1.2	0.23	1.18	0	0	0.02	1
18	90	1	1.56	0.12	1.4	0.44	1.22	0.29	1	0.63	1.15	0.32	1.23	0.22	1.22	0	0	0.02	1
18	91	1	1.5	0.06	1	0.41	1.31	0.34	1	0.66	1.19	0.34	1.27	0.25	1.13	0	0	0.03	1
18	92	1	1.5	0.06	1	0.41	1.31	0.34	1	0.66	1.19	0.34	1.27	0.25	1.13	0	0	0.03	1
18	93	1	1.52	0.04	1	0.48	1.31	0.37	1	0.74	1.2	0.41	1.27	0.22	1.17	0	0	0.04	1
18	94	1	1.52	0.04	1	0.48	1.31	0.37	1	0.74	1.2	0.41	1.27	0.22	1.17	0	0	0.04	1
18	95	1	1.48	0.04	1	0.48	1.25	0.36	1	0.76	1.16	0.4	1.3	0.24	1.17	0	0	0.04	1
18	96	1	1.54	0	0	0.62	1.25	0.62	1	0.92	1.08	0.46	1.5	0.31	1.25	0	0	0.08	1
18	97	1	2	0	0	0.83	1	0.5	1	0.83	1	0.83	1.4	0.17	1	0	0	0	0
18	98	1	2.67	0	0	1	1	1	1	0.67	1	0.67	2	0.33	1	0	0	0	0
18	99	1	3	0	0	1	1	1	1	1	1	1	2	0	0	0	0	0	0
18	100	1	3	0	0	1	1	1	1	1	1	1	2	0	0	0	0	0	0
18	101	1	3	0	0	1	1	1	1	1	1	1	2	0	0	0	0	0	0
18	102	0	0	0	0	0	0	0	0	0	0	0	0	0	0	0	0	0	0
18	103	0	0	0	0	0	0	0	0	0	0	0	0	0	0	0	0	0	0
18	104	0	0	0	0	0	0	0	0	0	0	0	0	0	0	0	0	0	0
18	105	0	0	0	0	0	0	0	0	0	0	0	0	0	0	0	0	0	0
18	106	1	2	0	0	1	1	0	0	1	1	1	1	1	1	0	0	0	0
18	107	1	2	0	0	1	1	0	0	1	1	1	1	1	1	0	0	0	0
18	108	1	2	0	0	1	1	0	0	1	1	1	1	1	1	0	0	0	0
18	109	1	2	0	0	1	1	0	0	1	1	1	1	1	1	0	0	0	0
18	110	1	2	0	0	1	1	0	0	1	1	1	1	1	1	0	0	0	0
18	111	1	2	0	0	1	1	0	0	1	1	1	1	1	1	0	0	0	0
18	112	1	2	0	0	1	1	0	0	1	1	1	1	1	1	0	0	0	0
18	113	1	2	0	0	1	1	0	0	1	1	1	1	1	1	0	0	0	0
18	114	1	2	0	0	1	1	0	0	1	1	1	1	1	1	0	0	0	0
18	115	1	2	0	0	1	1	0	0	1	1	1	1	1	1	0	0	0	0
18	116	1	2	0	0	1	1	0	0	1	1	1	1	1	1	0	0	0	0
18	117	1	2	0	0	1	1	0	0	1	1	1	1	1	1	0	0	0	0
18	118	1	2	0	0	1	1	0	0	1	1	1	1	1	1	0	0	0	0
18	119	1	2	0	0	1	1	0	0	1	1	1	1	1	1	0	0	0	0
18	120	1	2	0	0	1	1	0	0	1	1	1	1	1	1	0	0	0	0
18	121	1	2	0	0	1	1	0	0	1	1	1	1	1	1	0	0	0	0
19	-14	1	2	1	1.25	0.33	1	0.33	1	0.17	1.5	0.17	1	0.42	1	0	0	0	0
19	-13	1	2	1	1.25	0.33	1	0.33	1	0.17	1.5	0.17	1	0.42	1	0	0	0	0
19	-12	1	2	1	1.25	0.33	1	0.33	1	0.17	1.5	0.17	1	0.42	1	0	0	0	0
19	-11	1	2	1	1.25	0.33	1	0.33	1	0.17	1.5	0.17	1	0.42	1	0	0	0	0
19	-10	1	1.75	0.9	1.17	0.2	1	0.2	1	0.2	1.25	0.2	1	0.25	1	0	0	0	0
19	-9	1	1.76	0.9	1.21	0.19	1	0.19	1	0.19	1.25	0.19	1	0.24	1	0	0	0	0
19	-8	1	1.76	0.9	1.21	0.19	1	0.19	1	0.19	1.25	0.19	1	0.24	1	0	0	0	0
19	-7	1	1.8	0.83	1.28	0.3	1	0.2	1	0.27	1.13	0.2	1	0.33	1	0	0	0	0
19	-6	1	1.8	0.83	1.28	0.3	1	0.2	1	0.27	1.13	0.2	1	0.33	1	0	0	0	0
19	-5	1	1.81	0.84	1.27	0.29	1	0.19	1	0.26	1.13	0.19	1	0.32	1	0	0	0	0
19	-4	1	1.83	0.85	1.29	0.3	1	0.23	1	0.28	1.09	0.23	1	0.33	1	0	0	0	0
19	-3	1	1.83	0.85	1.29	0.3	1	0.23	1	0.28	1.09	0.23	1	0.33	1	0	0	0	0
19	-2	1	1.83	0.85	1.29	0.3	1	0.23	1	0.28	1.09	0.23	1	0.33	1	0	0	0	0
19	-1	1	1.83	0.85	1.29	0.3	1	0.23	1	0.28	1.09	0.23	1	0.33	1	0	0	0	0
19	0	1	1.83	0.86	1.33	0.31	1	0.21	1	0.31	1.08	0.21	1	0.31	1	0	0	0	0
19	1	1	1.83	0.86	1.36	0.31	1	0.21	1	0.31	1.08	0.21	1	0.31	1	0	0	0	0
19	2	1	1.83	0.87	1.35	0.28	1	0.2	1	0.3	1.07	0.2	1	0.28	1	0	0	0	0
19	3	1	1.85	0.83	1.38	0.28	1	0.17	1	0.31	1.06	0.17	1	0.26	1	0	0	0	0
19	4	1	1.85	0.82	1.38	0.27	1	0.16	1	0.31	1.06	0.16	1	0.25	1	0	0	0	0
19	5	1	1.81	0.83	1.33	0.24	1	0.13	1	0.24	1.06	0.13	1	0.2	1	0	0	0	0
19	6	1	1.8	0.84	1.31	0.23	1	0.12	1	0.24	1.06	0.12	1	0.19	1	0	0	0	0
19	7	1	1.8	0.84	1.31	0.23	1	0.12	1	0.24	1.06	0.12	1	0.19	1	0	0	0	0
19	8	1	1.8	0.85	1.29	0.21	1	0.11	1	0.23	1.06	0.13	1	0.18	1	0	0	0	0
19	9	1	1.76	0.83	1.26	0.22	1	0.1	1	0.21	1.05	0.11	1	0.18	1	0	0	0	0
19	10	1	1.75	0.83	1.27	0.22	1	0.1	1	0.22	1.05	0.11	1	0.18	1	0	0	0	0
19	11	1	1.75	0.83	1.27	0.22	1	0.1	1	0.22	1.05	0.11	1	0.18	1	0	0	0	0
19	12	1	1.75	0.82	1.29	0.21	1	0.09	1	0.24	1.04	0.1	1	0.18	1	0	0	0	0
19	13	1	1.79	0.82	1.3	0.2	1	0.08	1	0.22	1.04	0.09	1	0.17	1	0	0	0	0
19	14	1	1.78	0.81	1.31	0.18	1	0.09	1	0.25	1.03	0.09	1	0.17	1	0	0	0	0
19	15	1	1.78	0.81	1.29	0.16	1	0.08	1	0.23	1	0.09	1	0.15	1	0	0	0	0
19	16	1	1.77	0.81	1.29	0.16	1	0.07	1	0.23	1	0.09	1	0.14	1	0	0	0	0
19	17	1	1.8	0.84	1.28	0.15	1.04	0.09	1	0.19	1	0.07	1	0.15	1.08	0.01	1	0	0
19	18	1	1.8	0.84	1.28	0.15	1.04	0.09	1	0.19	1	0.07	1	0.15	1.08	0.01	1	0	0
19	19	1	1.82	0.83	1.29	0.16	1.04	0.1	1	0.19	1	0.07	1	0.15	1.08	0.01	1	0	0
19	20	1	1.8	0.83	1.29	0.16	1.04	0.1	1	0.19	1	0.07	1	0.15	1.08	0.01	1	0	0
19	21	1	1.8	0.83	1.29	0.16	1.04	0.1	1	0.19	1	0.07	1	0.15	1.08	0.01	1	0	0
19	22	1	1.8	0.83	1.29	0.16	1.04	0.1	1	0.19	1	0.07	1	0.15	1.08	0.01	1	0	0
19	23	1	1.8	0.83	1.28	0.14	1.04	0.09	1	0.17	1	0.06	1	0.12	1.1	0.01	1	0	0
19	24	1	1.8	0.83	1.27	0.13	1.04	0.09	1	0.17	1	0.06	1	0.12	1.1	0.01	1	0	0
19	25	1	1.79	0.83	1.28	0.13	1.05	0.08	1	0.16	1	0.05	1	0.12	1.1	0.01	1	0	0
19	26	1	1.79	0.82	1.27	0.12	1.05	0.08	1	0.16	1	0.05	1	0.12	1.11	0.01	1	0	0
19	27	1	1.79	0.82	1.27	0.12	1.05	0.08	1	0.16	1	0.05	1	0.12	1.11	0.01	1	0	0
19	28	1	1.79	0.82	1.27	0.12	1.05	0.08	1	0.16	1	0.05	1	0.12	1.11	0.01	1	0	0
19	29	1	1.79	0.82	1.27	0.12	1.05	0.08	1	0.16	1	0.05	1	0.12	1.11	0.01	1	0	0
19	30	1	1.79	0.82	1.26	0.12	1.05	0.08	1	0.15	1	0.05	1	0.12	1.11	0.01	1	0	0
19	31	1	1.81	0.83	1.25	0.15	1.03	0.11	1	0.16	1	0.05	1	0.12	1.08	0	1	0	1
19	32	1	1.81	0.83	1.25	0.15	1.03	0.11	1	0.16	1	0.05	1	0.12	1.08	0	1	0	1
19	33	1	1.8	0.84	1.25	0.15	1.03	0.13	1	0.14	1	0.05	1	0.12	1.07	0	1	0	1
19	34	1	1.8	0.84	1.25	0.15	1.03	0.13	1	0.14	1	0.05	1	0.12	1.07	0	1	0	1
19	35	1	1.88	0.84	1.23	0.1	1.03	0.1	1	0.13	1	0.04	1	0.09	1.07	0.02	1	0.01	1
19	36	1	1.89	0.84	1.23	0.1	1.03	0.1	1	0.12	1	0.04	1	0.09	1.07	0.02	1	0.01	1
19	37	1	1.9	0.84	1.22	0.1	1.03	0.1	1	0.12	1	0.04	1	0.09	1.07	0.03	1	0.01	1
19	38	1	1.9	0.84	1.23	0.1	1.03	0.09	1	0.13	1	0.03	1	0.08	1.07	0.04	1	0.02	1
19	39	1	1.93	0.84	1.24	0.09	1.04	0.1	1	0.13	1	0.03	1	0.08	1.09	0.04	1	0.02	1
19	40	1	1.93	0.85	1.24	0.09	1.04	0.1	1	0.12	1	0.03	1	0.08	1.09	0.04	1	0.02	1
19	41	1	1.93	0.85	1.24	0.08	1.04	0.09	1	0.12	1	0.03	1	0.07	1.09	0.04	1	0.02	1
19	42	1	1.93	0.85	1.24	0.08	1.04	0.09	1	0.12	1	0.03	1	0.07	1.09	0.04	1	0.02	1
19	43	1	1.92	0.85	1.23	0.08	1.04	0.09	1	0.12	1	0.03	1	0.07	1.09	0.05	1	0.02	1
19	44	1	1.92	0.86	1.23	0.08	1.04	0.09	1	0.11	1	0.03	1	0.06	1.1	0.05	1	0.02	1
19	45	1	1.93	0.87	1.22	0.08	1.04	0.08	1	0.1	1	0.02	1	0.06	1.1	0.06	1	0.02	1.14
19	46	1	1.92	0.87	1.22	0.08	1.04	0.08	1	0.1	1	0.02	1	0.06	1.1	0.05	1	0.02	1.14
19	47	1	1.94	0.86	1.21	0.06	1	0.07	1	0.1	1	0.02	1	0.04	1	0.06	1	0.03	1.14
19	48	1	1.94	0.87	1.21	0.06	1	0.08	1	0.1	1	0.03	1	0.04	1	0.06	1	0.03	1.11
19	49	1	1.95	0.88	1.21	0.06	1	0.07	1	0.1	1	0.02	1	0.04	1	0.06	1	0.03	1.11
19	50	1	1.96	0.87	1.23	0.05	1	0.06	1	0.09	1	0.02	1	0.05	1	0.07	1	0.04	1.08
19	51	1	1.95	0.88	1.23	0.05	1	0.06	1	0.1	1	0.02	1	0.04	1	0.07	1	0.04	1.07
19	52	1	1.95	0.87	1.25	0.05	1	0.06	1	0.12	1	0.02	1	0.04	1	0.08	1	0.05	1.05
19	53	1	1.95	0.87	1.25	0.05	1	0.06	1	0.12	1	0.02	1	0.03	1	0.08	1	0.05	1.05
19	54	1	1.95	0.87	1.26	0.05	1	0.06	1	0.11	1	0.02	1	0.03	1	0.08	1	0.05	1.05
[truncated: 976 more rows]
